# Supplementary material for: Crystal structure of N,N,N-tris­[(1,3-benzo­thia­zol-2-yl)meth­yl]amine
Source: Acta Crystallogr E Crystallogr Commun. 2015 Sep 26;71(Pt 10):o786–7. doi: 10.1107/S2056989015017417 (PMC4647366; doi:10.1107/S2056989015017417)
Supplement: Supplementary file 1 [file e-71-0o786-sup1.cif]

##############################################################################
#                                                                            #
# This CIF contains the data in a paper accepted for publication in          #
# Acta Crystallographica Section E. It conforms to the requirements of       #
# Notes for Authors for Acta Crystallographica Section E, and has been       #
# peer reviewed under the auspices of the IUCr Commission on Journals.       #
#                                                                            #
# Full details of the Crystallographic Information File format               #
# are given in the paper "The Crystallographic Information File (CIF):       #
# a New Standard Archive File for Crystallography" by S. R. Hall, F. H.      #
# Allen and I. D. Brown [Acta Cryst. (1991), A47, 655-685].                  #
#                                                                            #
# The current version of the core CIF dictionary is obtainable from          #
# ftp://ftp.iucr.org/pub/cif_core.dic.                                       #
#                                                                            #
# Software is freely available for graphical display of the structure(s)     #
# in this CIF. For information consult the CIF software page                 #
# http://www.iucr.org/resources/cif/software.                                #
#                                                                            #
# This file may be used for bona fide research purposes within the           #
# scientific community so long as proper attribution is given to the journal # 
# article from which it was obtained.                                        #
#                                                                            #
##############################################################################
data_I
_audit_creation_method     SHELXL-97
_chemical_name_systematic
;
<i>N</i>,<i>N</i>,<i>N</i>-Tris[(1,3-benzothiazol-2-yl)methyl]amine
;
_chemical_name_common     ?
_chemical_formula_moiety     'C24 H18 N4 S3'
_chemical_formula_sum     'C26 H23 N4 O0.50 S3'
_chemical_formula_iupac     'C24 H18 N4 S3'
_chemical_formula_weight     495.66
_chemical_melting_point     ?
_symmetry_cell_setting     triclinic
_symmetry_space_group_name_H-M     P-1
_symmetry_space_group_name_Hall     '-P 1'
loop_
    _symmetry_equiv_pos_as_xyz
    'x, y, z'
    '-x, -y, -z'
_cell_length_a     6.6530(3)
_cell_length_b     14.3098(6)
_cell_length_c     14.5822(7)
_cell_angle_alpha     61.4710(10)
_cell_angle_beta     88.474(2)
_cell_angle_gamma     79.1380(10)
_cell_volume     1194.61(9)
_cell_formula_units_Z     2
_cell_measurement_reflns_used     6510
_cell_measurement_theta_min     3.13
_cell_measurement_theta_max     25.69
_cell_measurement_temperature     100(2)
_exptl_crystal_description     block
_exptl_crystal_colour     yellow
_exptl_crystal_size_max     0.15
_exptl_crystal_size_mid     0.12
_exptl_crystal_size_min     0.10
_exptl_crystal_density_diffrn     1.378
_exptl_crystal_density_meas     ?
_exptl_crystal_density_method     'not measured'
_exptl_crystal_F_000     518
_exptl_absorpt_coefficient_mu     0.336
_exptl_absorpt_correction_type     multi-scan
_exptl_absorpt_process_details
;
(SADABS; Bruker, 2005)
;
_exptl_absorpt_correction_T_min     0.9514
_exptl_absorpt_correction_T_max     0.9672
_exptl_special_details     ?
_diffrn_ambient_temperature     100(2)
_diffrn_radiation_type     MoK\a
_diffrn_radiation_wavelength     0.71073
_diffrn_radiation_source     'fine-focus ROTATING ANODE'
_diffrn_radiation_monochromator     graphite
_diffrn_measurement_device_type     'Bruker APEXII CCD'
_diffrn_measurement_method     '\f and \w scans'
_diffrn_detector_area_resol_mean     ?
_diffrn_reflns_number     4691
_diffrn_reflns_av_R_equivalents     0.0000
_diffrn_reflns_av_sigmaI/netI     0.0314
_diffrn_reflns_theta_min     1.59
_diffrn_reflns_theta_max     26.03
_diffrn_reflns_theta_full     25.00
_diffrn_measured_fraction_theta_max     0.997
_diffrn_measured_fraction_theta_full     1.000
_diffrn_reflns_limit_h_min     -8
_diffrn_reflns_limit_h_max     8
_diffrn_reflns_limit_k_min     -15
_diffrn_reflns_limit_k_max     17
_diffrn_reflns_limit_l_min     0
_diffrn_reflns_limit_l_max     17
_refine_special_details
;
Refinement of <i>F</i>^2^ against ALL reflections. The weighted <i>R</i>-factor
<i>wR</i> and goodness of fit <i>S</i> are based on <i>F</i>^2^, conventional
<i>R</i>-factors <i>R</i> are based on <i>F</i>, with <i>F</i> set to zero for
negative <i>F</i>^2^. The threshold expression of <i>F</i>^2^ >
\s(<i>F</i>^2^) is used only for calculating <i>R</i>-factors(gt) <i>etc</i>.
and is not relevant to the choice of reflections for refinement.
<i>R</i>-factors based on <i>F</i>^2^ are statistically about twice as large
as those based on <i>F</i>, and <i>R</i>- factors based on ALL data will be
even larger.
;
_reflns_number_total     4691
_reflns_number_gt     3767
_reflns_threshold_expression     I>2sigma(I)
_refine_ls_structure_factor_coef     Fsqd
_refine_ls_matrix_type     full
_refine_ls_R_factor_all     0.0512
_refine_ls_R_factor_gt     0.0381
_refine_ls_wR_factor_gt     0.1048
_refine_ls_wR_factor_ref     0.1102
_refine_ls_goodness_of_fit_ref     1.079
_refine_ls_restrained_S_all     1.079
_refine_ls_number_reflns     4691
_refine_ls_number_parameters     280
_refine_ls_number_restraints     0
_refine_ls_hydrogen_treatment     constr
_refine_ls_weighting_scheme     calc
_refine_ls_weighting_details
         'calc w=1/[\s^2^(Fo^2^)+(0.0612P)^2^+0.0926P] where P=(Fo^2^+2Fc^2^)/3'
_atom_sites_solution_hydrogens     geom
_atom_sites_solution_primary     direct
_atom_sites_solution_secondary     difmap
_refine_ls_shift/su_max     0.000
_refine_ls_shift/su_mean     0.000
_refine_diff_density_max     0.281
_refine_diff_density_min     -0.292
_refine_ls_extinction_method     none
_refine_ls_extinction_coef     ?
loop_
    _atom_type_symbol
    _atom_type_description
    _atom_type_scat_dispersion_real
    _atom_type_scat_dispersion_imag
    _atom_type_scat_source
    'C' 'C' 0.0033 0.0016
                         'International Tables Vol C Tables 4.2.6.8 and 6.1.1.4'
    'H' 'H' 0.0000 0.0000
                         'International Tables Vol C Tables 4.2.6.8 and 6.1.1.4'
    'N' 'N' 0.0061 0.0033
                         'International Tables Vol C Tables 4.2.6.8 and 6.1.1.4'
    'O' 'O' 0.0106 0.0060
                         'International Tables Vol C Tables 4.2.6.8 and 6.1.1.4'
    'S' 'S' 0.1246 0.1234
                         'International Tables Vol C Tables 4.2.6.8 and 6.1.1.4'
_computing_data_collection
;
APEX2 (Bruker, 2005)
;
_computing_cell_refinement
;
SAINT (Bruker, 2005)
;
_computing_data_reduction
;
SAINT (Bruker, 2005)
;
_computing_structure_solution
;
SHELXS97 (Sheldrick, 2008)
;
_computing_structure_refinement
;
SHELXL97 (Sheldrick, 2008)
;
_computing_molecular_graphics
;
SHELXTL (Sheldrick, 2008)
;
_computing_publication_material
;
publCIF (Westrip, 2010) and PLATON (Spek, 2009)
;
loop_
    _atom_site_type_symbol
    _atom_site_label
    _atom_site_fract_x
    _atom_site_fract_y
    _atom_site_fract_z
    _atom_site_U_iso_or_equiv
    _atom_site_adp_type
    _atom_site_calc_flag
    _atom_site_refinement_flags
    _atom_site_occupancy
    _atom_site_symmetry_multiplicity
    _atom_site_disorder_assembly
    _atom_site_disorder_group
    S S1 0.40279(7) 0.15702(4) 0.47208(4) 0.04313(15) Uani d . 1 1 . .
    S S2 0.27604(8) 0.38911(4) 0.15881(4) 0.04461(16) Uani d . 1 1 . .
    S S3 0.25502(7) 0.44886(4) 0.38876(5) 0.04767(16) Uani d . 1 1 . .
    N N1 0.1195(2) 0.05355(12) 0.57200(13) 0.0416(4) Uani d . 1 1 . .
    N N2 -0.0211(2) 0.34050(12) 0.08966(12) 0.0405(4) Uani d . 1 1 . .
    N N3 -0.1239(2) 0.54789(12) 0.36542(12) 0.0382(4) Uani d . 1 1 . .
    N N4 -0.0043(2) 0.30973(12) 0.34526(12) 0.0368(4) Uani d . 1 1 . .
    C C1 0.0012(3) 0.19336(15) 0.39103(15) 0.0418(5) Uani d . 1 1 . .
    H H1B 0.0358 0.1702 0.3375 0.050 Uiso calc R 1 1 . .
    H H1A -0.1361 0.1784 0.4139 0.050 Uiso calc R 1 1 . .
    C C2 0.1562(3) 0.13010(14) 0.48240(15) 0.0384(4) Uani d . 1 1 . .
    C C3 0.4652(3) 0.05555(14) 0.60010(15) 0.0387(4) Uani d . 1 1 . .
    C C4 0.6507(3) 0.01905(15) 0.66060(18) 0.0483(5) Uani d . 1 1 . .
    H H4A 0.7686 0.0480 0.6318 0.058 Uiso calc R 1 1 . .
    C C5 0.6574(3) -0.06029(16) 0.76342(18) 0.0558(6) Uani d . 1 1 . .
    H H5A 0.7813 -0.0853 0.8064 0.067 Uiso calc R 1 1 . .
    C C6 0.4877(4) -0.10437(17) 0.8055(2) 0.0628(6) Uani d . 1 1 . .
    H H6A 0.4962 -0.1581 0.8770 0.075 Uiso calc R 1 1 . .
    C C7 0.3052(3) -0.07124(16) 0.74462(18) 0.0570(6) Uani d . 1 1 . .
    H H7A 0.1903 -0.1035 0.7731 0.068 Uiso calc R 1 1 . .
    C C8 0.2940(3) 0.00976(13) 0.64160(16) 0.0403(4) Uani d . 1 1 . .
    C C9 -0.1080(3) 0.37025(16) 0.23985(15) 0.0424(5) Uani d . 1 1 . .
    H H9A -0.1536 0.4475 0.2214 0.051 Uiso calc R 1 1 . .
    H H9B -0.2311 0.3412 0.2388 0.051 Uiso calc R 1 1 . .
    C C10 0.0308(3) 0.36203(14) 0.16109(14) 0.0374(4) Uani d . 1 1 . .
    C C11 0.3140(3) 0.37193(14) 0.04962(14) 0.0375(4) Uani d . 1 1 . .
    C C12 0.4860(3) 0.37765(15) -0.00699(15) 0.0440(5) Uani d . 1 1 . .
    H H12A 0.6035 0.3968 0.0099 0.053 Uiso calc R 1 1 . .
    C C13 0.4821(3) 0.35475(16) -0.08855(15) 0.0473(5) Uani d . 1 1 . .
    H H13A 0.5984 0.3582 -0.1284 0.057 Uiso calc R 1 1 . .
    C C14 0.3113(3) 0.32676(17) -0.11319(16) 0.0521(5) Uani d . 1 1 . .
    H H14A 0.3129 0.3104 -0.1692 0.063 Uiso calc R 1 1 . .
    C C15 0.1381(3) 0.32219(17) -0.05775(16) 0.0501(5) Uani d . 1 1 . .
    H H15A 0.0205 0.3039 -0.0758 0.060 Uiso calc R 1 1 . .
    C C16 0.1393(3) 0.34469(14) 0.02442(14) 0.0377(4) Uani d . 1 1 . .
    C C17 -0.0894(3) 0.35415(15) 0.41340(16) 0.0411(4) Uani d . 1 1 . .
    H H17A -0.0500 0.2993 0.4875 0.049 Uiso calc R 1 1 . .
    H H17B -0.2410 0.3719 0.4032 0.049 Uiso calc R 1 1 . .
    C C18 -0.0096(3) 0.45492(15) 0.38820(14) 0.0375(4) Uani d . 1 1 . .
    C C19 0.2093(3) 0.58523(15) 0.35501(14) 0.0385(4) Uani d . 1 1 . .
    C C20 0.3495(3) 0.65143(16) 0.33751(17) 0.0477(5) Uani d . 1 1 . .
    H H20A 0.4930 0.6233 0.3468 0.057 Uiso calc R 1 1 . .
    C C21 0.2730(4) 0.75976(17) 0.30610(18) 0.0531(5) Uani d . 1 1 . .
    H H21A 0.3657 0.8073 0.2922 0.064 Uiso calc R 1 1 . .
    C C22 0.0642(3) 0.80027(16) 0.29458(17) 0.0521(5) Uani d . 1 1 . .
    H H22A 0.0159 0.8752 0.2726 0.062 Uiso calc R 1 1 . .
    C C23 -0.0763(3) 0.73355(16) 0.31451(17) 0.0486(5) Uani d . 1 1 . .
    H H23A -0.2196 0.7617 0.3073 0.058 Uiso calc R 1 1 . .
    C C24 -0.0023(3) 0.62444(14) 0.34531(14) 0.0364(4) Uani d . 1 1 . .
loop_
    _atom_site_aniso_label
    _atom_site_aniso_U_11
    _atom_site_aniso_U_22
    _atom_site_aniso_U_33
    _atom_site_aniso_U_12
    _atom_site_aniso_U_13
    _atom_site_aniso_U_23
    S1 0.0398(3) 0.0435(3) 0.0487(3) -0.0190(2) 0.0104(2) -0.0209(2)
    S2 0.0367(3) 0.0614(3) 0.0469(3) -0.0167(2) 0.0027(2) -0.0324(3)
    S3 0.0343(3) 0.0435(3) 0.0722(4) -0.0075(2) 0.0131(2) -0.0339(3)
    N1 0.0365(9) 0.0334(8) 0.0527(10) -0.0113(7) 0.0097(8) -0.0179(8)
    N2 0.0331(8) 0.0457(9) 0.0415(9) -0.0078(7) -0.0041(7) -0.0197(8)
    N3 0.0354(8) 0.0461(9) 0.0381(9) -0.0046(7) 0.0009(7) -0.0253(7)
    N4 0.0352(8) 0.0386(8) 0.0390(9) -0.0090(7) 0.0041(7) -0.0201(7)
    C1 0.0392(11) 0.0432(10) 0.0479(12) -0.0160(8) 0.0061(9) -0.0232(9)
    C2 0.0373(10) 0.0346(9) 0.0504(12) -0.0123(8) 0.0103(9) -0.0247(9)
    C3 0.0369(10) 0.0308(9) 0.0528(12) -0.0070(8) 0.0085(9) -0.0237(9)
    C4 0.0384(11) 0.0405(10) 0.0672(15) -0.0057(9) 0.0051(10) -0.0277(11)
    C5 0.0469(13) 0.0415(11) 0.0648(15) 0.0036(9) -0.0063(11) -0.0183(11)
    C6 0.0592(15) 0.0426(12) 0.0606(15) 0.0021(11) 0.0007(12) -0.0085(11)
    C7 0.0500(13) 0.0374(11) 0.0658(15) -0.0093(9) 0.0130(11) -0.0110(11)
    C8 0.0378(10) 0.0288(9) 0.0525(12) -0.0066(8) 0.0088(9) -0.0184(9)
    C9 0.0331(10) 0.0485(11) 0.0446(11) -0.0055(8) -0.0005(8) -0.0225(9)
    C10 0.0324(10) 0.0362(9) 0.0390(11) -0.0056(8) -0.0043(8) -0.0146(8)
    C11 0.0368(10) 0.0353(9) 0.0334(10) -0.0069(8) -0.0041(8) -0.0109(8)
    C12 0.0406(11) 0.0473(11) 0.0415(11) -0.0137(9) 0.0020(9) -0.0176(9)
    C13 0.0490(12) 0.0500(12) 0.0358(11) -0.0078(9) 0.0037(9) -0.0158(9)
    C14 0.0560(14) 0.0618(13) 0.0373(11) -0.0071(11) -0.0024(10) -0.0244(10)
    C15 0.0468(12) 0.0616(13) 0.0448(12) -0.0143(10) -0.0070(10) -0.0263(10)
    C16 0.0376(10) 0.0362(9) 0.0334(10) -0.0043(8) -0.0069(8) -0.0126(8)
    C17 0.0345(10) 0.0463(11) 0.0481(12) -0.0117(8) 0.0106(9) -0.0261(9)
    C18 0.0350(10) 0.0444(10) 0.0371(10) -0.0087(8) 0.0070(8) -0.0228(9)
    C19 0.0393(11) 0.0428(10) 0.0401(11) -0.0071(8) 0.0080(8) -0.0258(9)
    C20 0.0420(11) 0.0521(12) 0.0616(13) -0.0119(9) 0.0134(10) -0.0368(11)
    C21 0.0573(14) 0.0525(12) 0.0647(15) -0.0193(10) 0.0162(11) -0.0379(11)
    C22 0.0600(14) 0.0419(11) 0.0588(14) -0.0065(10) 0.0019(11) -0.0290(10)
    C23 0.0453(12) 0.0484(11) 0.0535(13) 0.0009(9) -0.0042(10) -0.0290(10)
    C24 0.0387(10) 0.0426(10) 0.0330(10) -0.0058(8) 0.0010(8) -0.0230(8)
_geom_special_details
;
All e.s.d.'s (except the e.s.d. in the dihedral angle between two l.s. planes)
are estimated using the full covariance matrix. The cell e.s.d.'s are taken
into account individually in the estimation of e.s.d.'s in distances, angles
and torsion angles; correlations between e.s.d.'s in cell parameters are only
used when they are defined by crystal symmetry. An approximate (isotropic)
treatment of cell e.s.d.'s is used for estimating e.s.d.'s involving l.s.
planes.
;
loop_
    _geom_bond_atom_site_label_1
    _geom_bond_atom_site_label_2
    _geom_bond_site_symmetry_2
    _geom_bond_distance
    _geom_bond_publ_flag
    S1 C3 . 1.729(2) ?
    S1 C2 . 1.7415(18) ?
    S2 C11 . 1.729(2) ?
    S2 C10 . 1.7423(18) ?
    S3 C19 . 1.7349(18) ?
    S3 C18 . 1.7460(18) ?
    N1 C2 . 1.297(2) ?
    N1 C8 . 1.397(2) ?
    N2 C10 . 1.290(2) ?
    N2 C16 . 1.401(2) ?
    N3 C18 . 1.292(2) ?
    N3 C24 . 1.398(2) ?
    N4 C1 . 1.462(2) ?
    N4 C9 . 1.466(2) ?
    N4 C17 . 1.466(2) ?
    C1 C2 . 1.493(3) ?
    C1 H1B . 0.9900 ?
    C1 H1A . 0.9900 ?
    C3 C4 . 1.396(3) ?
    C3 C8 . 1.399(3) ?
    C4 C5 . 1.377(3) ?
    C4 H4A . 0.9500 ?
    C5 C6 . 1.382(3) ?
    C5 H5A . 0.9500 ?
    C6 C7 . 1.388(3) ?
    C6 H6A . 0.9500 ?
    C7 C8 . 1.384(3) ?
    C7 H7A . 0.9500 ?
    C9 C10 . 1.489(3) ?
    C9 H9A . 0.9900 ?
    C9 H9B . 0.9900 ?
    C11 C12 . 1.385(3) ?
    C11 C16 . 1.403(3) ?
    C12 C13 . 1.378(3) ?
    C12 H12A . 0.9500 ?
    C13 C14 . 1.383(3) ?
    C13 H13A . 0.9500 ?
    C14 C15 . 1.384(3) ?
    C14 H14A . 0.9500 ?
    C15 C16 . 1.382(3) ?
    C15 H15A . 0.9500 ?
    C17 C18 . 1.506(2) ?
    C17 H17A . 0.9900 ?
    C17 H17B . 0.9900 ?
    C19 C20 . 1.386(3) ?
    C19 C24 . 1.398(3) ?
    C20 C21 . 1.381(3) ?
    C20 H20A . 0.9500 ?
    C21 C22 . 1.382(3) ?
    C21 H21A . 0.9500 ?
    C22 C23 . 1.388(3) ?
    C22 H22A . 0.9500 ?
    C23 C24 . 1.391(3) ?
    C23 H23A . 0.9500 ?
loop_
    _geom_angle_atom_site_label_1
    _geom_angle_atom_site_label_2
    _geom_angle_atom_site_label_3
    _geom_angle_site_symmetry_1
    _geom_angle_site_symmetry_3
    _geom_angle
    _geom_angle_publ_flag
    C3 S1 C2 . . 89.03(9) ?
    C11 S2 C10 . . 89.09(9) ?
    C19 S3 C18 . . 89.02(9) ?
    C2 N1 C8 . . 110.35(15) ?
    C10 N2 C16 . . 110.28(15) ?
    C18 N3 C24 . . 110.23(15) ?
    C1 N4 C9 . . 111.51(14) ?
    C1 N4 C17 . . 112.81(14) ?
    C9 N4 C17 . . 112.20(14) ?
    N4 C1 C2 . . 110.82(14) ?
    N4 C1 H1B . . 109.5 ?
    C2 C1 H1B . . 109.5 ?
    N4 C1 H1A . . 109.5 ?
    C2 C1 H1A . . 109.5 ?
    H1B C1 H1A . . 108.1 ?
    N1 C2 C1 . . 123.72(17) ?
    N1 C2 S1 . . 116.22(15) ?
    C1 C2 S1 . . 120.06(13) ?
    C4 C3 C8 . . 120.91(18) ?
    C4 C3 S1 . . 129.40(15) ?
    C8 C3 S1 . . 109.69(14) ?
    C5 C4 C3 . . 117.91(19) ?
    C5 C4 H4A . . 121.0 ?
    C3 C4 H4A . . 121.0 ?
    C4 C5 C6 . . 121.4(2) ?
    C4 C5 H5A . . 119.3 ?
    C6 C5 H5A . . 119.3 ?
    C5 C6 C7 . . 120.9(2) ?
    C5 C6 H6A . . 119.6 ?
    C7 C6 H6A . . 119.6 ?
    C8 C7 C6 . . 118.6(2) ?
    C8 C7 H7A . . 120.7 ?
    C6 C7 H7A . . 120.7 ?
    C7 C8 N1 . . 125.12(18) ?
    C7 C8 C3 . . 120.18(19) ?
    N1 C8 C3 . . 114.70(17) ?
    N4 C9 C10 . . 111.13(15) ?
    N4 C9 H9A . . 109.4 ?
    C10 C9 H9A . . 109.4 ?
    N4 C9 H9B . . 109.4 ?
    C10 C9 H9B . . 109.4 ?
    H9A C9 H9B . . 108.0 ?
    N2 C10 C9 . . 124.19(17) ?
    N2 C10 S2 . . 116.46(15) ?
    C9 C10 S2 . . 119.28(14) ?
    C12 C11 C16 . . 121.21(18) ?
    C12 C11 S2 . . 129.24(15) ?
    C16 C11 S2 . . 109.49(14) ?
    C13 C12 C11 . . 118.16(19) ?
    C13 C12 H12A . . 120.9 ?
    C11 C12 H12A . . 120.9 ?
    C12 C13 C14 . . 120.96(19) ?
    C12 C13 H13A . . 119.5 ?
    C14 C13 H13A . . 119.5 ?
    C13 C14 C15 . . 121.1(2) ?
    C13 C14 H14A . . 119.4 ?
    C15 C14 H14A . . 119.4 ?
    C16 C15 C14 . . 118.71(19) ?
    C16 C15 H15A . . 120.6 ?
    C14 C15 H15A . . 120.6 ?
    C15 C16 N2 . . 125.52(18) ?
    C15 C16 C11 . . 119.80(18) ?
    N2 C16 C11 . . 114.66(16) ?
    N4 C17 C18 . . 109.94(14) ?
    N4 C17 H17A . . 109.7 ?
    C18 C17 H17A . . 109.7 ?
    N4 C17 H17B . . 109.7 ?
    C18 C17 H17B . . 109.7 ?
    H17A C17 H17B . . 108.2 ?
    N3 C18 C17 . . 124.56(16) ?
    N3 C18 S3 . . 116.31(14) ?
    C17 C18 S3 . . 119.13(14) ?
    C20 C19 C24 . . 121.92(17) ?
    C20 C19 S3 . . 128.84(15) ?
    C24 C19 S3 . . 109.24(13) ?
    C21 C20 C19 . . 117.64(19) ?
    C21 C20 H20A . . 121.2 ?
    C19 C20 H20A . . 121.2 ?
    C20 C21 C22 . . 121.2(2) ?
    C20 C21 H21A . . 119.4 ?
    C22 C21 H21A . . 119.4 ?
    C21 C22 C23 . . 121.23(19) ?
    C21 C22 H22A . . 119.4 ?
    C23 C22 H22A . . 119.4 ?
    C22 C23 C24 . . 118.42(19) ?
    C22 C23 H23A . . 120.8 ?
    C24 C23 H23A . . 120.8 ?
    C23 C24 N3 . . 125.21(17) ?
    C23 C24 C19 . . 119.57(17) ?
    N3 C24 C19 . . 115.20(16) ?
loop_
    _geom_torsion_atom_site_label_1
    _geom_torsion_atom_site_label_2
    _geom_torsion_atom_site_label_3
    _geom_torsion_atom_site_label_4
    _geom_torsion_site_symmetry_1
    _geom_torsion_site_symmetry_2
    _geom_torsion_site_symmetry_3
    _geom_torsion_site_symmetry_4
    _geom_torsion
    _geom_torsion_publ_flag
    C9 N4 C1 C2 . . . . 163.44(15) ?
    C17 N4 C1 C2 . . . . -69.23(19) ?
    C8 N1 C2 C1 . . . . -179.97(16) ?
    C8 N1 C2 S1 . . . . 0.3(2) ?
    N4 C1 C2 N1 . . . . 132.22(18) ?
    N4 C1 C2 S1 . . . . -48.1(2) ?
    C3 S1 C2 N1 . . . . 0.28(15) ?
    C3 S1 C2 C1 . . . . -179.47(15) ?
    C2 S1 C3 C4 . . . . 179.89(18) ?
    C2 S1 C3 C8 . . . . -0.75(14) ?
    C8 C3 C4 C5 . . . . -2.5(3) ?
    S1 C3 C4 C5 . . . . 176.78(16) ?
    C3 C4 C5 C6 . . . . 1.2(3) ?
    C4 C5 C6 C7 . . . . 1.1(4) ?
    C5 C6 C7 C8 . . . . -2.2(3) ?
    C6 C7 C8 N1 . . . . -178.05(19) ?
    C6 C7 C8 C3 . . . . 0.9(3) ?
    C2 N1 C8 C7 . . . . 178.12(19) ?
    C2 N1 C8 C3 . . . . -0.9(2) ?
    C4 C3 C8 C7 . . . . 1.4(3) ?
    S1 C3 C8 C7 . . . . -177.98(16) ?
    C4 C3 C8 N1 . . . . -179.48(16) ?
    S1 C3 C8 N1 . . . . 1.1(2) ?
    C1 N4 C9 C10 . . . . -79.28(18) ?
    C17 N4 C9 C10 . . . . 153.06(15) ?
    C16 N2 C10 C9 . . . . 176.60(16) ?
    C16 N2 C10 S2 . . . . -0.2(2) ?
    N4 C9 C10 N2 . . . . 133.35(18) ?
    N4 C9 C10 S2 . . . . -49.92(19) ?
    C11 S2 C10 N2 . . . . 0.87(15) ?
    C11 S2 C10 C9 . . . . -176.10(15) ?
    C10 S2 C11 C12 . . . . -178.60(18) ?
    C10 S2 C11 C16 . . . . -1.23(13) ?
    C16 C11 C12 C13 . . . . -0.6(3) ?
    S2 C11 C12 C13 . . . . 176.48(14) ?
    C11 C12 C13 C14 . . . . 0.0(3) ?
    C12 C13 C14 C15 . . . . 0.8(3) ?
    C13 C14 C15 C16 . . . . -0.9(3) ?
    C14 C15 C16 N2 . . . . -178.09(17) ?
    C14 C15 C16 C11 . . . . 0.3(3) ?
    C10 N2 C16 C15 . . . . 177.63(18) ?
    C10 N2 C16 C11 . . . . -0.8(2) ?
    C12 C11 C16 C15 . . . . 0.5(3) ?
    S2 C11 C16 C15 . . . . -177.11(15) ?
    C12 C11 C16 N2 . . . . 179.05(16) ?
    S2 C11 C16 N2 . . . . 1.42(19) ?
    C1 N4 C17 C18 . . . . 155.22(15) ?
    C9 N4 C17 C18 . . . . -77.82(19) ?
    C24 N3 C18 C17 . . . . -179.50(16) ?
    C24 N3 C18 S3 . . . . 0.4(2) ?
    N4 C17 C18 N3 . . . . 126.01(19) ?
    N4 C17 C18 S3 . . . . -53.8(2) ?
    C19 S3 C18 N3 . . . . 0.05(15) ?
    C19 S3 C18 C17 . . . . 179.91(15) ?
    C18 S3 C19 C20 . . . . -179.60(19) ?
    C18 S3 C19 C24 . . . . -0.43(14) ?
    C24 C19 C20 C21 . . . . -2.3(3) ?
    S3 C19 C20 C21 . . . . 176.77(16) ?
    C19 C20 C21 C22 . . . . 1.3(3) ?
    C20 C21 C22 C23 . . . . 0.2(3) ?
    C21 C22 C23 C24 . . . . -0.8(3) ?
    C22 C23 C24 N3 . . . . -178.19(18) ?
    C22 C23 C24 C19 . . . . -0.2(3) ?
    C18 N3 C24 C23 . . . . 177.37(18) ?
    C18 N3 C24 C19 . . . . -0.7(2) ?
    C20 C19 C24 C23 . . . . 1.8(3) ?
    S3 C19 C24 C23 . . . . -177.46(14) ?
    C20 C19 C24 N3 . . . . 179.98(17) ?
    S3 C19 C24 N3 . . . . 0.7(2) ?
loop_
    _geom_hbond_atom_site_label_D
    _geom_hbond_atom_site_label_H
    _geom_hbond_atom_site_label_A
    _geom_hbond_site_symmetry_A
    _geom_hbond_distance_DH
    _geom_hbond_distance_HA
    _geom_hbond_distance_DA
    _geom_hbond_angle_DHA
    C4 H4A N1 1_655 0.9500 2.4700 3.376(3) 158.9
    C12 H12A N2 1_655 0.9500 2.6000 3.449(2) 149.5
    C20 H20A N3 1_655 0.9500 2.5400 3.490(3) 177.9
_iucr_refine_instructions_details
;
TITL umd172 in P-1
CELL  0.71073   6.6530  14.3098  14.5822   61.471   88.474   79.138
ZERR     2.00   0.0003   0.0006   0.0007    0.001    0.002    0.001
LATT   1
SFAC  C    H    N    O    S
UNIT  52   46  8    1    6
MERG   2
FMAP   2
REM Vm-i-115
REM PALE YELLOW BLOCKS
REM PLATON PROGRAM SQUEEZE USED TO ADDRESS DIFFUSED SOLVENT
REM FOUND VOID 156 A3 ASSOICATED WITH 48E
REM TREATED AS DIETHYL ETHER C4H10O (42) AND
REM ADDED TO UNIT CARD TO ADDRESS ISSUES OF CHEMICAL FORMULA
REM MOLECULAR MASS, DENSITY, AND F000 VALUE
REM INITAL FORMULA C48 H36 N8 S6
REM FINAL FORMULA  C52 H46 N8 S6 O
PLAN   20
SIZE     0.10   0.12   0.15
ACTA    50.00
BOND   $H
CONF
EQIV $1 1+X, Y, Z
HTAB C4 N1_$1
HTAB C12 N2_$1
HTAB C20 N3_$1
L.S.   6
TEMP  -173
WGHT    0.061200    0.092600
FVAR       1.06219
S1    5    0.402793    0.157022    0.472077    11.00000    0.03980    0.04353 =
         0.04874   -0.02091    0.01041   -0.01898
S2    5    0.276040    0.389112    0.158813    11.00000    0.03667    0.06141 =
         0.04685   -0.03239    0.00273   -0.01665
S3    5    0.255015    0.448857    0.388759    11.00000    0.03433    0.04345 =
         0.07218   -0.03385    0.01306   -0.00755
N1    3    0.119492    0.053545    0.571999    11.00000    0.03655    0.03345 =
         0.05267   -0.01791    0.00968   -0.01130
N2    3   -0.021136    0.340499    0.089658    11.00000    0.03314    0.04568 =
         0.04150   -0.01973   -0.00410   -0.00775
N3    3   -0.123853    0.547890    0.365419    11.00000    0.03538    0.04611 =
         0.03812   -0.02527    0.00087   -0.00463
N4    3   -0.004281    0.309733    0.345263    11.00000    0.03515    0.03856 =
         0.03897   -0.02007    0.00406   -0.00895
C1    1    0.001167    0.193365    0.391025    11.00000    0.03915    0.04316 =
         0.04793   -0.02324    0.00609   -0.01603
AFIX  23
H1B   2    0.035820    0.170242    0.337503    11.00000   -1.20000
H1A   2   -0.136054    0.178356    0.413902    11.00000   -1.20000
AFIX   0
C2    1    0.156173    0.130103    0.482402    11.00000    0.03732    0.03460 =
         0.05036   -0.02470    0.01031   -0.01232
C3    1    0.465159    0.055545    0.600100    11.00000    0.03692    0.03079 =
         0.05285   -0.02374    0.00850   -0.00702
C4    1    0.650667    0.019050    0.660602    11.00000    0.03843    0.04053 =
         0.06723   -0.02774    0.00508   -0.00574
AFIX  43
H4A   2    0.768567    0.048028    0.631765    11.00000   -1.20000
AFIX   0
C5    1    0.657369   -0.060292    0.763419    11.00000    0.04692    0.04146 =
         0.06484   -0.01826   -0.00630    0.00359
AFIX  43
H5A   2    0.781323   -0.085258    0.806355    11.00000   -1.20000
AFIX   0
C6    1    0.487718   -0.104371    0.805481    11.00000    0.05924    0.04258 =
         0.06059   -0.00849    0.00069    0.00208
AFIX  43
H6A   2    0.496172   -0.158059    0.876998    11.00000   -1.20000
AFIX   0
C7    1    0.305184   -0.071241    0.744623    11.00000    0.04996    0.03736 =
         0.06578   -0.01099    0.01303   -0.00930
AFIX  43
H7A   2    0.190289   -0.103483    0.773079    11.00000   -1.20000
AFIX   0
C8    1    0.293970    0.009755    0.641602    11.00000    0.03780    0.02880 =
         0.05249   -0.01845    0.00881   -0.00662
C9    1   -0.107985    0.370251    0.239849    11.00000    0.03311    0.04847 =
         0.04462   -0.02249   -0.00054   -0.00550
AFIX  23
H9A   2   -0.153571    0.447508    0.221353    11.00000   -1.20000
H9B   2   -0.231110    0.341153    0.238772    11.00000   -1.20000
AFIX   0
C10   1    0.030835    0.362030    0.161088    11.00000    0.03235    0.03622 =
         0.03905   -0.01455   -0.00435   -0.00560
C11   1    0.313996    0.371926    0.049619    11.00000    0.03684    0.03531 =
         0.03338   -0.01087   -0.00413   -0.00687
C12   1    0.486013    0.377649   -0.006992    11.00000    0.04059    0.04730 =
         0.04150   -0.01761    0.00201   -0.01366
AFIX  43
H12A  2    0.603462    0.396827    0.009926    11.00000   -1.20000
AFIX   0
C13   1    0.482074    0.354748   -0.088554    11.00000    0.04897    0.05001 =
         0.03577   -0.01577    0.00373   -0.00776
AFIX  43
H13A  2    0.598422    0.358244   -0.128422    11.00000   -1.20000
AFIX   0
C14   1    0.311264    0.326763   -0.113190    11.00000    0.05601    0.06183 =
         0.03735   -0.02440   -0.00242   -0.00705
AFIX  43
H14A  2    0.312858    0.310389   -0.169163    11.00000   -1.20000
AFIX   0
C15   1    0.138057    0.322192   -0.057746    11.00000    0.04683    0.06162 =
         0.04482   -0.02625   -0.00701   -0.01429
AFIX  43
H15A  2    0.020546    0.303941   -0.075816    11.00000   -1.20000
AFIX   0
C16   1    0.139313    0.344686    0.024420    11.00000    0.03760    0.03615 =
         0.03344   -0.01261   -0.00692   -0.00433
C17   1   -0.089365    0.354154    0.413398    11.00000    0.03450    0.04629 =
         0.04806   -0.02608    0.01058   -0.01174
AFIX  23
H17A  2   -0.050017    0.299328    0.487526    11.00000   -1.20000
H17B  2   -0.241033    0.371945    0.403212    11.00000   -1.20000
AFIX   0
C18   1   -0.009559    0.454916    0.388201    11.00000    0.03498    0.04440 =
         0.03714   -0.02282    0.00704   -0.00866
C19   1    0.209275    0.585233    0.355009    11.00000    0.03927    0.04275 =
         0.04010   -0.02581    0.00798   -0.00712
C20   1    0.349484    0.651430    0.337513    11.00000    0.04204    0.05211 =
         0.06160   -0.03684    0.01343   -0.01192
AFIX  43
H20A  2    0.493041    0.623296    0.346793    11.00000   -1.20000
AFIX   0
C21   1    0.273026    0.759757    0.306104    11.00000    0.05734    0.05252 =
         0.06472   -0.03794    0.01624   -0.01933
AFIX  43
H21A  2    0.365652    0.807265    0.292178    11.00000   -1.20000
AFIX   0
C22   1    0.064158    0.800271    0.294576    11.00000    0.05997    0.04192 =
         0.05883   -0.02905    0.00193   -0.00649
AFIX  43
H22A  2    0.015878    0.875180    0.272599    11.00000   -1.20000
AFIX   0
C23   1   -0.076336    0.733547    0.314509    11.00000    0.04533    0.04835 =
         0.05352   -0.02897   -0.00421    0.00085
AFIX  43
H23A  2   -0.219629    0.761741    0.307284    11.00000   -1.20000
AFIX   0
C24   1   -0.002342    0.624444    0.345309    11.00000    0.03872    0.04256 =
         0.03301   -0.02302    0.00096   -0.00577
HKLF 4
REM  umd172 in P-1
REM R1 =  0.0381 for   3767 Fo > 4sig(Fo)  and  0.0512 for all   4691 data
REM    280 parameters refined using      0 restraints
END
;
data_New_Global_Publ_Block
_journal_date_recd_electronic     2015-09-09
_journal_date_accepted     2015-09-17
_journal_name_full     'Acta Crystallographica, Section E'
_journal_year     2015
_journal_volume     71
_journal_issue     10
_journal_page_first     o786
_journal_page_last     o787
_journal_paper_category     HO
_journal_paper_doi     10.1107/S2056989015017417
_journal_coeditor_code     FF2141
_publ_contact_author_name     'David R. Manke'
_publ_contact_author_address
;
Department of Chemistry and Biochemistry
University of Massachusetts Dartmouth
285 Old Westport Road
North Dartmouth, MA 02747,
USA
;
_publ_contact_author_email     'dmanke@umassd.edu'
_publ_contact_author_fax     ?
_publ_contact_author_phone     ?
_publ_section_title
;
Crystal structure of
<i>N</i>,<i>N</i>,<i>N</i>-tris[(1,3-benzothiazol-2-yl)methyl]amine
;
loop_
    _publ_author_name
    _publ_author_footnote
    _publ_author_address
    'Mdluli, Velabo' .
;
Department of Chemistry and Biochemistry
University of Massachusetts Dartmouth
285 Old Westport Road
North Dartmouth, MA 02747,
USA
;
    'Golen, James A.' .
;
Department of Chemistry
University of California, San Diego
9500 Gilman Drive
La Jolla, CA 92093,
USA
;
    'Rheingold, Arnold L.' .
;
Department of Chemistry
University of California, San Diego
9500 Gilman Drive
La Jolla, CA 92093,
USA
;
    'Manke, David R.' .
;
Department of Chemistry and Biochemistry
University of Massachusetts Dartmouth
285 Old Westport Road
North Dartmouth, MA 02747,
USA
;
_publ_section_synopsis
;
(type here to add)
;
