# Supplementary material for: Crystal structure of N,N,N-tris­[(1,3-benzo­thia­zol-2-yl)meth­yl]amine
Source: Acta Crystallogr E Crystallogr Commun. 2015 Sep 26;71(Pt 10):o786–7. doi: 10.1107/S2056989015017417 (PMC4647366; doi:10.1107/S2056989015017417)
Supplement: Supplementary file 2 [file e-71-0o786-Isup2.hkl]

# 
# h,k,l, Fc-squared, Fo-squared, sigma(Fo-squared) and status flag 
# 
data_I
_shelx_title ' umd172 in P-1' 
_shelx_refln_list_code          4 
_shelx_F_calc_maximum      153.68 
_exptl_crystal_F_000       518.00 
_reflns_d_resolution_high  0.8096 
 
loop_ 
 _symmetry_equiv_pos_as_xyz 
 'x, y, z' 
 '-x, -y, -z' 
 
_cell_length_a     6.6530 
_cell_length_b    14.3098 
_cell_length_c    14.5822 
_cell_angle_alpha  61.471 
_cell_angle_beta   88.474 
_cell_angle_gamma  79.138 
 
_shelx_F_squared_multiplier     1.000 
 
loop_ 
 _refln_index_h 
 _refln_index_k 
 _refln_index_l 
 _refln_F_squared_calc 
 _refln_F_squared_meas 
 _refln_F_squared_sigma 
 _refln_observed_status 
   1   0   0     1735.30     1843.55     20.39 o 
   2   0   0       39.52       43.43      1.77 o 
   3   0   0     1344.30     1402.16     14.18 o 
   4   0   0      554.37      560.16      6.20 o 
   5   0   0      169.04      169.29      4.43 o 
   6   0   0        0.36        0.00      1.77 o 
   7   0   0      223.80      239.31     11.52 o 
   8   0   0      160.91      199.42     22.16 o 
  -7   1   0       89.38       87.75     14.18 o 
  -6   1   0        8.60        9.75      2.66 o 
  -5   1   0       47.68       54.07      3.55 o 
  -4   1   0     1512.89     1520.04     16.84 o 
  -3   1   0        8.97        8.86      0.89 o 
  -2   1   0        0.84        1.77      0.89 o 
  -1   1   0      261.37      255.26      3.55 o 
   0   1   0     4711.16     2778.62      4.43 o 
   1   1   0    12733.39    13631.65    194.99 o 
   2   1   0      877.83      852.64      9.75 o 
   3   1   0      115.76      121.43      2.66 o 
   4   1   0      749.04      732.10     10.64 o 
   5   1   0       26.02       23.93      1.77 o 
   6   1   0      235.68      237.53      6.20 o 
   7   1   0        2.32        0.89      3.55 o 
   8   1   0      280.53      334.14     16.84 o 
  -7   2   0        2.88        6.20      8.86 o 
  -6   2   0      183.88      160.42      6.20 o 
  -5   2   0      521.29      514.07     10.64 o 
  -4   2   0      156.08      160.42      4.43 o 
  -3   2   0     1136.68     1053.84     10.64 o 
  -2   2   0     1759.58     1830.26     19.50 o 
  -1   2   0     3377.24     3347.64     33.68 o 
   0   2   0      119.12      146.24     17.73 o 
   1   2   0       52.28       55.84      0.89 o 
   2   2   0     2373.40     2475.50     19.50 o 
   3   2   0     3570.49     3652.54     32.79 o 
   4   2   0      983.47      924.43     11.52 o 
   5   2   0        2.34        3.55      1.77 o 
   6   2   0      453.17      467.09     10.64 o 
   7   2   0       11.35       15.07      4.43 o 
   8   2   0       59.50       61.16      7.09 o 
  -7   3   0       22.16       29.25      9.75 o 
  -6   3   0        9.85        7.98      2.66 o 
  -5   3   0       76.48       85.09      4.43 o 
  -4   3   0      111.83      112.56      4.43 o 
  -3   3   0        1.38        7.09      0.89 o 
  -2   3   0       36.43       34.57      1.77 o 
  -1   3   0     3899.82     3890.07     37.23 o 
   0   3   0     6023.77     6504.72    103.70 o 
   1   3   0     1208.96     1200.08      9.75 o 
   2   3   0      138.36      145.36      4.43 o 
   3   3   0     1396.77     1455.34     18.61 o 
   4   3   0        2.63        3.55      0.89 o 
   5   3   0     1558.25     1440.27     17.73 o 
   6   3   0     1077.22     1130.06     20.39 o 
   7   3   0       42.21       49.63      7.98 o 
   8   3   0       79.44       84.20      8.86 o 
  -7   4   0       24.72       35.45     10.64 o 
  -6   4   0       23.51       15.07      7.09 o 
  -5   4   0       84.97       80.66      4.43 o 
  -4   4   0       19.92       19.50      1.77 o 
  -3   4   0      234.76      248.17      4.43 o 
  -2   4   0       27.15       22.16      0.89 o 
  -1   4   0       12.10        8.86      1.77 o 
   0   4   0     7338.53     7763.30     74.45 o 
   1   4   0      847.98      809.21      9.75 o 
   2   4   0     2194.92     2211.38     20.39 o 
   3   4   0      114.24       98.38      1.77 o 
   4   4   0        2.70        4.43      0.89 o 
   5   4   0      174.61      179.04      5.32 o 
   6   4   0        0.14        3.55      3.55 o 
   7   4   0      375.47      372.26     14.18 o 
   8   4   0       17.80       21.27      5.32 o 
  -7   5   0       19.60       17.73      9.75 o 
  -6   5   0       60.12       64.70      8.86 o 
  -5   5   0       11.15        9.75      2.66 o 
  -4   5   0      277.32      263.24      6.20 o 
  -3   5   0       86.76       98.38      3.55 o 
  -2   5   0       83.93       93.06      2.66 o 
  -1   5   0       37.44       36.34      1.77 o 
   0   5   0     1017.28      965.21      8.86 o 
   1   5   0       56.36       70.02      3.55 o 
   2   5   0     2269.50     2294.69     23.93 o 
   3   5   0      330.48      324.39      6.20 o 
   4   5   0        0.48        0.00      0.89 o 
   5   5   0      149.29      140.04      4.43 o 
   6   5   0       18.61       15.07      4.43 o 
   7   5   0       88.45       87.75      7.98 o 
   8   5   0      153.96      169.29     11.52 o 
  -6   6   0        0.91        0.00      2.66 o 
  -5   6   0      101.18      124.09      7.09 o 
  -4   6   0      133.14      132.95      5.32 o 
  -3   6   0       55.71       65.59      3.55 o 
  -2   6   0      160.31      146.24      3.55 o 
  -1   6   0       95.30      106.36      4.43 o 
   0   6   0      519.26      524.70      4.43 o 
   1   6   0      533.41      538.88      8.86 o 
   2   6   0     2040.90     2035.88     24.82 o 
   3   6   0      544.14      580.54      7.98 o 
   4   6   0      561.03      543.32      7.98 o 
   5   6   0      167.59      176.38      4.43 o 
   6   6   0      171.13      139.15      8.86 o 
   7   6   0       73.18       78.00     14.18 o 
   8   6   0        0.26        2.66      3.55 o 
  -6   7   0      142.27      165.74     10.64 o 
  -5   7   0       77.18       69.13      7.09 o 
  -4   7   0      124.57      136.49      6.20 o 
  -3   7   0        0.19        0.00      1.77 o 
  -2   7   0      201.99      202.08      4.43 o 
  -1   7   0       34.11       39.88      2.66 o 
   0   7   0      291.48      305.78      7.09 o 
   1   7   0      644.32      617.77     12.41 o 
   2   7   0      394.23      438.73      8.86 o 
   3   7   0      104.45       98.38      3.55 o 
   4   7   0      102.06       97.50      3.55 o 
   5   7   0      414.96      394.41      8.86 o 
   6   7   0       97.44      106.36      7.98 o 
   7   7   0      163.13      169.29      9.75 o 
  -6   8   0        3.15        2.66      4.43 o 
  -5   8   0        4.87        6.20      3.55 o 
  -4   8   0        7.86        5.32      2.66 o 
  -3   8   0      112.25      115.22      5.32 o 
  -2   8   0      100.51      104.59      4.43 o 
  -1   8   0       10.11        6.20      0.89 o 
   0   8   0       20.18       21.27      1.77 o 
   1   8   0      436.81      400.62      8.86 o 
   2   8   0      157.30      148.90      3.55 o 
   3   8   0      334.36      313.76      7.09 o 
   4   8   0       19.08       13.29      2.66 o 
   5   8   0      262.00      265.01      7.98 o 
   6   8   0        0.06        0.00      2.66 o 
   7   8   0       11.43        7.98      5.32 o 
  -5   9   0       12.94        7.09      4.43 o 
  -4   9   0       12.80       10.64      3.55 o 
  -3   9   0        1.57        3.55      2.66 o 
  -2   9   0       23.17       21.27      2.66 o 
  -1   9   0      521.68      524.70      9.75 o 
   0   9   0        0.07        9.75      1.77 o 
   1   9   0       30.20       34.57      1.77 o 
   2   9   0       65.53       62.04      3.55 o 
   3   9   0       37.21       39.88      3.55 o 
   4   9   0      194.68      177.26      5.32 o 
   5   9   0       32.11       26.59      4.43 o 
   6   9   0       32.53       29.25      7.09 o 
   7   9   0       10.06        5.32      3.55 o 
  -5  10   0       13.30       13.29      5.32 o 
  -4  10   0       15.06       23.04      7.09 o 
  -3  10   0        0.08        1.77      1.77 o 
  -2  10   0       57.49       59.38      4.43 o 
  -1  10   0       14.79       15.07      1.77 o 
   0  10   0      724.78      736.53     12.41 o 
   1  10   0       69.62       65.59      3.55 o 
   2  10   0      162.87      157.77      4.43 o 
   3  10   0       37.10       40.77      3.55 o 
   4  10   0      164.87      161.31      5.32 o 
   5  10   0       25.28       22.16      5.32 o 
   6  10   0      155.26      154.22     10.64 o 
   7  10   0        1.05        0.00      3.55 o 
  -4  11   0      105.81       91.29      8.86 o 
  -3  11   0       40.10       46.98      4.43 o 
  -2  11   0        8.36        9.75      2.66 o 
  -1  11   0        7.81        7.98      1.77 o 
   0  11   0      193.99      190.56      6.20 o 
   1  11   0       34.08       34.57      2.66 o 
   2  11   0        0.34        1.77      0.89 o 
   3  11   0      692.39      648.79     11.52 o 
   4  11   0        3.35        3.55      1.77 o 
   5  11   0       61.63       56.72      6.20 o 
   6  11   0       15.54       14.18      3.55 o 
  -3  12   0       37.58       34.57      6.20 o 
  -2  12   0       10.68       13.29      2.66 o 
  -1  12   0      124.93      124.09      6.20 o 
   0  12   0       71.40       74.45      4.43 o 
   1  12   0       18.50       16.84      1.77 o 
   2  12   0       63.58       60.27      5.32 o 
   3  12   0      165.37      188.79      5.32 o 
   4  12   0      151.81      144.47      5.32 o 
   5  12   0       12.22       14.18      3.55 o 
   6  12   0        8.48       13.29      3.55 o 
  -3  13   0       51.81       48.75     10.64 o 
  -2  13   0       32.96       38.11      6.20 o 
  -1  13   0      150.30      151.56      7.09 o 
   0  13   0       88.32      109.02      5.32 o 
   1  13   0        3.30        2.66      1.77 o 
   2  13   0       52.56       57.61      4.43 o 
   3  13   0       32.23       33.68      2.66 o 
   4  13   0        4.37        4.43      1.77 o 
   5  13   0        8.94       12.41      3.55 o 
  -1  14   0       20.49       19.50      3.55 o 
   0  14   0        2.33        3.55      2.66 o 
   1  14   0       59.53       62.04      3.55 o 
   2  14   0      101.45       93.06      7.09 o 
   3  14   0       12.36        7.98      3.55 o 
   4  14   0       47.88       48.75      2.66 o 
   0  15   0        2.45        0.00      2.66 o 
   1  15   0      143.24      162.20     12.41 o 
   2  15   0        1.05        1.77      2.66 o 
   3  15   0       36.38       23.93      6.20 o 
  -2 -15   1        0.38        0.00      5.32 o 
  -4 -14   1        0.73        0.89      3.55 o 
  -3 -14   1       12.19       14.18      1.77 o 
  -2 -14   1        0.13        1.77      1.77 o 
  -1 -14   1       18.80       17.73      3.55 o 
   0 -14   1        9.86       12.41      3.55 o 
   1 -14   1        4.51        3.55      3.55 o 
  -5 -13   1        3.04        3.55      2.66 o 
  -4 -13   1       10.71        5.32      2.66 o 
  -3 -13   1       41.09       36.34      2.66 o 
  -2 -13   1        4.69        5.32      1.77 o 
  -1 -13   1        5.64        4.43      1.77 o 
   0 -13   1      108.50      108.13      7.09 o 
   1 -13   1       14.99       15.95      2.66 o 
   2 -13   1       63.17       64.70      5.32 o 
  -6 -12   1        2.62        0.00      2.66 o 
  -5 -12   1        0.65        0.00      1.77 o 
  -4 -12   1       30.77       31.91      2.66 o 
  -3 -12   1      310.17      318.19      7.09 o 
  -2 -12   1       77.11       70.91      3.55 o 
  -1 -12   1      134.47      136.49      4.43 o 
   0 -12   1        0.30        1.77      1.77 o 
   1 -12   1      240.97      220.69     11.52 o 
   2 -12   1        0.20        0.00      2.66 o 
   3 -12   1       11.47        8.86      5.32 o 
  -6 -11   1       18.95       31.02      4.43 o 
  -5 -11   1       52.39       53.18      9.75 o 
  -4 -11   1        4.34        4.43      1.77 o 
  -3 -11   1      350.06      346.55      7.09 o 
  -2 -11   1      157.16      165.74      4.43 o 
  -1 -11   1      199.92      211.83      5.32 o 
   0 -11   1        0.91        0.89      1.77 o 
   1 -11   1        0.52        4.43      2.66 o 
   2 -11   1        0.15        1.77      3.55 o 
   3 -11   1       21.81       23.93      3.55 o 
   4 -11   1        0.39        0.00      3.55 o 
  -7 -10   1       35.80       30.13      4.43 o 
  -6 -10   1      352.42      379.35     11.52 o 
  -5 -10   1       64.77       69.13      5.32 o 
  -4 -10   1        4.54        3.55      1.77 o 
  -3 -10   1       97.64       92.18      3.55 o 
  -2 -10   1      283.21      268.56      5.32 o 
  -1 -10   1       35.69       33.68      2.66 o 
   0 -10   1       22.56       23.04      2.66 o 
   1 -10   1        8.22        7.98      2.66 o 
   2 -10   1       10.20        5.32      2.66 o 
   3 -10   1       59.96       54.95      7.09 o 
   4 -10   1        8.39        5.32      3.55 o 
  -7  -9   1       52.53       47.86      6.20 o 
  -6  -9   1        3.42        1.77      2.66 o 
  -5  -9   1      166.21      164.86      7.09 o 
  -4  -9   1      837.50      819.85     14.18 o 
  -3  -9   1       84.85       81.54      5.32 o 
  -2  -9   1      564.50      571.68      8.86 o 
  -1  -9   1       44.16       45.20      2.66 o 
   0  -9   1        8.78        8.86      1.77 o 
   1  -9   1        2.14        1.77      1.77 o 
   2  -9   1       80.02       85.09      5.32 o 
   3  -9   1       88.85       80.66      5.32 o 
   4  -9   1       23.66       27.48      3.55 o 
   5  -9   1        8.40        8.86      3.55 o 
  -7  -8   1       31.94       19.50      4.43 o 
  -6  -8   1       69.38       60.27      6.20 o 
  -5  -8   1      202.43      202.97      7.09 o 
  -4  -8   1       51.49       56.72      3.55 o 
  -3  -8   1      557.53      529.13      8.86 o 
  -2  -8   1      161.60      157.77      5.32 o 
  -1  -8   1        1.15        0.00      1.77 o 
   0  -8   1      187.51      173.72      3.55 o 
   1  -8   1      242.40      231.33      3.55 o 
   2  -8   1       27.78       31.02      3.55 o 
   3  -8   1      164.37      162.20      7.09 o 
   4  -8   1       61.08       62.04      5.32 o 
   5  -8   1        4.13       15.07      4.43 o 
  -7  -7   1      302.35      318.19     12.41 o 
  -6  -7   1        8.27       10.64      3.55 o 
  -5  -7   1      673.44      636.38     14.18 o 
  -4  -7   1        0.03        0.00      0.89 o 
  -3  -7   1       15.81       14.18      1.77 o 
  -2  -7   1       19.34       27.48      1.77 o 
  -1  -7   1     1945.27     1986.25     23.93 o 
   0  -7   1     1382.49     1318.85     22.16 o 
   1  -7   1        1.60        2.66      1.77 o 
   2  -7   1      306.47      318.19      9.75 o 
   3  -7   1      143.23      140.93      6.20 o 
   4  -7   1      102.74       95.72      6.20 o 
   5  -7   1        4.77        5.32      3.55 o 
   6  -7   1       13.68       12.41      4.43 o 
  -7  -6   1       85.26       94.84      7.98 o 
  -6  -6   1      165.88      182.58      8.86 o 
  -5  -6   1     1077.77     1037.00     15.07 o 
  -4  -6   1       42.78       39.88      2.66 o 
  -3  -6   1      301.47      298.69      6.20 o 
  -2  -6   1      108.23      133.83      3.55 o 
  -1  -6   1      306.07      326.17      5.32 o 
   0  -6   1       28.98       28.36      3.55 o 
   1  -6   1     3934.31     3858.16     46.09 o 
   2  -6   1      222.98      198.54      4.43 o 
   3  -6   1      730.64      722.35     14.18 o 
   4  -6   1        1.39        5.32      2.66 o 
   5  -6   1        9.90        8.86      3.55 o 
   6  -6   1        6.56        3.55      3.55 o 
  -8  -5   1        5.25        4.43      4.43 o 
  -7  -5   1        0.35        3.55      3.55 o 
  -6  -5   1      228.76      221.58      9.75 o 
  -5  -5   1       79.90       73.56      3.55 o 
  -4  -5   1     1439.07     1384.44     19.50 o 
  -3  -5   1      168.05      129.40      3.55 o 
  -2  -5   1       16.05       22.16      1.77 o 
  -1  -5   1      734.00      699.31      7.09 o 
   0  -5   1      520.40      603.59     10.64 o 
   1  -5   1     4907.29     4969.61     49.63 o 
   2  -5   1      772.06      799.46     11.52 o 
   3  -5   1      327.65      285.40      8.86 o 
   4  -5   1       31.61       31.91      2.66 o 
   5  -5   1      129.13      143.58      7.09 o 
   6  -5   1      191.36      192.33      8.86 o 
  -8  -4   1      266.80      300.46     13.29 o 
  -7  -4   1        3.93        8.86      4.43 o 
  -6  -4   1        0.76        2.66      3.55 o 
  -5  -4   1      426.40      392.64      8.86 o 
  -4  -4   1     1050.82     1076.88     14.18 o 
  -3  -4   1        5.14        4.43      0.89 o 
  -2  -4   1     1234.75     1204.51     15.07 o 
  -1  -4   1      655.72      623.09      6.20 o 
   0  -4   1     1949.92     1980.93     19.50 o 
   1  -4   1     2813.32     2853.07     27.48 o 
   2  -4   1       11.60       11.52      0.89 o 
   3  -4   1       56.79       58.50      2.66 o 
   4  -4   1      408.45      414.80      7.09 o 
   5  -4   1      300.96      288.94      7.09 o 
   6  -4   1        0.02        0.00      2.66 o 
   7  -4   1       87.53       83.31     15.95 o 
  -8  -3   1       53.56       63.82      9.75 o 
  -7  -3   1      137.04      148.02      9.75 o 
  -6  -3   1      204.43      239.31      7.98 o 
  -5  -3   1      245.40      275.65      5.32 o 
  -4  -3   1       48.09       40.77      2.66 o 
  -3  -3   1      352.82      363.39      6.20 o 
  -2  -3   1     1177.41     1219.58      9.75 o 
  -1  -3   1       99.49       86.86      0.89 o 
   0  -3   1    17578.32    18513.51    233.99 o 
   1  -3   1       34.19       23.04      2.66 o 
   2  -3   1      390.03      394.41      6.20 o 
   3  -3   1      183.89      160.42      2.66 o 
   4  -3   1      405.19      391.75      7.09 o 
   5  -3   1        0.01        0.89      1.77 o 
   6  -3   1       86.55       74.45      5.32 o 
   7  -3   1      123.58      145.36     18.61 o 
  -8  -2   1       18.61       12.41      5.32 o 
  -7  -2   1      140.84      142.70      9.75 o 
  -6  -2   1       84.70       78.88      4.43 o 
  -5  -2   1      277.85      273.87      5.32 o 
  -4  -2   1      702.30      689.56      9.75 o 
  -3  -2   1      134.01      132.95      2.66 o 
  -2  -2   1      271.57      257.03      7.09 o 
  -1  -2   1      437.89      423.66      9.75 o 
   0  -2   1     2754.86     2907.14      8.86 o 
   1  -2   1    11681.82    12821.55    341.23 o 
   2  -2   1     1575.91     1469.52     11.52 o 
   3  -2   1      162.51      159.54      5.32 o 
   4  -2   1      209.90      181.70      5.32 o 
   5  -2   1      223.23      213.60      6.20 o 
   6  -2   1      120.19      113.45      6.20 o 
   7  -2   1       46.03       33.68     11.52 o 
  -8  -1   1       32.74       22.16      7.09 o 
  -7  -1   1        4.52       11.52      4.43 o 
  -6  -1   1       91.45       80.66      4.43 o 
  -5  -1   1       36.23       28.36      2.66 o 
  -4  -1   1       77.17       77.11      2.66 o 
  -3  -1   1     4471.35     4595.58     46.09 o 
  -2  -1   1       10.19        4.43      0.89 o 
  -1  -1   1       24.12       22.16      0.89 o 
   0  -1   1     1517.99     1461.55      0.09 o 
   1  -1   1     7912.98     8177.22     81.54 o 
   2  -1   1      112.10      113.45      2.66 o 
   3  -1   1     1301.70     1361.39     15.07 o 
   4  -1   1     1681.24     1604.24     18.61 o 
   5  -1   1      407.98      389.98      7.98 o 
   6  -1   1      383.85      413.91      9.75 o 
   7  -1   1       33.23       30.13      8.86 o 
  -8   0   1        0.57        0.00      4.43 o 
  -7   0   1       50.11       57.61      7.09 o 
  -6   0   1      445.27      441.39      9.75 o 
  -5   0   1       86.09       93.06      3.55 o 
  -4   0   1      240.22      224.24      3.55 o 
  -3   0   1     2094.49     2140.47     21.27 o 
  -2   0   1     2082.36     2090.84     20.39 o 
  -1   0   1       37.14       33.68      1.77 o 
   0   0   1     5666.91     3014.38      4.43 o 
   1   0   1     4560.81     4454.66     36.34 o 
   2   0   1     1663.24     1653.88     15.95 o 
   3   0   1      667.10      658.54      7.98 o 
   4   0   1       18.23       19.50      1.77 o 
   5   0   1      740.63      693.99     11.52 o 
   6   0   1       36.08       55.84      3.55 o 
   7   0   1        6.94        7.09      4.43 o 
  -7   1   1       13.78        6.20      4.43 o 
  -6   1   1       25.94       18.61      2.66 o 
  -5   1   1      245.95      229.56      6.20 o 
  -4   1   1      175.07      198.54      3.55 o 
  -3   1   1      138.28      148.90      2.66 o 
  -2   1   1      124.32      116.11      1.77 o 
  -1   1   1      114.71      108.13      2.66 o 
   1   1   1      877.78      915.57     18.61 o 
   2   1   1     2010.67     2012.84     16.84 o 
   3   1   1      947.96      882.78      9.75 o 
   4   1   1      187.43      178.15      4.43 o 
   5   1   1      473.34      437.84      7.98 o 
   6   1   1       16.73       26.59      2.66 o 
   7   1   1      423.61      464.43     20.39 o 
   8   1   1       44.63       46.98     12.41 o 
  -7   2   1        0.08        0.89      4.43 o 
  -6   2   1        1.03        0.89      1.77 o 
  -5   2   1       83.96       93.95      5.32 o 
  -4   2   1      209.02      194.99      3.55 o 
  -3   2   1      157.82      138.27      2.66 o 
  -2   2   1      175.78      201.20      1.77 o 
  -1   2   1      227.16      250.83      6.20 o 
   0   2   1      746.92      714.38      0.89 o 
   1   2   1     9582.97     9779.69    124.09 o 
   2   2   1       24.58       31.02      1.77 o 
   3   2   1     3437.08     3493.00     38.11 o 
   4   2   1       12.29       14.18      0.89 o 
   5   2   1       29.68       31.91      2.66 o 
   6   2   1      659.31      635.49     15.07 o 
   7   2   1       65.99       69.13      7.09 o 
   8   2   1       27.28       33.68      6.20 o 
  -7   3   1      188.09      176.38     20.39 o 
  -6   3   1      139.16      129.40      6.20 o 
  -5   3   1      109.73      109.90      5.32 o 
  -4   3   1       19.77       15.07      1.77 o 
  -3   3   1      605.14      656.77      7.98 o 
  -2   3   1       47.32       38.11      0.89 o 
  -1   3   1      397.59      366.94      7.98 o 
   0   3   1      551.37      598.27     20.39 o 
   1   3   1      556.88      551.29      8.86 o 
   2   3   1     4356.58     4389.07     48.75 o 
   3   3   1        8.05        5.32      0.89 o 
   4   3   1      447.23      432.53      6.20 o 
   5   3   1     1131.24     1063.59     13.29 o 
   6   3   1        8.11        4.43      1.77 o 
   7   3   1        6.29        3.55      3.55 o 
   8   3   1       25.57       30.13      6.20 o 
  -7   4   1       57.44       57.61     12.41 o 
  -6   4   1       85.36       93.06      7.09 o 
  -5   4   1       98.81       98.38      5.32 o 
  -4   4   1      321.06      342.12      6.20 o 
  -3   4   1        3.92        3.55      0.89 o 
  -2   4   1      160.19      145.36      3.55 o 
  -1   4   1       34.57       33.68      0.89 o 
   0   4   1     1503.08     1667.17     15.07 o 
   1   4   1     1329.75     1356.07     21.27 o 
   2   4   1        0.62        0.00      0.89 o 
   3   4   1      317.07      335.03      4.43 o 
   4   4   1       66.87       63.82      2.66 o 
   5   4   1      577.63      536.23      9.75 o 
   6   4   1      229.72      259.69     10.64 o 
   7   4   1      116.58      121.43      8.86 o 
   8   4   1       12.60        3.55      4.43 o 
  -7   5   1       19.62       30.13     10.64 o 
  -6   5   1       74.65       77.11      6.20 o 
  -5   5   1       44.95       45.20      3.55 o 
  -4   5   1       41.57       40.77      2.66 o 
  -3   5   1       31.34       33.68      1.77 o 
  -2   5   1      165.87      178.15      4.43 o 
  -1   5   1      277.91      271.21      2.66 o 
   0   5   1      193.56      210.06      2.66 o 
   1   5   1      327.06      353.64      3.55 o 
   2   5   1     1978.23     1960.55     21.27 o 
   3   5   1      417.91      449.37      6.20 o 
   4   5   1        9.15       14.18      1.77 o 
   5   5   1      284.77      265.01      6.20 o 
   6   5   1      427.88      369.60     12.41 o 
   7   5   1        6.73        0.00      3.55 o 
   8   5   1      133.04      116.99     11.52 o 
  -6   6   1       25.41       32.79      5.32 o 
  -5   6   1        2.39        0.00      2.66 o 
  -4   6   1      323.85      311.99      8.86 o 
  -3   6   1       17.93       20.39      1.77 o 
  -2   6   1        0.04        0.89      0.89 o 
  -1   6   1      899.06      934.18     12.41 o 
   0   6   1       69.01       91.29      0.89 o 
   1   6   1      137.24      168.40      6.20 o 
   2   6   1      227.42      240.19      5.32 o 
   3   6   1     1112.61     1217.81     15.95 o 
   4   6   1      420.35      400.62      7.98 o 
   5   6   1        2.75        3.55      1.77 o 
   6   6   1       77.37       77.11      7.09 o 
   7   6   1        1.85        0.00      3.55 o 
   8   6   1       10.47       13.29      4.43 o 
  -6   7   1        2.39        7.09      4.43 o 
  -5   7   1      451.94      403.28     20.39 o 
  -4   7   1      284.51      282.74     11.52 o 
  -3   7   1       31.56       34.57      2.66 o 
  -2   7   1       75.94       70.02      2.66 o 
  -1   7   1      446.29      514.07      5.32 o 
   0   7   1     1218.83     1274.53     18.61 o 
   1   7   1       95.95       70.02      0.89 o 
   2   7   1      449.28      430.75      9.75 o 
   3   7   1      291.84      304.01      6.20 o 
   4   7   1       27.02       22.16      1.77 o 
   5   7   1      179.91      158.65      6.20 o 
   6   7   1        0.15        0.00      2.66 o 
   7   7   1       74.18       85.09      9.75 o 
  -6   8   1       11.39       11.52      4.43 o 
  -5   8   1        0.35        0.00      7.09 o 
  -4   8   1      428.75      430.75     11.52 o 
  -3   8   1      367.27      362.51      7.09 o 
  -2   8   1       39.40       42.54      2.66 o 
  -1   8   1       10.16       10.64      2.66 o 
   0   8   1     1100.68     1186.79     20.39 o 
   1   8   1       88.17       92.18      3.55 o 
   2   8   1       77.72       86.86      1.77 o 
   3   8   1      850.44      850.87     13.29 o 
   4   8   1      162.96      161.31      5.32 o 
   5   8   1       24.01       21.27      3.55 o 
   6   8   1       39.32       41.66      5.32 o 
   7   8   1       48.34       56.72      7.09 o 
  -5   9   1       32.88       29.25      5.32 o 
  -4   9   1       39.67       42.54      4.43 o 
  -3   9   1        1.13        7.09      2.66 o 
  -2   9   1      453.96      436.96      8.86 o 
  -1   9   1      263.84      272.99      4.43 o 
   0   9   1       19.99       31.02      1.77 o 
   1   9   1        0.12        0.00      0.89 o 
   2   9   1      381.42      376.69      6.20 o 
   3   9   1        2.91        0.89      0.89 o 
   4   9   1      357.11      315.53      7.98 o 
   5   9   1      109.10      114.34      5.32 o 
   6   9   1       45.61       39.88      7.09 o 
   7   9   1        0.01        0.89      3.55 o 
  -5  10   1       43.70       43.43      6.20 o 
  -4  10   1       26.27       22.16      4.43 o 
  -3  10   1      204.63      210.94      7.09 o 
  -2  10   1      111.01      122.31      6.20 o 
  -1  10   1      218.23      213.60      4.43 o 
   0  10   1     1152.47     1183.24     17.73 o 
   1  10   1      173.60      169.29      5.32 o 
   2  10   1     1101.98     1099.93     15.95 o 
   3  10   1      107.53      111.68      3.55 o 
   4  10   1        4.69        6.20      1.77 o 
   5  10   1       22.01       16.84      2.66 o 
   6  10   1      252.38      254.37     10.64 o 
   7  10   1       70.60       63.82      7.09 o 
  -4  11   1       32.79       32.79      6.20 o 
  -3  11   1        2.48        0.00      2.66 o 
  -2  11   1       19.87       16.84      4.43 o 
  -1  11   1        6.02        6.20      1.77 o 
   0  11   1       11.96        7.98      1.77 o 
   1  11   1      151.58      150.67      3.55 o 
   2  11   1      649.17      615.11      9.75 o 
   3  11   1       35.59       31.02      3.55 o 
   4  11   1       59.98       59.38      3.55 o 
   5  11   1       18.17       18.61      2.66 o 
   6  11   1        2.61        4.43      2.66 o 
   7  11   1        0.12        0.00      3.55 o 
  -4  12   1       74.46       70.91      7.98 o 
  -3  12   1      328.47      352.76     18.61 o 
  -2  12   1        1.50        6.20      2.66 o 
  -1  12   1       14.79        7.98      2.66 o 
   0  12   1       47.80       46.98      3.55 o 
   1  12   1      264.31      255.26      6.20 o 
   2  12   1       26.44       24.82      2.66 o 
   3  12   1      348.78      333.26      6.20 o 
   4  12   1      166.09      170.17      4.43 o 
   5  12   1       42.84       46.09      4.43 o 
   6  12   1        1.25        0.00      2.66 o 
  -3  13   1        1.98        0.00      2.66 o 
  -2  13   1       59.10       53.18      7.98 o 
  -1  13   1      109.98      134.72      7.09 o 
   0  13   1        0.02        2.66      1.77 o 
   1  13   1       44.07       43.43      3.55 o 
   2  13   1      238.28      256.15      9.75 o 
   3  13   1      115.66      114.34      4.43 o 
   4  13   1       23.20       22.16      2.66 o 
   5  13   1      219.72      234.88      8.86 o 
   6  13   1       93.64       99.27      6.20 o 
  -2  14   1       33.10       40.77      6.20 o 
  -1  14   1       29.85       39.88      7.09 o 
   0  14   1       85.51       78.00      4.43 o 
   1  14   1      114.16      120.54      5.32 o 
   2  14   1        7.15        5.32      2.66 o 
   3  14   1       10.39       13.29      3.55 o 
   4  14   1        0.02        0.00      0.89 o 
   5  14   1       63.81       65.59      4.43 o 
  -1  15   1        1.37        0.00      2.66 o 
   0  15   1       22.01       28.36      7.98 o 
   1  15   1       18.47       23.04      1.77 o 
   2  15   1      239.14      265.90     16.84 o 
   3  15   1       63.77       66.47      6.20 o 
   4  15   1       19.44       14.18      5.32 o 
  -3 -14   2        2.29        2.66      1.77 o 
  -2 -14   2       67.64       64.70      7.09 o 
  -1 -14   2       11.71       15.95      3.55 o 
   0 -14   2        7.58        8.86      3.55 o 
  -4 -13   2       47.50       45.20      6.20 o 
  -3 -13   2        9.53       13.29      2.66 o 
  -2 -13   2        0.22        0.00      1.77 o 
  -1 -13   2       20.37       23.93      3.55 o 
   0 -13   2       12.08       18.61      7.98 o 
   1 -13   2       92.72       93.95      7.09 o 
  -5 -12   2      165.22      171.95      7.98 o 
  -4 -12   2      228.12      232.22      8.86 o 
  -3 -12   2       42.83       46.09      5.32 o 
  -2 -12   2      107.93      115.22      4.43 o 
  -1 -12   2        0.67        0.00      1.77 o 
   0 -12   2        0.23        0.00      2.66 o 
   1 -12   2       22.56       14.18      4.43 o 
   2 -12   2       44.46       46.09      4.43 o 
  -6 -11   2       28.08       19.50      4.43 o 
  -5 -11   2       70.99       84.20      7.09 o 
  -4 -11   2       49.65       54.07      4.43 o 
  -3 -11   2      161.34      161.31     10.64 o 
  -2 -11   2      210.69      210.06      5.32 o 
  -1 -11   2       14.47       12.41      1.77 o 
   0 -11   2       15.39       18.61      5.32 o 
   1 -11   2      221.05      203.85     28.36 o 
   2 -11   2       61.13       60.27      6.20 o 
   3 -11   2        2.35        1.77      2.66 o 
  -6 -10   2       12.37       13.29      3.55 o 
  -5 -10   2       96.57      101.93      6.20 o 
  -4 -10   2        6.94        7.98      1.77 o 
  -3 -10   2      154.40      152.45      5.32 o 
  -2 -10   2      516.94      496.34      9.75 o 
  -1 -10   2       57.76       62.93      3.55 o 
   0 -10   2      373.82      362.51      7.98 o 
   1 -10   2       66.91       83.31      7.09 o 
   2 -10   2      123.36      134.72      7.09 o 
   3 -10   2      105.89      101.04     11.52 o 
   4 -10   2        7.70        6.20      3.55 o 
  -7  -9   2      118.85      120.54      7.09 o 
  -6  -9   2      376.91      409.48     13.29 o 
  -5  -9   2      114.98      120.54      6.20 o 
  -4  -9   2       24.84       24.82      2.66 o 
  -3  -9   2      619.63      600.93     10.64 o 
  -2  -9   2       12.75       10.64      1.77 o 
  -1  -9   2        6.35       11.52      1.77 o 
   0  -9   2       37.78       37.23      2.66 o 
   1  -9   2     1589.40     1509.41     20.39 o 
   2  -9   2      107.99      107.25      7.09 o 
   3  -9   2       37.56       28.36      4.43 o 
   4  -9   2        3.90        3.55      2.66 o 
   5  -9   2        0.71        1.77      3.55 o 
  -7  -8   2        3.94        7.09      4.43 o 
  -6  -8   2       34.02       36.34      5.32 o 
  -5  -8   2        7.83        5.32      5.32 o 
  -4  -8   2      832.11      779.08     13.29 o 
  -3  -8   2      868.60      845.55     14.18 o 
  -2  -8   2       64.14       58.50      6.20 o 
  -1  -8   2      133.99      116.99      3.55 o 
   0  -8   2       81.19       88.63      2.66 o 
   1  -8   2      575.73      565.47      7.98 o 
   2  -8   2      256.31      277.42      8.86 o 
   3  -8   2      388.55      389.98     12.41 o 
   4  -8   2       46.29       36.34      6.20 o 
   5  -8   2      108.41      109.90      7.09 o 
  -7  -7   2       32.48       39.00      6.20 o 
  -6  -7   2        3.17        2.66      2.66 o 
  -5  -7   2        0.20        0.00      2.66 o 
  -4  -7   2      664.07      661.20     10.64 o 
  -3  -7   2       97.43       93.06      3.55 o 
  -2  -7   2       94.47       85.97      2.66 o 
  -1  -7   2     1128.22     1107.90     15.07 o 
   0  -7   2      325.87      310.21      7.98 o 
   1  -7   2       94.94       81.54      3.55 o 
   2  -7   2        8.35        8.86      2.66 o 
   3  -7   2        4.04        4.43      2.66 o 
   4  -7   2      506.68      495.45     13.29 o 
   5  -7   2       47.51       51.41      5.32 o 
   6  -7   2        0.78        3.55      4.43 o 
  -7  -6   2      120.18      143.58     10.64 o 
  -6  -6   2       15.86       25.70      5.32 o 
  -5  -6   2       87.78       95.72      7.09 o 
  -4  -6   2       22.36       20.39      2.66 o 
  -3  -6   2       13.60       12.41      1.77 o 
  -2  -6   2      258.33      246.40      5.32 o 
  -1  -6   2       53.78       47.86      2.66 o 
   0  -6   2     5808.75     6116.52     56.72 o 
   1  -6   2        1.50        2.66      0.89 o 
   2  -6   2      232.67      235.76      7.09 o 
   3  -6   2      986.76      980.27     17.73 o 
   4  -6   2      256.18      250.83      7.98 o 
   5  -6   2        4.80        7.09      2.66 o 
   6  -6   2       31.21       37.23      6.20 o 
  -7  -5   2      101.73      110.79      8.86 o 
  -6  -5   2       18.19       20.39      4.43 o 
  -5  -5   2      102.80       88.63      5.32 o 
  -4  -5   2      648.33      614.22      8.86 o 
  -3  -5   2      205.07      229.56      4.43 o 
  -2  -5   2       28.65       27.48      1.77 o 
  -1  -5   2        7.41        7.98      0.89 o 
   0  -5   2       15.66       12.41      0.89 o 
   1  -5   2     2506.17     2571.22     30.13 o 
   2  -5   2      831.66      778.19     12.41 o 
   3  -5   2      510.72      506.98      8.86 o 
   4  -5   2      303.68      311.10      7.09 o 
   5  -5   2        0.67        0.00      2.66 o 
   6  -5   2       76.30       70.91      7.98 o 
  -8  -4   2       37.65       38.11      6.20 o 
  -7  -4   2        0.97        0.00      2.66 o 
  -6  -4   2      136.78      133.83      8.86 o 
  -5  -4   2        1.11        0.00      1.77 o 
  -4  -4   2       53.38       61.16      3.55 o 
  -3  -4   2     1783.64     1792.15     22.16 o 
  -2  -4   2       88.53       72.68      1.77 o 
  -1  -4   2       13.66        4.43      0.89 o 
   0  -4   2       14.69       17.73      1.77 o 
   1  -4   2      298.91      317.30      3.55 o 
   2  -4   2       74.24       95.72      2.66 o 
   3  -4   2      125.67      124.09      4.43 o 
   4  -4   2      727.63      718.81     13.29 o 
   5  -4   2        8.93       15.07      3.55 o 
   6  -4   2      155.71      179.04      7.98 o 
   7  -4   2        0.13        0.00      7.09 o 
  -8  -3   2       35.18       39.00      6.20 o 
  -7  -3   2       51.24       54.95      7.09 o 
  -6  -3   2      239.63      238.42      7.98 o 
  -5  -3   2        2.87        2.66      0.89 o 
  -4  -3   2      277.02      285.40      5.32 o 
  -3  -3   2     1418.66     1489.91     19.50 o 
  -2  -3   2       59.63       66.47      2.66 o 
  -1  -3   2      874.24      812.76     12.41 o 
   0  -3   2      536.98      599.15      9.75 o 
   1  -3   2       47.24       68.25      1.77 o 
   2  -3   2      349.28      350.98      3.55 o 
   3  -3   2        1.45        1.77      0.89 o 
   4  -3   2       14.13       15.07      1.77 o 
   5  -3   2      773.71      769.33     13.29 o 
   6  -3   2      180.00      198.54      8.86 o 
   7  -3   2       40.30       24.82      8.86 o 
  -8  -2   2       16.69       17.73      5.32 o 
  -7  -2   2        0.04        0.00      3.55 o 
  -6  -2   2      315.25      290.71      9.75 o 
  -5  -2   2      800.39      760.47     11.52 o 
  -4  -2   2      273.73      281.85      6.20 o 
  -3  -2   2      516.48      549.52      8.86 o 
  -2  -2   2      725.21      790.60     10.64 o 
  -1  -2   2       22.84       21.27      0.89 o 
   0  -2   2      505.23      562.82      0.89 o 
   1  -2   2        0.81        0.00      0.89 o 
   2  -2   2        0.54        3.55      0.89 o 
   3  -2   2      649.48      660.31      8.86 o 
   4  -2   2       11.95       11.52      1.77 o 
   5  -2   2        9.38       11.52      1.77 o 
   6  -2   2       29.52       32.79      3.55 o 
   7  -2   2      171.35      167.52     21.27 o 
  -8  -1   2       52.52       54.95     12.41 o 
  -7  -1   2       33.75       40.77      6.20 o 
  -6  -1   2       39.97       37.23      3.55 o 
  -5  -1   2      217.62      198.54      4.43 o 
  -4  -1   2       12.06       10.64      2.66 o 
  -3  -1   2     1533.76     1564.36     15.95 o 
  -2  -1   2       18.53       17.73      0.89 o 
  -1  -1   2       59.87       60.27      0.89 o 
   0  -1   2       81.69      109.02     17.73 o 
   1  -1   2     2480.07     2609.33     27.48 o 
   2  -1   2      119.16      115.22      3.55 o 
   3  -1   2      823.35      842.89      8.86 o 
   4  -1   2       52.90       41.66      2.66 o 
   5  -1   2      112.84      105.47      4.43 o 
   6  -1   2      108.38      106.36      5.32 o 
   7  -1   2        5.49        0.00      6.20 o 
  -8   0   2       27.90       26.59     17.73 o 
  -7   0   2       67.97       85.97      7.98 o 
  -6   0   2      243.60      225.13      7.09 o 
  -5   0   2      118.44      131.18      4.43 o 
  -4   0   2        7.09        4.43      1.77 o 
  -3   0   2      209.14      235.76      4.43 o 
  -2   0   2     2816.18     2892.07     24.82 o 
  -1   0   2      989.43      946.59      7.09 o 
   0   0   2        0.21        1.77     13.29 o 
   1   0   2       55.59       62.04      0.89 o 
   2   0   2       49.75       48.75      2.66 o 
   3   0   2     1541.73     1703.51     18.61 o 
   4   0   2      835.12      870.37     13.29 o 
   5   0   2      124.91      121.43      4.43 o 
   6   0   2      129.55      122.31      5.32 o 
   7   0   2        5.07        2.66      5.32 o 
  -7   1   2        0.49        0.00      3.55 o 
  -6   1   2      151.14      163.97      6.20 o 
  -5   1   2      351.25      325.28      7.09 o 
  -4   1   2      980.42     1030.79     14.18 o 
  -3   1   2      140.99      161.31      3.55 o 
  -2   1   2       41.46       51.41      0.89 o 
  -1   1   2     5621.74     5673.35     46.09 o 
   0   1   2     1411.41     1304.67      0.89 o 
   1   1   2     1994.84     1918.00     13.29 o 
   2   1   2      562.03      547.75      8.86 o 
   3   1   2      123.30      140.93      2.66 o 
   4   1   2       44.93       45.20      1.77 o 
   5   1   2      301.65      292.49      8.86 o 
   6   1   2       13.48       15.95      2.66 o 
   7   1   2       85.69      101.04      7.98 o 
   8   1   2       24.18       28.36     10.64 o 
  -7   2   2       36.82       47.86      7.09 o 
  -6   2   2       23.78       28.36      3.55 o 
  -5   2   2       52.76       44.32      3.55 o 
  -4   2   2       55.38       64.70      1.77 o 
  -3   2   2     2210.58     2277.85     20.39 o 
  -2   2   2      257.29      278.31      6.20 o 
  -1   2   2     4369.13     4481.25     31.91 o 
   0   2   2        3.45       10.64     12.41 o 
   1   2   2      723.03      760.47     11.52 o 
   2   2   2      121.01      102.81      5.32 o 
   3   2   2       41.66       37.23      0.89 o 
   4   2   2       54.94       63.82      3.55 o 
   5   2   2        5.96        6.20      0.89 o 
   6   2   2        2.00        0.89      1.77 o 
   7   2   2       27.87       31.91      5.32 o 
   8   2   2      131.14      129.40      9.75 o 
  -7   3   2      160.50      169.29     10.64 o 
  -6   3   2      127.65      114.34      7.98 o 
  -5   3   2       11.72       14.18      2.66 o 
  -4   3   2       38.86       34.57      1.77 o 
  -3   3   2      347.23      348.32      4.43 o 
  -2   3   2      170.46      186.13      1.77 o 
  -1   3   2     2813.80     2806.10     18.61 o 
   0   3   2     3823.36     3862.60     21.27 o 
   1   3   2      714.11      698.42      9.75 o 
   2   3   2       81.24       79.77      1.77 o 
   3   3   2      747.25      797.69     10.64 o 
   4   3   2      110.36      103.70      2.66 o 
   5   3   2      672.58      640.81     10.64 o 
   6   3   2       31.15       41.66      6.20 o 
   7   3   2        6.96       14.18      4.43 o 
   8   3   2       15.05       11.52      5.32 o 
  -7   4   2       18.13       24.82      7.09 o 
  -6   4   2        6.98        3.55      2.66 o 
  -5   4   2      407.19      389.98      7.98 o 
  -4   4   2       96.57       94.84      3.55 o 
  -3   4   2       33.11       31.02      1.77 o 
  -2   4   2       78.77       81.54      1.77 o 
  -1   4   2       28.23       26.59      0.89 o 
   0   4   2     3925.09     4159.51     35.45 o 
   1   4   2     1399.59     1366.71     13.29 o 
   2   4   2     1275.46     1289.60     16.84 o 
   3   4   2      360.97      361.62      4.43 o 
   4   4   2      182.32      175.49      5.32 o 
   5   4   2       16.01       19.50      3.55 o 
   6   4   2       85.97       82.43      7.09 o 
   7   4   2       73.84       72.68      7.09 o 
   8   4   2        2.05        0.00      4.43 o 
  -7   5   2        8.42        8.86      4.43 o 
  -6   5   2       64.57       79.77      8.86 o 
  -5   5   2      395.39      389.10      8.86 o 
  -4   5   2     1911.27     1910.03     21.27 o 
  -3   5   2      112.56      109.02      2.66 o 
  -2   5   2        1.18        0.00      0.89 o 
  -1   5   2      132.03      126.74      4.43 o 
   0   5   2      323.22      390.87      4.43 o 
   1   5   2      186.85      207.40     10.64 o 
   2   5   2        1.76        0.00      0.89 o 
   3   5   2     5488.24     5749.58     68.25 o 
   4   5   2       90.68       94.84      4.43 o 
   5   5   2       19.35       13.29      1.77 o 
   6   5   2      277.35      270.33     10.64 o 
   7   5   2        4.41        2.66      3.55 o 
   8   5   2        1.17        0.00      3.55 o 
  -6   6   2        4.00        7.98      3.55 o 
  -5   6   2        8.08        1.77      2.66 o 
  -4   6   2      488.61      461.77      7.09 o 
  -3   6   2      802.30      792.37     10.64 o 
  -2   6   2     1090.73     1021.04     13.29 o 
  -1   6   2      580.47      545.09      7.09 o 
   0   6   2      472.05      507.86      7.98 o 
   2   6   2        1.59        4.43      1.77 o 
   3   6   2      449.72      459.12      8.86 o 
   4   6   2     1210.91     1179.70     15.95 o 
   5   6   2        2.32        2.66      1.77 o 
   6   6   2        0.67        0.00      2.66 o 
   7   6   2       39.54       40.77      6.20 o 
   8   6   2       14.05       11.52      4.43 o 
  -6   7   2       49.01       46.98      6.20 o 
  -5   7   2       17.06       10.64      6.20 o 
  -4   7   2      419.90      428.98     20.39 o 
  -3   7   2      969.21      952.80     12.41 o 
  -2   7   2      355.73      349.21      5.32 o 
  -1   7   2       41.79       31.91      1.77 o 
   0   7   2     3398.90     3395.50     43.43 o 
   1   7   2       23.53       13.29      2.66 o 
   2   7   2      325.93      295.15      7.09 o 
   3   7   2      417.86      420.12      7.09 o 
   4   7   2      374.78      365.17      6.20 o 
   5   7   2      217.01      187.01      4.43 o 
   6   7   2      190.54      188.79     14.18 o 
   7   7   2      201.11      228.67     11.52 o 
   8   7   2        1.81        0.00      4.43 o 
  -6   8   2      156.27      177.26     10.64 o 
  -5   8   2      243.98      252.60     11.52 o 
  -4   8   2       76.88       69.13      7.09 o 
  -3   8   2       52.33       54.95      3.55 o 
  -2   8   2       19.53       20.39      1.77 o 
  -1   8   2      120.14      108.13      5.32 o 
   0   8   2      417.03      374.91      9.75 o 
   1   8   2      695.11      711.72     22.16 o 
   2   8   2     1273.20     1236.42     16.84 o 
   3   8   2       62.40       80.66      2.66 o 
   4   8   2      390.83      403.28      7.09 o 
   5   8   2        5.69        7.09      2.66 o 
   6   8   2       27.72       26.59      4.43 o 
   7   8   2       10.08        8.86      4.43 o 
  -5   9   2      254.42      269.44     12.41 o 
  -4   9   2       56.09       50.52      7.98 o 
  -3   9   2       12.61       12.41      2.66 o 
  -2   9   2      241.07      248.17      4.43 o 
  -1   9   2       99.83      104.59      2.66 o 
   0   9   2      168.85      181.70      4.43 o 
   1   9   2      503.02      476.84      7.09 o 
   2   9   2      191.27      187.90      4.43 o 
   3   9   2     1334.51     1296.69     22.16 o 
   4   9   2      444.99      399.73      7.09 o 
   5   9   2       81.13       62.93      8.86 o 
   6   9   2      148.57      145.36     11.52 o 
   7   9   2        3.86        1.77      3.55 o 
  -5  10   2        1.61        2.66      4.43 o 
  -4  10   2       24.43       19.50      4.43 o 
  -3  10   2      180.87      192.33      7.09 o 
  -2  10   2      133.45      127.63      4.43 o 
  -1  10   2      520.16      519.39      9.75 o 
   0  10   2      181.08      186.13      4.43 o 
   1  10   2       59.92       59.38      1.77 o 
   2  10   2        8.86        7.09      4.43 o 
   3  10   2     1116.58     1141.58     17.73 o 
   4  10   2        5.61        7.98      1.77 o 
   5  10   2      347.84      343.01      8.86 o 
   6  10   2       65.00       65.59      6.20 o 
   7  10   2       24.90       23.93      5.32 o 
  -4  11   2       65.54       52.29     10.64 o 
  -3  11   2       39.85       35.45      5.32 o 
  -2  11   2      276.64      283.62      7.98 o 
  -1  11   2       26.96       23.93      1.77 o 
   0  11   2      210.19      216.26      5.32 o 
   1  11   2      209.57      198.54      4.43 o 
   2  11   2       62.15       70.02      6.20 o 
   3  11   2       40.94       38.11      1.77 o 
   4  11   2        9.46        7.09      1.77 o 
   5  11   2      195.15      199.42      6.20 o 
   6  11   2       20.39       30.13      5.32 o 
   7  11   2      225.29      254.37     11.52 o 
  -4  12   2       18.18       23.04      9.75 o 
  -3  12   2      132.27      133.83     11.52 o 
  -2  12   2        4.21        3.55      1.77 o 
  -1  12   2       10.24        5.32      1.77 o 
   0  12   2       22.19       31.02      2.66 o 
   1  12   2       11.87       11.52      1.77 o 
   2  12   2       11.40       12.41      2.66 o 
   3  12   2      150.53      139.15      4.43 o 
   4  12   2        2.95        3.55      1.77 o 
   5  12   2        0.62        1.77      1.77 o 
   6  12   2      128.07      122.31      8.86 o 
  -3  13   2        6.21        8.86      6.20 o 
  -2  13   2       54.02       61.16      6.20 o 
  -1  13   2       18.02       20.39      4.43 o 
   0  13   2        8.71       11.52      1.77 o 
   1  13   2       24.01       21.27      1.77 o 
   2  13   2      509.66      550.41     13.29 o 
   3  13   2        1.60        2.66      2.66 o 
   4  13   2      292.81      292.49      6.20 o 
   5  13   2       68.66       77.11      5.32 o 
   6  13   2        7.51        9.75      3.55 o 
  -2  14   2       28.62       29.25      5.32 o 
  -1  14   2        2.91        1.77      4.43 o 
   0  14   2       83.58       92.18      4.43 o 
   1  14   2       18.47       15.07      1.77 o 
   2  14   2       89.90       95.72      6.20 o 
   3  14   2       95.50       94.84      6.20 o 
   4  14   2        5.57        6.20      2.66 o 
   5  14   2        6.62        5.32      3.55 o 
  -1  15   2       27.89       31.02      4.43 o 
   0  15   2       28.61       30.13      3.55 o 
   1  15   2        8.35       11.52      3.55 o 
   2  15   2      205.49      204.74      7.98 o 
   3  15   2      126.71      130.29      7.98 o 
   4  15   2        1.73        0.00      4.43 o 
   0  16   2        1.60        1.77      2.66 o 
   1  16   2        0.26        0.89      3.55 o 
   2  16   2        0.36        0.00      3.55 o 
   3  16   2       74.17       69.13      6.20 o 
  -4 -13   3       10.21       12.41      2.66 o 
  -3 -13   3       12.94       19.50      3.55 o 
  -2 -13   3        0.01        0.00      2.66 o 
  -1 -13   3       69.50       78.88     12.41 o 
   0 -13   3        4.34        9.75      3.55 o 
   1 -13   3       18.46       20.39      4.43 o 
  -5 -12   3      135.85      144.47     10.64 o 
  -4 -12   3        3.65        2.66      2.66 o 
  -3 -12   3       67.41       70.91      5.32 o 
  -2 -12   3       50.63       45.20      7.98 o 
  -1 -12   3        4.59        3.55      2.66 o 
   0 -12   3       14.16       15.07      3.55 o 
   1 -12   3      245.27      272.10     19.50 o 
   2 -12   3       40.49       37.23      5.32 o 
  -5 -11   3       29.90       34.57      4.43 o 
  -4 -11   3       42.83       46.98      4.43 o 
  -3 -11   3       55.65       53.18      4.43 o 
  -2 -11   3        2.28        0.00      1.77 o 
  -1 -11   3       57.98       68.25      4.43 o 
   0 -11   3       59.58       51.41      6.20 o 
   1 -11   3       62.38       54.95      6.20 o 
   2 -11   3       93.94       87.75      7.09 o 
   3 -11   3       46.43       56.72      6.20 o 
  -6 -10   3        0.00        0.00      2.66 o 
  -5 -10   3       12.29       13.29      3.55 o 
  -4 -10   3       25.12       30.13      6.20 o 
  -3 -10   3       67.93       71.79      4.43 o 
  -2 -10   3      420.03      419.23      9.75 o 
  -1 -10   3       13.38       16.84      3.55 o 
   0 -10   3        0.36        0.89      1.77 o 
   1 -10   3       26.54       20.39      4.43 o 
   2 -10   3       15.73       15.95      4.43 o 
   3 -10   3        5.07        2.66      2.66 o 
   4 -10   3        4.57        5.32      3.55 o 
  -6  -9   3      127.04      135.61      7.09 o 
  -5  -9   3        0.78        0.00      2.66 o 
  -4  -9   3      114.81      115.22      5.32 o 
  -3  -9   3       95.75       96.61      4.43 o 
  -2  -9   3      567.77      577.00     11.52 o 
  -1  -9   3       14.49       16.84      1.77 o 
   0  -9   3      545.22      522.93     11.52 o 
   1  -9   3        6.13        6.20      2.66 o 
   2  -9   3      151.20      164.86      7.98 o 
   3  -9   3       70.45       77.11     10.64 o 
   4  -9   3        2.65        3.55      4.43 o 
  -7  -8   3      105.04      103.70      7.09 o 
  -6  -8   3        2.23        1.77      3.55 o 
  -5  -8   3       88.95       91.29      6.20 o 
  -4  -8   3      546.11      523.82     11.52 o 
  -3  -8   3      193.42      189.67      5.32 o 
  -2  -8   3       13.06       12.41      1.77 o 
  -1  -8   3       59.13       61.16      2.66 o 
   0  -8   3      165.21      166.63      5.32 o 
   1  -8   3     1230.00     1200.97     15.95 o 
   2  -8   3        2.91        3.55      3.55 o 
   3  -8   3      126.65      120.54      7.09 o 
   4  -8   3       28.08       33.68      4.43 o 
   5  -8   3        8.90       10.64      3.55 o 
  -7  -7   3        5.32        3.55      3.55 o 
  -6  -7   3       64.81       72.68      6.20 o 
  -5  -7   3       45.72       49.63      4.43 o 
  -4  -7   3      184.93      186.13      5.32 o 
  -3  -7   3     1367.04     1286.05     17.73 o 
  -2  -7   3      107.94      103.70      3.55 o 
  -1  -7   3      147.68      148.02      2.66 o 
   0  -7   3        8.48        7.09      0.89 o 
   1  -7   3      262.97      272.10      7.09 o 
   2  -7   3       82.84       92.18      5.32 o 
   3  -7   3      112.28      127.63      6.20 o 
   4  -7   3      299.08      328.83     10.64 o 
   5  -7   3        3.46        3.55      2.66 o 
  -7  -6   3       56.69       51.41      5.32 o 
  -6  -6   3      172.87      169.29      7.98 o 
  -5  -6   3       59.73       60.27      4.43 o 
  -4  -6   3        8.47        5.32      1.77 o 
  -3  -6   3       42.16       46.98      2.66 o 
  -2  -6   3       26.39       23.04      1.77 o 
  -1  -6   3      524.11      482.16      6.20 o 
   0  -6   3      318.58      313.76      7.09 o 
   1  -6   3        7.16        7.09      1.77 o 
   2  -6   3        4.96        4.43      1.77 o 
   3  -6   3       16.38       28.36      2.66 o 
   4  -6   3       20.81       23.04      3.55 o 
   5  -6   3       51.39       47.86      4.43 o 
   6  -6   3       47.09       52.29      6.20 o 
  -7  -5   3        7.30        4.43      3.55 o 
  -6  -5   3        7.09        6.20      3.55 o 
  -5  -5   3      105.05       99.27      5.32 o 
  -4  -5   3      367.94      335.03      7.98 o 
  -3  -5   3      258.16      270.33      4.43 o 
  -2  -5   3        6.85        8.86      0.89 o 
  -1  -5   3      417.07      428.98      6.20 o 
   0  -5   3       48.08       48.75      3.55 o 
   1  -5   3        4.76        5.32      0.89 o 
   2  -5   3      116.16      109.90      5.32 o 
   3  -5   3        8.17       13.29      2.66 o 
   4  -5   3      158.66      164.86      6.20 o 
   5  -5   3       36.57       34.57      6.20 o 
   6  -5   3       11.32       10.64      3.55 o 
  -7  -4   3       39.29       46.09      9.75 o 
  -6  -4   3       34.26       37.23      5.32 o 
  -5  -4   3        5.57        2.66      1.77 o 
  -4  -4   3       27.06       29.25      2.66 o 
  -3  -4   3       81.07       70.91      2.66 o 
  -2  -4   3        4.92        1.77      0.89 o 
  -1  -4   3       55.15       61.16      0.89 o 
   0  -4   3      134.93      128.52      3.55 o 
   1  -4   3      602.39      642.58      7.98 o 
   2  -4   3       62.36       69.13      3.55 o 
   3  -4   3      177.11      171.06      5.32 o 
   4  -4   3       65.74       61.16      3.55 o 
   5  -4   3        2.45        0.89      2.66 o 
   6  -4   3       61.31       51.41      5.32 o 
  -8  -3   3       11.29       10.64      4.43 o 
  -7  -3   3       39.16       46.98      6.20 o 
  -6  -3   3        5.89        2.66      1.77 o 
  -5  -3   3      100.99       98.38      4.43 o 
  -4  -3   3        1.56        0.00      0.89 o 
  -3  -3   3        0.04        8.86      0.89 o 
  -2  -3   3       30.58       33.68      1.77 o 
  -1  -3   3      797.66      847.32      6.20 o 
   0  -3   3       43.55       39.00      5.32 o 
   1  -3   3      187.78      171.95      2.66 o 
   2  -3   3       52.87       55.84      2.66 o 
   3  -3   3       92.63      113.45      3.55 o 
   4  -3   3      133.81      147.13      4.43 o 
   5  -3   3      267.67      250.83      7.98 o 
   6  -3   3        5.85        5.32      2.66 o 
   7  -3   3        1.29        0.00      6.20 o 
  -8  -2   3        7.90        7.98      4.43 o 
  -7  -2   3       77.66      107.25      8.86 o 
  -6  -2   3        0.02        0.00      1.77 o 
  -5  -2   3      127.48      119.65      4.43 o 
  -4  -2   3      773.30      755.15     11.52 o 
  -3  -2   3       51.66       59.38      2.66 o 
  -2  -2   3       96.58       85.09      2.66 o 
  -1  -2   3      119.25       70.91      0.89 o 
   0  -2   3       28.41       46.09      1.77 o 
   1  -2   3     1936.53     2020.82     18.61 o 
   2  -2   3       65.87       82.43      2.66 o 
   3  -2   3      322.26      319.96      6.20 o 
   4  -2   3       34.96       31.91      2.66 o 
   5  -2   3       82.25       74.45      3.55 o 
   6  -2   3        8.00        6.20      2.66 o 
   7  -2   3       26.82       23.93      9.75 o 
  -8  -1   3       24.68       25.70      7.09 o 
  -7  -1   3       53.22       55.84      8.86 o 
  -6  -1   3        4.27        3.55      2.66 o 
  -5  -1   3       13.43       13.29      2.66 o 
  -4  -1   3      217.94      217.15      4.43 o 
  -3  -1   3     3301.81     3463.75     31.02 o 
  -2  -1   3     1663.25     1702.63     14.18 o 
  -1  -1   3      863.28      861.51     13.29 o 
   0  -1   3      212.17      283.62      0.89 o 
   1  -1   3      210.23      202.08      4.43 o 
   2  -1   3      339.29      370.48      5.32 o 
   3  -1   3      698.08      788.83      9.75 o 
   4  -1   3      176.78      180.81      3.55 o 
   5  -1   3        1.70        0.89      1.77 o 
   6  -1   3      219.74      216.26      7.09 o 
   7  -1   3        2.18        7.09      7.98 o 
  -8   0   3       64.40       64.70      8.86 o 
  -7   0   3      220.69      243.74     10.64 o 
  -6   0   3      190.80      180.81      7.09 o 
  -5   0   3        9.73        6.20      1.77 o 
  -4   0   3       12.97       15.95      0.89 o 
  -3   0   3      366.33      367.82      6.20 o 
  -2   0   3      183.51      175.49      3.55 o 
  -1   0   3     3489.49     3534.66     35.45 o 
   0   0   3     2941.16     3135.81     66.47 o 
   1   0   3      864.49      923.55     14.18 o 
   2   0   3      787.88      796.80     11.52 o 
   3   0   3      922.66      990.91     10.64 o 
   4   0   3      185.72      179.92      3.55 o 
   5   0   3       55.58       56.72      5.32 o 
   6   0   3       67.56       70.91      4.43 o 
   7   0   3       14.15       17.73      7.98 o 
  -7   1   3       22.85       14.18      4.43 o 
  -6   1   3       39.81       57.61      4.43 o 
  -5   1   3     1048.47      994.45     16.84 o 
  -4   1   3       44.51       56.72      2.66 o 
  -3   1   3      400.84      419.23      5.32 o 
  -2   1   3        4.49        5.32      0.89 o 
  -1   1   3     9996.98    10382.39     87.75 o 
   0   1   3     4469.80     4506.95     13.29 o 
   1   1   3      835.33      763.12     13.29 o 
   2   1   3     3539.61     3532.88     40.77 o 
   3   1   3      476.39      453.80      6.20 o 
   4   1   3       38.37       39.88      1.77 o 
   5   1   3      126.24      122.31      4.43 o 
   6   1   3        5.34        4.43      3.55 o 
   7   1   3       75.24       76.22      7.09 o 
  -7   2   3       17.26       18.61      3.55 o 
  -6   2   3       12.79       15.07      2.66 o 
  -5   2   3      192.24      193.22      6.20 o 
  -4   2   3     1104.33     1106.13     14.18 o 
  -3   2   3     1295.48     1286.94     15.07 o 
  -2   2   3     1897.92     1995.11     23.04 o 
  -1   2   3      102.16      113.45      6.20 o 
   0   2   3      580.80      691.33     26.59 o 
   1   2   3      907.67      866.82      8.86 o 
   2   2   3      382.47      404.16      4.43 o 
   3   2   3     4807.71     5033.43     54.07 o 
   4   2   3       91.49      102.81      3.55 o 
   5   2   3      603.96      558.38      9.75 o 
   6   2   3        3.80        4.43      3.55 o 
   7   2   3        5.26        0.00      3.55 o 
   8   2   3        0.13        1.77      7.09 o 
  -7   3   3        1.38        3.55      3.55 o 
  -6   3   3      113.68      119.65      6.20 o 
  -5   3   3       14.87       18.61      2.66 o 
  -4   3   3      801.94      763.12      9.75 o 
  -3   3   3      202.16      223.35      3.55 o 
  -2   3   3     1769.53     1763.78     13.29 o 
  -1   3   3     6044.32     6292.01     85.09 o 
   0   3   3     5101.87     5270.08    115.22 o 
   1   3   3       58.73       54.07      3.55 o 
   2   3   3      566.15      637.27     14.18 o 
   3   3   3      157.75      175.49      2.66 o 
   4   3   3     1005.54     1008.64     15.95 o 
   5   3   3      145.34      127.63      5.32 o 
   6   3   3      268.93      263.24     10.64 o 
   7   3   3       32.57       48.75      6.20 o 
   8   3   3       26.70       23.04      5.32 o 
  -7   4   3      100.48      107.25      8.86 o 
  -6   4   3       67.06       58.50      5.32 o 
  -5   4   3        1.27        0.89      1.77 o 
  -4   4   3       47.42       44.32      2.66 o 
  -3   4   3      727.81      755.15     12.41 o 
  -2   4   3      557.04      535.34      7.09 o 
  -1   4   3     1386.74     1330.37     24.82 o 
   0   4   3    21253.13    23364.36    617.77 o 
   1   4   3       44.82       42.54      2.66 o 
   2   4   3     1551.62     1575.88     16.84 o 
   3   4   3      178.38      177.26      5.32 o 
   4   4   3      516.29      563.70     12.41 o 
   5   4   3      360.26      356.30      7.98 o 
   6   4   3      440.57      428.98     14.18 o 
   7   4   3      168.51      181.70     10.64 o 
   8   4   3       13.47       10.64      4.43 o 
  -7   5   3      105.37      122.31     10.64 o 
  -6   5   3      163.70      174.61      8.86 o 
  -5   5   3       46.35       41.66      3.55 o 
  -4   5   3      443.66      425.44      7.09 o 
  -3   5   3       19.94       23.04      1.77 o 
  -2   5   3       98.89       95.72      1.77 o 
  -1   5   3      628.32      657.65      4.43 o 
   0   5   3     1536.10     1674.26     22.16 o 
   1   5   3     1892.06     2030.57     33.68 o 
   2   5   3     1376.91     1283.40     14.18 o 
   3   5   3      237.61      219.81      6.20 o 
   4   5   3      639.11      631.95     11.52 o 
   5   5   3        4.33        5.32      1.77 o 
   6   5   3      168.73      170.17     15.07 o 
   7   5   3        2.23        0.89      3.55 o 
   8   5   3      165.09      169.29     10.64 o 
  -7   6   3       25.25       31.02      7.09 o 
  -6   6   3       45.31       38.11      6.20 o 
  -5   6   3      510.71      494.57     13.29 o 
  -4   6   3      131.36      131.18      3.55 o 
  -3   6   3      505.22      470.64      7.98 o 
  -2   6   3      393.03      375.80      5.32 o 
  -1   6   3     1532.41     1543.09     18.61 o 
   0   6   3      542.38      508.75      6.20 o 
   1   6   3     1198.62     1150.45     12.41 o 
   2   6   3       32.58       50.52      0.89 o 
   3   6   3      531.21      530.02      7.98 o 
   4   6   3     1637.66     1553.72     22.16 o 
   5   6   3       22.52       16.84      2.66 o 
   6   6   3        0.12        0.89      2.66 o 
   7   6   3        0.62        3.55      3.55 o 
   8   6   3       68.39       79.77      7.98 o 
  -6   7   3        9.09        5.32      3.55 o 
  -5   7   3        0.03        0.00      2.66 o 
  -4   7   3       15.84       15.95      2.66 o 
  -3   7   3      303.55      289.83      5.32 o 
  -2   7   3       47.71       49.63      1.77 o 
  -1   7   3     1430.74     1385.32     17.73 o 
   0   7   3      115.48      101.93      2.66 o 
   1   7   3      834.57      837.58     20.39 o 
   2   7   3     1558.44     1720.35     32.79 o 
   3   7   3      287.06      276.53      4.43 o 
   4   7   3        0.02        0.89      1.77 o 
   5   7   3     1490.55     1424.32     21.27 o 
   6   7   3      156.90      187.01      9.75 o 
   7   7   3       39.52       35.45      7.09 o 
   8   7   3      104.70       96.61     11.52 o 
  -6   8   3        3.09        7.98      4.43 o 
  -5   8   3       87.06       70.02      7.09 o 
  -4   8   3       94.59       94.84     20.39 o 
  -3   8   3      676.23      641.70      8.86 o 
  -2   8   3      175.08      170.17      3.55 o 
  -1   8   3      197.61      189.67      3.55 o 
   0   8   3       91.59       85.09      3.55 o 
   1   8   3      599.89      526.48      7.09 o 
   2   8   3      231.70      204.74      4.43 o 
   3   8   3      142.32      126.74      4.43 o 
   4   8   3      138.49      135.61      4.43 o 
   5   8   3       75.99       81.54      2.66 o 
   6   8   3       32.91       40.77      7.09 o 
   7   8   3      457.91      476.84     15.95 o 
  -6   9   3       69.55       56.72      7.09 o 
  -5   9   3       23.47       26.59      5.32 o 
  -4   9   3       13.05        7.09      3.55 o 
  -3   9   3       58.99       54.95      3.55 o 
  -2   9   3        0.20        0.00      0.89 o 
  -1   9   3        3.92        4.43      1.77 o 
   0   9   3      309.81      292.49      6.20 o 
   1   9   3        8.84        5.32      1.77 o 
   2   9   3      611.41      603.59     11.52 o 
   3   9   3      720.84      696.65     10.64 o 
   4   9   3        7.33       12.41      1.77 o 
   5   9   3       65.19       56.72      2.66 o 
   6   9   3       13.28       14.18      4.43 o 
   7   9   3      108.77      111.68      8.86 o 
  -5  10   3       76.95       86.86     14.18 o 
  -4  10   3       26.28       27.48      7.09 o 
  -3  10   3      161.78      154.22      6.20 o 
  -2  10   3      150.66      133.83      5.32 o 
  -1  10   3       62.14       64.70      2.66 o 
   0  10   3       12.33       10.64      1.77 o 
   1  10   3       23.15       24.82      2.66 o 
   2  10   3      188.07      188.79      8.86 o 
   3  10   3        0.50        0.89      1.77 o 
   4  10   3      213.04      195.88      7.09 o 
   5  10   3      294.20      300.46      7.09 o 
   6  10   3       42.86       38.11      5.32 o 
   7  10   3        5.81        4.43      3.55 o 
  -5  11   3        0.01        0.00      4.43 o 
  -4  11   3        5.69       10.64      4.43 o 
  -3  11   3        9.05        4.43      4.43 o 
  -2  11   3      234.55      233.10      9.75 o 
  -1  11   3       88.96       80.66      3.55 o 
   0  11   3      233.81      226.01      5.32 o 
   1  11   3       65.01       62.93      4.43 o 
   2  11   3       65.26       54.95      4.43 o 
   3  11   3        5.73        7.09      0.89 o 
   4  11   3        2.02        0.00      0.89 o 
   5  11   3        0.53        0.00      1.77 o 
   6  11   3       90.93      100.15      7.98 o 
   7  11   3       49.57       46.09      6.20 o 
  -4  12   3       40.45       38.11      6.20 o 
  -3  12   3        2.09        1.77      3.55 o 
  -2  12   3       36.67       30.13      7.09 o 
  -1  12   3       13.10       18.61      2.66 o 
   0  12   3      247.56      246.40      6.20 o 
   1  12   3      193.36      187.01      7.09 o 
   2  12   3       44.21       37.23      3.55 o 
   3  12   3      163.95      147.13      6.20 o 
   4  12   3        1.81        0.89      0.89 o 
   5  12   3       34.12       38.11      3.55 o 
   6  12   3       28.63       28.36      4.43 o 
  -3  13   3       39.94       31.02      5.32 o 
  -2  13   3        4.64        7.98      3.55 o 
  -1  13   3       29.43       29.25      2.66 o 
   0  13   3       10.19       11.52      1.77 o 
   1  13   3       66.89       84.20      6.20 o 
   2  13   3       56.00       46.09      4.43 o 
   3  13   3       41.72       46.98      4.43 o 
   4  13   3      157.62      157.77      3.55 o 
   5  13   3       12.14       12.41      2.66 o 
   6  13   3       22.48       25.70      4.43 o 
  -3  14   3       27.48       38.11      8.86 o 
  -2  14   3       25.92       27.48      5.32 o 
  -1  14   3       56.14       51.41      5.32 o 
   0  14   3       58.84       62.04      3.55 o 
   1  14   3        1.59        0.00      1.77 o 
   2  14   3       39.34       47.86      4.43 o 
   3  14   3       52.46       49.63      4.43 o 
   4  14   3        1.65        3.55      1.77 o 
   5  14   3        7.16        6.20      1.77 o 
  -2  15   3        3.49        1.77      3.55 o 
  -1  15   3       33.93       36.34      5.32 o 
   0  15   3        4.85        7.98      1.77 o 
   1  15   3       26.28       31.91      4.43 o 
   2  15   3       58.67       62.93      5.32 o 
   3  15   3      192.76      194.99      7.98 o 
   4  15   3        7.58        3.55      2.66 o 
   5  15   3       11.62        9.75      1.77 o 
   0  16   3        0.07        0.89      2.66 o 
   1  16   3       26.89       31.02      4.43 o 
   2  16   3        0.88        0.00      2.66 o 
   3  16   3       88.21       89.52      7.09 o 
  -2 -13   4       51.36       54.07      6.20 o 
  -1 -13   4       53.47       47.86      5.32 o 
  -4 -12   4        8.31        9.75      3.55 o 
  -3 -12   4        0.04        2.66      2.66 o 
  -2 -12   4       17.58       13.29      3.55 o 
  -1 -12   4        1.97        3.55      2.66 o 
   0 -12   4        0.62        0.00      2.66 o 
   1 -12   4        4.18        3.55      3.55 o 
  -5 -11   4        1.00        1.77      3.55 o 
  -4 -11   4       52.27       55.84      7.98 o 
  -3 -11   4       13.67       11.52      2.66 o 
  -2 -11   4        6.96        8.86      3.55 o 
  -1 -11   4       14.91       10.64      2.66 o 
   0 -11   4       61.30       54.07      5.32 o 
   1 -11   4       79.97       77.11      7.09 o 
   2 -11   4        7.18        7.09      3.55 o 
  -6 -10   4       28.64       27.48     10.64 o 
  -5 -10   4        2.85        4.43      2.66 o 
  -4 -10   4       17.51       21.27      3.55 o 
  -3 -10   4       25.55       31.91      4.43 o 
  -2 -10   4        1.84        2.66      1.77 o 
  -1 -10   4        8.93        4.43      2.66 o 
   0 -10   4        4.57        9.75      3.55 o 
   1 -10   4      102.54       96.61      7.98 o 
   2 -10   4      212.76      210.94     11.52 o 
   3 -10   4       10.22       11.52      3.55 o 
  -6  -9   4       49.90       45.20      6.20 o 
  -5  -9   4        1.17        1.77      2.66 o 
  -4  -9   4        1.90        4.43      2.66 o 
  -3  -9   4      246.86      246.40      7.98 o 
  -2  -9   4       25.25       25.70      3.55 o 
  -1  -9   4       42.50       40.77      3.55 o 
   0  -9   4      467.16      464.43      9.75 o 
   1  -9   4       14.39       13.29      3.55 o 
   2  -9   4        0.20        2.66      3.55 o 
   3  -9   4       52.95       45.20      7.98 o 
   4  -9   4        1.62        2.66      2.66 o 
  -6  -8   4        3.76        1.77      2.66 o 
  -5  -8   4       77.25       71.79      5.32 o 
  -4  -8   4      243.03      234.88      7.98 o 
  -3  -8   4      423.11      426.32      8.86 o 
  -2  -8   4      102.99      100.15      3.55 o 
  -1  -8   4        4.79        6.20      0.89 o 
   0  -8   4       42.69       39.00      1.77 o 
   1  -8   4      153.66      144.47      5.32 o 
   2  -8   4       37.44       31.91      7.98 o 
   3  -8   4       48.95       48.75      6.20 o 
   4  -8   4        5.09        0.89      2.66 o 
  -7  -7   4      120.80      113.45      7.98 o 
  -6  -7   4        0.16        0.00      2.66 o 
  -5  -7   4       63.15       63.82      5.32 o 
  -4  -7   4       13.24       17.73      2.66 o 
  -3  -7   4      354.32      330.60      7.09 o 
  -2  -7   4      614.81      614.22      8.86 o 
  -1  -7   4       45.69       49.63      3.55 o 
   0  -7   4        7.41        6.20      0.89 o 
   1  -7   4      111.24      120.54      4.43 o 
   2  -7   4      157.48      140.04      6.20 o 
   3  -7   4       66.54       56.72     10.64 o 
   4  -7   4       63.15       55.84      7.98 o 
   5  -7   4        1.20        0.00      2.66 o 
  -7  -6   4       38.60       43.43      5.32 o 
  -6  -6   4      265.15      261.47      8.86 o 
  -5  -6   4       35.87       39.00      4.43 o 
  -4  -6   4       44.05       47.86      2.66 o 
  -3  -6   4      629.14      597.38      8.86 o 
  -2  -6   4       12.36       16.84      1.77 o 
  -1  -6   4      143.41      139.15      4.43 o 
   0  -6   4        0.10        0.00      0.89 o 
   1  -6   4       16.16       15.07      1.77 o 
   2  -6   4       85.66       93.95      5.32 o 
   3  -6   4      425.15      412.14     14.18 o 
   4  -6   4      210.17      225.13      7.09 o 
   5  -6   4        3.37        5.32      2.66 o 
  -7  -5   4       76.81       90.40      7.09 o 
  -6  -5   4        8.43        6.20      3.55 o 
  -5  -5   4        2.17        0.00      1.77 o 
  -4  -5   4      578.43      546.86      8.86 o 
  -3  -5   4        0.78        0.89      0.89 o 
  -2  -5   4     1292.68     1259.46     16.84 o 
  -1  -5   4      119.87      128.52      4.43 o 
   0  -5   4        1.45        2.66      1.77 o 
   1  -5   4      871.01      896.07     11.52 o 
   2  -5   4      245.00      233.10      7.09 o 
   3  -5   4      342.11      347.44      8.86 o 
   4  -5   4       34.03       37.23      3.55 o 
   5  -5   4        7.86        7.09      2.66 o 
   6  -5   4        0.65        0.89      2.66 o 
  -7  -4   4       84.79       89.52      6.20 o 
  -6  -4   4        8.43        5.32      2.66 o 
  -5  -4   4       64.77       64.70      6.20 o 
  -4  -4   4       72.61       74.45      4.43 o 
  -3  -4   4      627.33      615.11      9.75 o 
  -2  -4   4      477.42      470.64      6.20 o 
  -1  -4   4      266.46      295.15      7.09 o 
   0  -4   4      121.62      118.77      3.55 o 
   1  -4   4      322.30      342.12      5.32 o 
   2  -4   4      345.09      389.10      6.20 o 
   3  -4   4       34.24       39.88      2.66 o 
   4  -4   4      492.85      473.30      9.75 o 
   5  -4   4        5.08        1.77      2.66 o 
   6  -4   4       23.14       31.91      7.09 o 
  -7  -3   4      316.50      341.23     22.16 o 
  -6  -3   4       80.75       76.22      5.32 o 
  -5  -3   4       59.38       53.18      3.55 o 
  -4  -3   4       77.50       66.47      3.55 o 
  -3  -3   4      549.32      525.59      7.98 o 
  -2  -3   4      179.38      193.22      2.66 o 
  -1  -3   4     2348.62     2308.87     29.25 o 
   0  -3   4     1781.08     1822.28     17.73 o 
   1  -3   4        9.68       15.07      0.89 o 
   2  -3   4       14.95       13.29      0.89 o 
   3  -3   4      171.37      162.20      4.43 o 
   4  -3   4       77.82       75.34      2.66 o 
   5  -3   4       71.01       71.79      9.75 o 
   6  -3   4       42.34       39.88      4.43 o 
  -7  -2   4       96.24      104.59     12.41 o 
  -6  -2   4      188.28      212.72      7.98 o 
  -5  -2   4      488.71      455.57      9.75 o 
  -4  -2   4        1.49        0.89      1.77 o 
  -3  -2   4      738.77      787.05     12.41 o 
  -2  -2   4      426.25      455.57      7.09 o 
  -1  -2   4      227.58      235.76      1.77 o 
   0  -2   4      176.15      226.90      2.66 o 
   1  -2   4     1725.08     1702.63     19.50 o 
   2  -2   4      116.57       94.84      2.66 o 
   3  -2   4      190.28      191.45      7.09 o 
   4  -2   4      157.84      165.74      4.43 o 
   5  -2   4        2.20        2.66      2.66 o 
   6  -2   4        0.32        0.89      3.55 o 
   7  -2   4       96.29       75.34     14.18 o 
  -7  -1   4       22.09       23.93      4.43 o 
  -6  -1   4      220.41      228.67      7.98 o 
  -5  -1   4      850.52      797.69     12.41 o 
  -4  -1   4     1138.62     1045.86     14.18 o 
  -3  -1   4       49.54       38.11      2.66 o 
  -2  -1   4       11.84       15.95      0.89 o 
  -1  -1   4     1085.74     1107.90     17.73 o 
   0  -1   4       28.12       35.45      1.77 o 
   1  -1   4        1.12        7.98      1.77 o 
   2  -1   4      768.51      776.42      9.75 o 
   3  -1   4     1258.09     1166.40     17.73 o 
   4  -1   4       29.71       35.45      2.66 o 
   5  -1   4       49.58       49.63      3.55 o 
   6  -1   4      165.44      163.08      8.86 o 
   7  -1   4       37.02       38.11     10.64 o 
  -7   0   4        2.90        1.77      2.66 o 
  -6   0   4        0.26        0.00      1.77 o 
  -5   0   4       88.46       84.20      4.43 o 
  -4   0   4     1739.26     1759.35     24.82 o 
  -3   0   4      395.15      435.18      7.09 o 
  -2   0   4      325.83      299.58      3.55 o 
  -1   0   4     2050.04     2031.45     14.18 o 
   0   0   4     3931.96     4304.87     17.73 o 
   1   0   4      675.43      795.03      6.20 o 
   2   0   4        3.22        5.32      0.89 o 
   3   0   4      946.63      994.45     15.07 o 
   4   0   4     1559.39     1563.47     20.39 o 
   5   0   4      171.63      167.52      6.20 o 
   6   0   4        0.01        0.00      2.66 o 
   7   0   4       81.00       73.56     13.29 o 
  -7   1   4       30.37       29.25      4.43 o 
  -6   1   4      190.89      192.33      6.20 o 
  -5   1   4        7.78        4.43      1.77 o 
  -4   1   4       52.65       55.84      3.55 o 
  -3   1   4     1252.83     1349.87     12.41 o 
  -2   1   4      329.09      314.64      7.09 o 
  -1   1   4      358.49      430.75      4.43 o 
   0   1   4    23617.94    25461.40    561.93 o 
   1   1   4       64.60       85.09      3.55 o 
   2   1   4      609.40      609.79      7.09 o 
   3   1   4       34.89       34.57      2.66 o 
   4   1   4      527.26      565.47      8.86 o 
   5   1   4        1.79        0.89      0.89 o 
   6   1   4      236.77      232.22      9.75 o 
   7   1   4       28.99       31.91      5.32 o 
  -7   2   4      127.71      124.97      7.98 o 
  -6   2   4      190.43      192.33      7.09 o 
  -5   2   4      295.37      291.60      7.98 o 
  -4   2   4      403.17      420.12      7.98 o 
  -3   2   4      927.28     1008.64     10.64 o 
  -2   2   4      919.98      903.16      7.09 o 
  -1   2   4      300.20      336.80      2.66 o 
   0   2   4     3865.68     3968.95     17.73 o 
   1   2   4     1781.70     1861.28     15.07 o 
   2   2   4     1742.90     1682.24     18.61 o 
   3   2   4        1.10        3.55      1.77 o 
   4   2   4       71.67       80.66      2.66 o 
   5   2   4      263.58      260.58      5.32 o 
   6   2   4      234.85      247.28     10.64 o 
   7   2   4       19.03       14.18      7.98 o 
  -7   3   4        1.37        3.55      2.66 o 
  -6   3   4      120.88      119.65      6.20 o 
  -5   3   4      643.61      629.29     12.41 o 
  -4   3   4        3.89        3.55      1.77 o 
  -3   3   4      102.32       71.79      3.55 o 
  -2   3   4     1178.94     1215.15     15.07 o 
  -1   3   4        7.39       10.64      2.66 o 
   0   3   4      228.35      146.24      0.89 o 
   1   3   4      265.48      263.24      3.55 o 
   2   3   4       15.10       19.50      1.77 o 
   3   3   4     1971.92     2050.95     28.36 o 
   4   3   4     1203.97     1139.81     17.73 o 
   5   3   4      327.72      317.30      7.98 o 
   6   3   4      173.91      187.90      9.75 o 
   7   3   4        0.04        0.00      3.55 o 
  -7   4   4      228.27      241.08     15.95 o 
  -6   4   4       12.06       11.52      2.66 o 
  -5   4   4       10.07        8.86      1.77 o 
  -4   4   4      183.01      180.81      4.43 o 
  -3   4   4       87.43       70.02      1.77 o 
  -2   4   4        0.31        0.00      0.89 o 
  -1   4   4      522.27      462.66      3.55 o 
   0   4   4     3637.59     3933.50     31.02 o 
   1   4   4     1173.70     1169.06     15.95 o 
   2   4   4       35.08       47.86      1.77 o 
   3   4   4      611.60      562.82     21.27 o 
   4   4   4        0.00        0.89      0.89 o 
   5   4   4      342.58      310.21      7.98 o 
   6   4   4       90.25      127.63      8.86 o 
   7   4   4        1.20        6.20      5.32 o 
   8   4   4      195.67      216.26     14.18 o 
  -7   5   4       34.34       50.52      7.09 o 
  -6   5   4       79.52       81.54      6.20 o 
  -5   5   4       99.98      102.81      5.32 o 
  -4   5   4      147.63      151.56      3.55 o 
  -3   5   4       73.07       72.68      2.66 o 
  -2   5   4      221.60      201.20      4.43 o 
  -1   5   4      413.44      404.16      9.75 o 
   0   5   4     1746.75     1788.60     17.73 o 
   1   5   4     1871.33     1841.78     15.07 o 
   2   5   4       78.22       73.56      2.66 o 
   3   5   4        0.33        4.43      1.77 o 
   4   5   4       77.06       81.54      3.55 o 
   5   5   4      188.06      156.88      7.98 o 
   6   5   4       67.07       97.50     12.41 o 
   7   5   4      324.05      373.14     14.18 o 
   8   5   4       49.26       52.29      6.20 o 
  -7   6   4       17.90       24.82      6.20 o 
  -6   6   4       67.40       75.34      7.09 o 
  -5   6   4       17.91       20.39      4.43 o 
  -4   6   4      240.77      233.10      5.32 o 
  -3   6   4      322.29      322.62      4.43 o 
  -2   6   4       14.63       15.07      0.89 o 
  -1   6   4       82.84       86.86      1.77 o 
   0   6   4       23.66       20.39      1.77 o 
   1   6   4       62.44       69.13      3.55 o 
   2   6   4      160.86      139.15      3.55 o 
   3   6   4      297.43      243.74      5.32 o 
   4   6   4       40.22       40.77      2.66 o 
   5   6   4       96.26       93.06      4.43 o 
   6   6   4      168.23      179.92     11.52 o 
   7   6   4       49.88       56.72      6.20 o 
   8   6   4      164.35      163.97     10.64 o 
  -6   7   4       59.64       47.86      7.09 o 
  -5   7   4       96.12      101.93      9.75 o 
  -4   7   4      231.03      224.24      8.86 o 
  -3   7   4        6.60        7.09      3.55 o 
  -2   7   4       83.91       71.79      3.55 o 
  -1   7   4     1392.70     1489.02     18.61 o 
   0   7   4      453.00      514.07      6.20 o 
   1   7   4      139.51      143.58      1.77 o 
   2   7   4     1600.33     1608.68     16.84 o 
   3   7   4       49.57       57.61      2.66 o 
   4   7   4      737.19      687.79     12.41 o 
   5   7   4      435.89      467.98     13.29 o 
   6   7   4       57.82       57.61      6.20 o 
   7   7   4       60.37       90.40      7.98 o 
  -6   8   4        0.34        3.55      3.55 o 
  -5   8   4       24.95       22.16      4.43 o 
  -4   8   4        7.32       14.18      5.32 o 
  -3   8   4       73.91       72.68      2.66 o 
  -2   8   4      241.50      213.60      3.55 o 
  -1   8   4      371.81      397.96      7.98 o 
   0   8   4      425.96      460.00      7.09 o 
   1   8   4       79.64       75.34      4.43 o 
   2   8   4      283.11      275.65      9.75 o 
   3   8   4       24.43       28.36      1.77 o 
   4   8   4      158.77      144.47      2.66 o 
   5   8   4      263.49      233.99     12.41 o 
   6   8   4      113.58      125.86      9.75 o 
   7   8   4      155.32      166.63     17.73 o 
  -6   9   4       27.90       24.82      5.32 o 
  -5   9   4        6.61        6.20      4.43 o 
  -4   9   4        4.39        6.20      5.32 o 
  -3   9   4       18.99       21.27      3.55 o 
  -2   9   4       63.75       54.07      2.66 o 
  -1   9   4      156.70      149.79      4.43 o 
   0   9   4      115.20      104.59      3.55 o 
   1   9   4       21.48       13.29      1.77 o 
   2   9   4     1026.54     1034.34     15.95 o 
   3   9   4      283.96      298.69      9.75 o 
   4   9   4        0.02        0.89      0.89 o 
   5   9   4        0.03        0.00      1.77 o 
   6   9   4        2.16        0.89      2.66 o 
   7   9   4       20.11       15.95      5.32 o 
  -5  10   4       11.52       13.29      4.43 o 
  -4  10   4        2.58        2.66      5.32 o 
  -3  10   4       27.02       23.93      4.43 o 
  -2  10   4        3.44        2.66      0.89 o 
  -1  10   4        3.40        2.66      1.77 o 
   0  10   4        7.10        6.20      0.89 o 
   1  10   4        6.85        7.09      0.89 o 
   2  10   4      198.79      202.97      7.09 o 
   3  10   4      464.25      474.18      8.86 o 
   4  10   4       55.19       51.41      2.66 o 
   5  10   4      213.83      204.74      7.09 o 
   6  10   4       31.92       29.25      5.32 o 
   7  10   4       86.20       98.38      7.98 o 
  -5  11   4       56.79       51.41      7.09 o 
  -4  11   4        0.00        0.00      2.66 o 
  -3  11   4       80.94       81.54     10.64 o 
  -2  11   4       33.82       37.23      2.66 o 
  -1  11   4       30.33       32.79      1.77 o 
   0  11   4      117.70      105.47      3.55 o 
   1  11   4      100.90       84.20      7.09 o 
   2  11   4       11.44       16.84      3.55 o 
   3  11   4        2.23        2.66      0.89 o 
   4  11   4       19.54       18.61      1.77 o 
   5  11   4        7.04       11.52      3.55 o 
   6  11   4       72.87       80.66      8.86 o 
   7  11   4       45.56       50.52      6.20 o 
  -4  12   4       42.20       35.45      6.20 o 
  -3  12   4       14.50        8.86      3.55 o 
  -2  12   4       88.45       88.63      7.09 o 
  -1  12   4        7.09        4.43      1.77 o 
   0  12   4      329.69      319.96      7.09 o 
   1  12   4       61.83       64.70      6.20 o 
   2  12   4       67.56       61.16      5.32 o 
   3  12   4      369.32      340.35     11.52 o 
   4  12   4        0.59        0.00      0.89 o 
   5  12   4        8.81        7.09      2.66 o 
   6  12   4        6.53       10.64      3.55 o 
  -4  13   4       53.05       56.72      7.09 o 
  -3  13   4        6.50        6.20      3.55 o 
  -2  13   4       57.14       63.82      6.20 o 
  -1  13   4      332.37      331.48      7.98 o 
   0  13   4        6.57        7.98      1.77 o 
   1  13   4      119.90      125.86      7.09 o 
   2  13   4        7.94        7.09      2.66 o 
   3  13   4        1.89        0.89      1.77 o 
   4  13   4      116.26      102.81      3.55 o 
   5  13   4        8.10        4.43      1.77 o 
   6  13   4       13.05       11.52      7.98 o 
  -3  14   4       67.41       97.50     10.64 o 
  -2  14   4       67.89       73.56      7.09 o 
  -1  14   4       62.12       69.13      7.09 o 
   0  14   4      258.55      276.53      6.20 o 
   1  14   4        9.46       10.64      2.66 o 
   2  14   4        2.18        0.00      1.77 o 
   3  14   4       26.30       28.36      4.43 o 
   4  14   4        5.69        4.43      2.66 o 
   5  14   4        6.91        7.98      1.77 o 
   6  14   4       28.82       35.45      4.43 o 
  -2  15   4        5.67        7.98      4.43 o 
  -1  15   4       47.84       44.32      5.32 o 
   0  15   4        0.73        1.77      1.77 o 
   1  15   4       71.17       81.54      8.86 o 
   2  15   4       35.41       38.11      5.32 o 
   3  15   4       32.93       34.57      4.43 o 
   4  15   4        6.48        3.55      2.66 o 
   5  15   4        4.62        5.32      0.89 o 
  -1  16   4       30.14       34.57     12.41 o 
   0  16   4        4.18        3.55      1.77 o 
   1  16   4      133.93      162.20      9.75 o 
   2  16   4       13.59       11.52      4.43 o 
   3  16   4      156.64      168.40      8.86 o 
   4  16   4       11.86       13.29      4.43 o 
  -3 -12   5        0.01        2.66      2.66 o 
  -2 -12   5       13.61       14.18      3.55 o 
  -1 -12   5       22.00       23.04      4.43 o 
   0 -12   5       29.69       29.25      5.32 o 
  -4 -11   5       24.79       18.61      3.55 o 
  -3 -11   5       44.77       46.98      5.32 o 
  -2 -11   5       15.83       13.29      4.43 o 
  -1 -11   5       59.03       59.38      6.20 o 
   0 -11   5        0.14        0.00      3.55 o 
   1 -11   5        8.74        7.98      3.55 o 
   2 -11   5       23.50       20.39      4.43 o 
  -5 -10   5       10.16       11.52      4.43 o 
  -4 -10   5       41.64       34.57      4.43 o 
  -3 -10   5       20.85       16.84      6.20 o 
  -2 -10   5       23.70       28.36      5.32 o 
  -1 -10   5      113.36      116.11      6.20 o 
   0 -10   5        8.07        7.09      2.66 o 
   1 -10   5       14.05       15.95      3.55 o 
   2 -10   5        1.77        3.55      3.55 o 
   3 -10   5        3.39        0.00      2.66 o 
  -6  -9   5      170.08      196.76     19.50 o 
  -5  -9   5       43.45       40.77      7.09 o 
  -4  -9   5        5.65        4.43      2.66 o 
  -3  -9   5       25.44       24.82      3.55 o 
  -2  -9   5       80.51       84.20      5.32 o 
  -1  -9   5       16.65       12.41      2.66 o 
   0  -9   5      143.54      144.47      7.98 o 
   1  -9   5        0.01        0.00      2.66 o 
   2  -9   5       49.82       45.20     10.64 o 
   3  -9   5        1.49        3.55      3.55 o 
  -6  -8   5        0.33        0.00      6.20 o 
  -5  -8   5       47.47       61.16     10.64 o 
  -4  -8   5       95.29       95.72      7.09 o 
  -3  -8   5        1.41        0.89      3.55 o 
  -2  -8   5       86.77       84.20      4.43 o 
  -1  -8   5        1.09        0.89      1.77 o 
   0  -8   5       19.20       22.16      2.66 o 
   1  -8   5      176.75      165.74      8.86 o 
   2  -8   5       25.02       26.59      4.43 o 
   3  -8   5        2.94        1.77      3.55 o 
   4  -8   5        0.58        3.55      2.66 o 
  -6  -7   5       27.99       19.50      5.32 o 
  -5  -7   5       33.64       35.45      3.55 o 
  -4  -7   5       84.31       84.20      5.32 o 
  -3  -7   5      381.47      347.44      7.98 o 
  -2  -7   5      633.80      625.74     12.41 o 
  -1  -7   5       91.86       93.06      4.43 o 
   0  -7   5        2.08        1.77      1.77 o 
   1  -7   5      126.00      119.65      5.32 o 
   2  -7   5       23.45       18.61      4.43 o 
   3  -7   5        0.19        0.00      2.66 o 
   4  -7   5       16.29       10.64      3.55 o 
   5  -7   5       10.49       15.07      5.32 o 
  -7  -6   5      198.15      209.17     10.64 o 
  -6  -6   5       19.55       24.82      3.55 o 
  -5  -6   5       32.00       31.02      4.43 o 
  -4  -6   5        1.73        3.55      1.77 o 
  -3  -6   5       91.28       98.38      3.55 o 
  -2  -6   5       96.20       89.52      3.55 o 
  -1  -6   5      606.42      609.79     10.64 o 
   0  -6   5      180.94      172.83      5.32 o 
   1  -6   5        8.36        7.98      1.77 o 
   2  -6   5        5.13        3.55      2.66 o 
   3  -6   5      338.49      340.35     13.29 o 
   4  -6   5        0.07        2.66      2.66 o 
   5  -6   5       21.75       23.04      3.55 o 
  -7  -5   5      132.07      116.99      8.86 o 
  -6  -5   5      219.79      226.90     10.64 o 
  -5  -5   5      319.64      323.51      9.75 o 
  -4  -5   5      278.16      270.33      7.09 o 
  -3  -5   5       93.87       99.27      3.55 o 
  -2  -5   5        1.98        3.55      0.89 o 
  -1  -5   5      413.09      430.75      8.86 o 
   0  -5   5        3.56        3.55      1.77 o 
   1  -5   5     1196.09     1175.26     14.18 o 
   2  -5   5       95.50       92.18      4.43 o 
   3  -5   5        1.46        3.55      2.66 o 
   4  -5   5       34.56       36.34      4.43 o 
   5  -5   5        1.07        0.00      2.66 o 
   6  -5   5        0.28        0.00      7.09 o 
  -7  -4   5        0.82        3.55      2.66 o 
  -6  -4   5       38.21       39.88      5.32 o 
  -5  -4   5      312.97      304.90      8.86 o 
  -4  -4   5      724.67      684.24     11.52 o 
  -3  -4   5       56.16       46.98      1.77 o 
  -2  -4   5        0.25        0.00      0.89 o 
  -1  -4   5       42.77       32.79      3.55 o 
   0  -4   5        0.24        0.00      0.89 o 
   1  -4   5      581.77      593.84      8.86 o 
   2  -4   5      593.62      602.70      8.86 o 
   3  -4   5     1023.55      991.80     12.41 o 
   4  -4   5       68.98       58.50      4.43 o 
   5  -4   5      113.83      106.36      6.20 o 
   6  -4   5       48.31       50.52     11.52 o 
  -7  -3   5       31.78       47.86      5.32 o 
  -6  -3   5       16.92       17.73      2.66 o 
  -5  -3   5        0.54        0.00      1.77 o 
  -4  -3   5      977.74      983.82     16.84 o 
  -3  -3   5      530.88      505.20     11.52 o 
  -2  -3   5       53.04       45.20      2.66 o 
  -1  -3   5     1239.95     1187.67     12.41 o 
   0  -3   5      125.58      155.11      8.86 o 
   1  -3   5      473.93      443.16      7.09 o 
   2  -3   5       16.59       15.07      1.77 o 
   3  -3   5        3.90        0.89      1.77 o 
   4  -3   5      509.87      499.00      8.86 o 
   5  -3   5       47.43       53.18      4.43 o 
   6  -3   5        0.04        0.00      6.20 o 
  -7  -2   5       86.99       92.18      6.20 o 
  -6  -2   5      223.72      248.17      7.09 o 
  -5  -2   5        0.01        0.89      1.77 o 
  -4  -2   5      222.71      226.01      5.32 o 
  -3  -2   5      114.26      116.99      3.55 o 
  -2  -2   5      234.46      210.94      3.55 o 
  -1  -2   5      221.09      231.33      1.77 o 
   0  -2   5     3795.90     3956.55     43.43 o 
   1  -2   5      338.49      329.71      4.43 o 
   2  -2   5       94.24       81.54      2.66 o 
   3  -2   5      162.53      159.54      4.43 o 
   4  -2   5      392.09      397.07      7.09 o 
   5  -2   5        0.21        0.89      1.77 o 
   6  -2   5       69.93       58.50     11.52 o 
  -7  -1   5      169.37      166.63      8.86 o 
  -6  -1   5      162.15      164.86      7.09 o 
  -5  -1   5       75.40       81.54      3.55 o 
  -4  -1   5     1128.78     1100.81     15.07 o 
  -3  -1   5        6.01        5.32      0.89 o 
  -2  -1   5        0.94        0.00      0.89 o 
  -1  -1   5        7.90        7.98      1.77 o 
   0  -1   5       24.60       17.73      1.77 o 
   1  -1   5     1551.35     1726.56     14.18 o 
   2  -1   5      631.30      575.22      7.98 o 
   3  -1   5       17.72       15.07      1.77 o 
   4  -1   5      178.58      177.26      7.09 o 
   5  -1   5       24.15       17.73      2.66 o 
   6  -1   5       29.11       25.70      7.98 o 
   7  -1   5        0.95        6.20      7.98 o 
  -7   0   5       15.20       17.73      3.55 o 
  -6   0   5        3.06        0.89      2.66 o 
  -5   0   5      473.11      431.64      9.75 o 
  -4   0   5       69.86       79.77      3.55 o 
  -3   0   5       38.97       25.70      1.77 o 
  -2   0   5      552.07      545.97      7.09 o 
  -1   0   5      310.75      336.80      2.66 o 
   0   0   5      337.02      365.17     12.41 o 
   1   0   5      812.84      826.94     12.41 o 
   2   0   5       13.42       25.70      1.77 o 
   3   0   5     1066.04     1071.56     16.84 o 
   4   0   5      562.47      549.52      7.98 o 
   5   0   5        0.11        0.00      1.77 o 
   6   0   5       20.34       30.13      5.32 o 
   7   0   5        0.04        0.00      6.20 o 
  -7   1   5        8.27        3.55      2.66 o 
  -6   1   5      125.08      117.88      6.20 o 
  -5   1   5      139.34      132.06      6.20 o 
  -4   1   5      666.53      656.77      9.75 o 
  -3   1   5      864.65      893.41     16.84 o 
  -2   1   5      272.94      322.62      3.55 o 
  -1   1   5     1079.40     1116.77     12.41 o 
   0   1   5     2350.60     2482.59     11.52 o 
   1   1   5      635.23      588.52      4.43 o 
   2   1   5     1071.50     1138.93     13.29 o 
   3   1   5      376.26      345.67      7.09 o 
   4   1   5      126.09      140.93      5.32 o 
   5   1   5      474.65      427.21      8.86 o 
   6   1   5      107.57      129.40      8.86 o 
   7   1   5        4.28       12.41      8.86 o 
  -7   2   5        9.00        5.32      3.55 o 
  -6   2   5       21.73       19.50      2.66 o 
  -5   2   5      243.38      229.56      7.09 o 
  -4   2   5       82.44       97.50      3.55 o 
  -3   2   5        0.00        0.00      0.89 o 
  -2   2   5      430.77      403.28      3.55 o 
  -1   2   5        0.89        0.89      1.77 o 
   0   2   5     3143.44     3264.33     44.32 o 
   1   2   5     3093.00     3304.21     34.57 o 
   2   2   5       53.12       53.18      1.77 o 
   3   2   5      235.81      227.78      3.55 o 
   4   2   5      121.87      119.65      5.32 o 
   5   2   5        0.12        0.00      0.89 o 
   6   2   5       18.82       13.29      4.43 o 
   7   2   5      127.79      145.36     10.64 o 
  -7   3   5        7.47        4.43      3.55 o 
  -6   3   5      468.66      452.02     10.64 o 
  -5   3   5        0.10        0.00      1.77 o 
  -4   3   5        1.77        0.89      1.77 o 
  -3   3   5     2334.58     2410.80     27.48 o 
  -2   3   5       54.92       67.36      2.66 o 
  -1   3   5      599.17      667.40     11.52 o 
   0   3   5      371.79      477.73      2.66 o 
   1   3   5      124.57      127.63      3.55 o 
   2   3   5       46.86       40.77      1.77 o 
   3   3   5      198.66      166.63      6.20 o 
   4   3   5      131.42      143.58      3.55 o 
   5   3   5      273.97      276.53      7.09 o 
   6   3   5      117.26      109.90      7.98 o 
   7   3   5        0.01        0.89      3.55 o 
  -7   4   5      133.57      125.86     11.52 o 
  -6   4   5        0.07        0.00      2.66 o 
  -5   4   5      402.05      412.14      8.86 o 
  -4   4   5       83.61       85.09      3.55 o 
  -3   4   5        6.54        7.09      0.89 o 
  -2   4   5      795.22      838.46     10.64 o 
  -1   4   5      207.29      265.90      1.77 o 
   0   4   5       43.74       30.13      0.89 o 
   1   4   5       21.67       11.52      0.89 o 
   2   4   5      495.01      511.41      6.20 o 
   3   4   5      604.17      670.06     15.95 o 
   4   4   5      392.57      355.42      9.75 o 
   5   4   5      500.33      487.48     10.64 o 
   6   4   5       13.18       12.41      3.55 o 
   7   4   5        4.37        1.77      3.55 o 
  -7   5   5        4.81        5.32      5.32 o 
  -6   5   5      106.90      115.22      7.09 o 
  -5   5   5       65.93       70.91      5.32 o 
  -4   5   5      118.50      126.74      5.32 o 
  -3   5   5       71.17       72.68      2.66 o 
  -2   5   5      105.61      100.15      2.66 o 
  -1   5   5      975.46     1026.36      7.98 o 
   0   5   5      660.75      647.02      9.75 o 
   1   5   5      194.41      184.36      7.98 o 
   2   5   5      215.23      226.90      2.66 o 
   3   5   5        0.02        0.00      0.89 o 
   4   5   5       39.69       39.00      3.55 o 
   5   5   5       78.18       79.77      6.20 o 
   6   5   5        8.13        7.98      3.55 o 
   7   5   5      186.06      188.79     11.52 o 
  -7   6   5       30.62       29.25      7.09 o 
  -6   6   5       78.93       65.59      7.09 o 
  -5   6   5       35.35       33.68      4.43 o 
  -4   6   5      100.45       99.27      3.55 o 
  -3   6   5       66.23       68.25      2.66 o 
  -2   6   5      427.70      416.57      8.86 o 
  -1   6   5     1834.61     1831.14     16.84 o 
   0   6   5     1597.67     1774.42     17.73 o 
   1   6   5       83.18       86.86      4.43 o 
   2   6   5       17.09       14.18      0.89 o 
   3   6   5      606.33      632.83     11.52 o 
   4   6   5        0.31        0.00      0.89 o 
   5   6   5      189.22      165.74      5.32 o 
   6   6   5       15.29       16.84      4.43 o 
   7   6   5        0.66        5.32      3.55 o 
  -6   7   5        5.83        7.98      4.43 o 
  -5   7   5       78.84       90.40     12.41 o 
  -4   7   5      502.41      489.25     10.64 o 
  -3   7   5      250.26      253.49      7.09 o 
  -2   7   5      162.81      170.17      8.86 o 
  -1   7   5     2168.57     2218.47     28.36 o 
   0   7   5      254.97      226.01      4.43 o 
   1   7   5       30.45       31.91      0.89 o 
   2   7   5      204.29      213.60      5.32 o 
   3   7   5      356.83      366.05      7.09 o 
   4   7   5      268.31      257.92      6.20 o 
   5   7   5        0.01        1.77      2.66 o 
   6   7   5       79.93       95.72      7.98 o 
   7   7   5        1.21        0.89      4.43 o 
  -6   8   5        0.57        0.00      3.55 o 
  -5   8   5      218.02      224.24     11.52 o 
  -4   8   5       66.42       78.88     13.29 o 
  -3   8   5       24.27       29.25      2.66 o 
  -2   8   5       43.93       43.43      3.55 o 
  -1   8   5       54.02       60.27      1.77 o 
   0   8   5      492.90      499.89      7.98 o 
   1   8   5      349.49      334.14      5.32 o 
   2   8   5       73.34       63.82      2.66 o 
   3   8   5      119.38      120.54      2.66 o 
   4   8   5        1.17        2.66      0.89 o 
   5   8   5      154.08      148.90      6.20 o 
   6   8   5      108.80      101.04      7.98 o 
   7   8   5       46.34       37.23      5.32 o 
  -6   9   5      312.40      360.73     15.07 o 
  -5   9   5       17.66       18.61      5.32 o 
  -4   9   5      217.04      223.35     10.64 o 
  -3   9   5      489.14      483.93     10.64 o 
  -2   9   5       12.23       10.64      1.77 o 
  -1   9   5       13.40       13.29      1.77 o 
   0   9   5      297.76      338.58      5.32 o 
   1   9   5      127.57      128.52      4.43 o 
   2   9   5      500.68      481.27      9.75 o 
   3   9   5      346.35      347.44     10.64 o 
   4   9   5        0.98        1.77      0.89 o 
   5   9   5       11.10        6.20      1.77 o 
   6   9   5       12.14        8.86      3.55 o 
   7   9   5       28.55       22.16      5.32 o 
  -5  10   5       76.68       63.82      7.09 o 
  -4  10   5        0.22        0.00      2.66 o 
  -3  10   5       26.61       28.36      4.43 o 
  -2  10   5      421.44      398.85      9.75 o 
  -1  10   5      282.48      266.78      4.43 o 
   0  10   5       21.97       23.04      1.77 o 
   1  10   5       11.42       12.41      2.66 o 
   2  10   5      175.10      168.40      4.43 o 
   3  10   5       27.31       35.45      2.66 o 
   4  10   5      326.20      304.90      7.09 o 
   5  10   5       40.38       42.54      3.55 o 
   6  10   5        1.23        4.43      3.55 o 
   7  10   5        1.92        1.77      3.55 o 
  -5  11   5        0.07        0.00      3.55 o 
  -4  11   5       48.70       54.07     16.84 o 
  -3  11   5      129.72      124.97      8.86 o 
  -2  11   5      104.55      101.93      4.43 o 
  -1  11   5        2.59        2.66      1.77 o 
   0  11   5     1198.11     1163.74     19.50 o 
   1  11   5        2.62        0.89      0.89 o 
   2  11   5      125.63      120.54      2.66 o 
   3  11   5       24.97       25.70      1.77 o 
   4  11   5       96.58      100.15      4.43 o 
   5  11   5       30.19       31.02      3.55 o 
   6  11   5       25.15       31.02      5.32 o 
   7  11   5      165.45      189.67     18.61 o 
  -4  12   5       19.03       12.41      4.43 o 
  -3  12   5       60.44       50.52     10.64 o 
  -2  12   5        2.15        3.55      3.55 o 
  -1  12   5       26.66       26.59      2.66 o 
   0  12   5      767.88      741.85     13.29 o 
   1  12   5      168.43      173.72      4.43 o 
   2  12   5      218.80      223.35      8.86 o 
   3  12   5       52.99       46.98      1.77 o 
   4  12   5       50.47       54.95      2.66 o 
   5  12   5       18.72       10.64      2.66 o 
   6  12   5        0.80        0.00      2.66 o 
  -4  13   5        0.01        2.66      4.43 o 
  -3  13   5       63.32       76.22     10.64 o 
  -2  13   5       14.41       15.07      4.43 o 
  -1  13   5        2.16        3.55      1.77 o 
   0  13   5        6.96        3.55      1.77 o 
   1  13   5      170.93      166.63      4.43 o 
   2  13   5        0.27        0.00      1.77 o 
   3  13   5      157.23      163.97      7.98 o 
   4  13   5       93.51       99.27      3.55 o 
   5  13   5        2.21        0.00      1.77 o 
   6  13   5       24.82       28.36      4.43 o 
  -3  14   5      151.14      181.70     10.64 o 
  -2  14   5       26.60       21.27      4.43 o 
  -1  14   5      243.60      268.56     12.41 o 
   0  14   5       34.96       35.45      2.66 o 
   1  14   5       18.72       18.61      3.55 o 
   2  14   5       27.14       27.48      3.55 o 
   3  14   5      310.74      313.76      9.75 o 
   4  14   5        9.28        7.09      1.77 o 
   5  14   5       44.38       52.29      4.43 o 
   6  14   5       90.33       97.50      7.98 o 
  -2  15   5       81.17       65.59      7.09 o 
  -1  15   5       94.11      111.68     15.07 o 
   0  15   5      195.83      203.85      7.09 o 
   1  15   5       61.66       52.29      9.75 o 
   2  15   5       10.71        7.09      2.66 o 
   3  15   5       20.53       15.95      3.55 o 
   4  15   5       13.09       10.64      3.55 o 
   5  15   5      111.83      119.65      4.43 o 
  -1  16   5        1.74        0.00      4.43 o 
   0  16   5       48.56       56.72     10.64 o 
   1  16   5       90.44      103.70     13.29 o 
   2  16   5        2.05        3.55      2.66 o 
   3  16   5      109.10      114.34      7.09 o 
   4  16   5        1.30        2.66      3.55 o 
   1  17   5       14.68       11.52      4.43 o 
   2  17   5      309.03      338.58     11.52 o 
   3  17   5        0.29        0.89      3.55 o 
  -3 -11   6       16.93       15.07      3.55 o 
  -2 -11   6       37.12       43.43      7.98 o 
  -1 -11   6       10.57       11.52      3.55 o 
   0 -11   6        2.27        0.89      3.55 o 
   1 -11   6        7.11        7.09      4.43 o 
  -4 -10   6       36.57       28.36      4.43 o 
  -3 -10   6       62.00       62.04      5.32 o 
  -2 -10   6       22.08       24.82      5.32 o 
  -1 -10   6        1.00        2.66      2.66 o 
   0 -10   6       58.73       73.56     11.52 o 
   1 -10   6       16.18       15.95      4.43 o 
   2 -10   6        9.05        7.98      4.43 o 
  -5  -9   6       17.65       13.29      4.43 o 
  -4  -9   6       84.87       79.77      7.09 o 
  -3  -9   6      164.51      193.22      8.86 o 
  -2  -9   6      377.72      388.21     12.41 o 
  -1  -9   6        3.66       12.41      2.66 o 
   0  -9   6       41.45       50.52      5.32 o 
   1  -9   6        0.88        0.00      2.66 o 
   2  -9   6       19.99       29.25      5.32 o 
   3  -9   6        0.42        0.00      3.55 o 
  -6  -8   6       94.21      102.81     10.64 o 
  -5  -8   6      220.00      250.83     10.64 o 
  -4  -8   6       27.53       31.91      4.43 o 
  -3  -8   6      182.54      198.54     11.52 o 
  -2  -8   6       54.31       61.16      4.43 o 
  -1  -8   6       28.82       27.48      4.43 o 
   0  -8   6        2.38        0.89      2.66 o 
   1  -8   6      151.69      155.11      9.75 o 
   2  -8   6       90.24       93.95     10.64 o 
   3  -8   6       25.10       39.00     11.52 o 
   4  -8   6        2.62        5.32      3.55 o 
  -6  -7   6       14.01       15.07      4.43 o 
  -5  -7   6       75.58       72.68      7.09 o 
  -4  -7   6      115.12      124.09     11.52 o 
  -3  -7   6       83.00       76.22      6.20 o 
  -2  -7   6       28.58       34.57      3.55 o 
  -1  -7   6      165.17      177.26      6.20 o 
   0  -7   6      211.40      192.33      7.09 o 
   1  -7   6        1.04        0.89      1.77 o 
   2  -7   6       39.22       43.43      5.32 o 
   3  -7   6      109.98      111.68      8.86 o 
   4  -7   6        4.40        2.66      3.55 o 
  -6  -6   6        1.66        1.77      2.66 o 
  -5  -6   6       46.42       50.52      4.43 o 
  -4  -6   6      785.27      789.71     15.95 o 
  -3  -6   6       44.67       45.20      3.55 o 
  -2  -6   6       16.86       18.61      2.66 o 
  -1  -6   6      229.92      204.74      7.98 o 
   0  -6   6        2.53        3.55      1.77 o 
   1  -6   6       53.88       58.50      3.55 o 
   2  -6   6        0.04        1.77      2.66 o 
   3  -6   6        2.76        5.32      3.55 o 
   4  -6   6      193.57      188.79      9.75 o 
   5  -6   6       64.18       62.04      6.20 o 
  -7  -5   6        4.66       12.41      3.55 o 
  -6  -5   6      116.30      133.83      7.98 o 
  -5  -5   6       59.36       61.16      5.32 o 
  -4  -5   6        3.74        7.09      2.66 o 
  -3  -5   6      299.55      303.12      7.09 o 
  -2  -5   6       26.15       23.04      2.66 o 
  -1  -5   6        1.89        1.77      1.77 o 
   0  -5   6      755.34      709.94     10.64 o 
   1  -5   6      322.05      306.67      5.32 o 
   2  -5   6      212.78      208.29      7.09 o 
   3  -5   6       50.69       74.45      5.32 o 
   4  -5   6      135.56      133.83      9.75 o 
   5  -5   6        9.90       10.64      3.55 o 
  -7  -4   6      135.94      147.13     10.64 o 
  -6  -4   6        0.08        0.00      2.66 o 
  -5  -4   6       40.13       40.77      4.43 o 
  -4  -4   6     1197.32     1146.90     18.61 o 
  -3  -4   6      167.80      164.86      4.43 o 
  -2  -4   6       18.99       19.50      0.89 o 
  -1  -4   6        6.08        6.20      2.66 o 
   0  -4   6       95.97       83.31      3.55 o 
   1  -4   6       67.36       76.22      2.66 o 
   2  -4   6      145.85      136.49      3.55 o 
   3  -4   6      271.11      271.21      9.75 o 
   4  -4   6      132.38      159.54     12.41 o 
   5  -4   6        6.93        7.09      2.66 o 
   6  -4   6        0.08        0.00      4.43 o 
  -7  -3   6        0.15        0.00      3.55 o 
  -6  -3   6      161.16      157.77     12.41 o 
  -5  -3   6      101.66       95.72      7.09 o 
  -4  -3   6       66.13       61.16      3.55 o 
  -3  -3   6     1508.13     1468.64     20.39 o 
  -2  -3   6      375.58      359.85      7.98 o 
  -1  -3   6        6.49        6.20      3.55 o 
   0  -3   6       17.57       23.04      1.77 o 
   1  -3   6        5.51        5.32      0.89 o 
   2  -3   6        8.62        8.86      1.77 o 
   3  -3   6       33.14       37.23      3.55 o 
   4  -3   6      335.51      330.60     13.29 o 
   5  -3   6       52.87       44.32      3.55 o 
   6  -3   6        3.35        4.43      7.09 o 
  -7  -2   6      140.99      129.40      6.20 o 
  -6  -2   6       35.28       25.70      3.55 o 
  -5  -2   6       52.06       48.75      3.55 o 
  -4  -2   6      240.36      213.60      5.32 o 
  -3  -2   6      115.75      124.97      3.55 o 
  -2  -2   6      210.79      226.01      6.20 o 
  -1  -2   6      750.90      698.42     14.18 o 
   0  -2   6      561.45      592.95      7.09 o 
   1  -2   6       11.30       14.18      0.89 o 
   2  -2   6       11.07       14.18      1.77 o 
   3  -2   6       14.89       15.07      2.66 o 
   4  -2   6       11.39       11.52      2.66 o 
   5  -2   6      133.77      134.72     16.84 o 
   6  -2   6       41.35       35.45      9.75 o 
  -7  -1   6        3.50        0.89      3.55 o 
  -6  -1   6        1.70        0.00      1.77 o 
  -5  -1   6      367.45      355.42      7.98 o 
  -4  -1   6       41.71       39.00      2.66 o 
  -3  -1   6       27.37       33.68      1.77 o 
  -2  -1   6       24.70       19.50      1.77 o 
  -1  -1   6      238.61      279.19      2.66 o 
   0  -1   6        0.57        1.77      1.77 o 
   1  -1   6     1305.18     1380.00     19.50 o 
   2  -1   6       14.91       13.29      1.77 o 
   3  -1   6       13.91       14.18      1.77 o 
   4  -1   6       16.38       17.73      2.66 o 
   5  -1   6       46.01       35.45      3.55 o 
   6  -1   6        0.10        0.00      6.20 o 
  -7   0   6       18.54       15.07      3.55 o 
  -6   0   6        7.62        6.20      2.66 o 
  -5   0   6       80.68       80.66      4.43 o 
  -4   0   6      121.48      113.45      4.43 o 
  -3   0   6      232.44      233.99      5.32 o 
  -2   0   6       16.05       25.70      1.77 o 
  -1   0   6      111.31      121.43      1.77 o 
   0   0   6      429.62      422.78      9.75 o 
   1   0   6       81.62       79.77      0.89 o 
   2   0   6       35.64       39.88      1.77 o 
   3   0   6      927.66      953.68     14.18 o 
   4   0   6        6.66        7.98      2.66 o 
   5   0   6       28.75       27.48      3.55 o 
   6   0   6        1.78        5.32      6.20 o 
   7   0   6        1.65        0.00      6.20 o 
  -7   1   6        1.60        0.00      2.66 o 
  -6   1   6       94.30       93.06      5.32 o 
  -5   1   6       98.00      105.47      4.43 o 
  -4   1   6       49.27       45.20      2.66 o 
  -3   1   6       52.49       57.61      1.77 o 
  -2   1   6      966.09     1037.00      9.75 o 
  -1   1   6      582.94      599.15      6.20 o 
   0   1   6      671.28      785.28      5.32 o 
   1   1   6      191.11      207.40      2.66 o 
   2   1   6      434.07      504.32      6.20 o 
   3   1   6      733.59      782.62     11.52 o 
   4   1   6      552.22      544.20     13.29 o 
   5   1   6      177.43      180.81      6.20 o 
   6   1   6       15.32       12.41      3.55 o 
   7   1   6        0.10        0.00      6.20 o 
  -7   2   6       19.09       16.84      7.98 o 
  -6   2   6       63.07       59.38      4.43 o 
  -5   2   6        3.07        0.89      2.66 o 
  -4   2   6      625.88      632.83      9.75 o 
  -3   2   6       59.49       62.93      3.55 o 
  -2   2   6     1287.65     1387.98     19.50 o 
  -1   2   6      182.57      213.60      4.43 o 
   0   2   6        1.26        1.77      2.66 o 
   1   2   6      855.61      847.32      7.98 o 
   2   2   6      126.93      124.09      3.55 o 
   3   2   6      132.85      148.90      4.43 o 
   4   2   6       91.12       86.86      3.55 o 
   5   2   6       46.67       39.88      2.66 o 
   6   2   6      145.47      140.93     11.52 o 
   7   2   6       44.72       31.91     22.16 o 
  -7   3   6       11.56        9.75      4.43 o 
  -6   3   6       24.80       19.50      3.55 o 
  -5   3   6        6.39        7.09      1.77 o 
  -4   3   6      346.98      366.05      7.09 o 
  -3   3   6     1486.10     1445.59     17.73 o 
  -2   3   6       74.44       54.07      3.55 o 
  -1   3   6     1143.42     1237.31      8.86 o 
   0   3   6      201.04      160.42      7.09 o 
   1   3   6      104.77      125.86      2.66 o 
   2   3   6        1.51        0.89      0.89 o 
   3   3   6       18.90       29.25      2.66 o 
   4   3   6       95.47       96.61      2.66 o 
   5   3   6       46.16       41.66      4.43 o 
   6   3   6       47.14       54.95      6.20 o 
   7   3   6       13.19       11.52      4.43 o 
  -7   4   6      125.46      142.70      8.86 o 
  -6   4   6        7.82        7.09      3.55 o 
  -5   4   6       14.54       11.52      3.55 o 
  -4   4   6       45.58       45.20      2.66 o 
  -3   4   6        0.25        2.66      1.77 o 
  -2   4   6       93.86      122.31      2.66 o 
  -1   4   6      421.81      388.21      4.43 o 
   0   4   6      484.01      510.52      6.20 o 
   1   4   6      956.97     1009.52      8.86 o 
   2   4   6       31.32       38.11      1.77 o 
   3   4   6       77.62       89.52      5.32 o 
   4   4   6      138.44      151.56      7.98 o 
   5   4   6      315.89      317.30      7.98 o 
   6   4   6       58.27       43.43      5.32 o 
   7   4   6        1.82        0.00      6.20 o 
  -7   5   6       35.17       38.11      7.09 o 
  -6   5   6      131.53      130.29      7.98 o 
  -5   5   6      648.16      628.40     14.18 o 
  -4   5   6       58.19       59.38      2.66 o 
  -3   5   6       38.49       49.63      1.77 o 
  -2   5   6      238.33      271.21      5.32 o 
  -1   5   6     2410.92     2427.64     30.13 o 
   0   5   6        3.15        8.86      1.77 o 
   1   5   6      706.98      664.74      5.32 o 
   2   5   6      304.30      311.99      7.09 o 
   3   5   6       92.87      101.93      2.66 o 
   4   5   6      150.89      147.13      7.09 o 
   5   5   6       17.65       16.84      2.66 o 
   6   5   6       31.45       23.93      5.32 o 
   7   5   6       37.20       34.57      6.20 o 
  -6   6   6       67.04       77.11      6.20 o 
  -5   6   6      225.96      226.90      8.86 o 
  -4   6   6      727.35      689.56      9.75 o 
  -3   6   6       61.07       70.91      3.55 o 
  -2   6   6        0.54        2.66      1.77 o 
  -1   6   6      496.75      505.20     11.52 o 
   0   6   6        7.44        4.43      0.89 o 
   1   6   6      376.92      389.10      8.86 o 
   2   6   6      203.59      188.79      4.43 o 
   3   6   6     1984.47     2043.86     27.48 o 
   4   6   6       16.29       21.27      2.66 o 
   5   6   6       27.10       31.02      3.55 o 
   6   6   6      123.75      117.88      8.86 o 
   7   6   6        4.78        0.00      3.55 o 
  -6   7   6       57.78       51.41      7.09 o 
  -5   7   6        1.10        0.89      2.66 o 
  -4   7   6      854.41      797.69     16.84 o 
  -3   7   6      182.76      177.26      5.32 o 
  -2   7   6      534.22      490.14     10.64 o 
  -1   7   6     1690.70     1693.76     24.82 o 
   0   7   6      543.52      558.38      8.86 o 
   1   7   6      225.45      238.42      2.66 o 
   2   7   6       20.43       16.84      0.89 o 
   3   7   6      105.16      103.70      3.55 o 
   4   7   6      569.85      552.18     13.29 o 
   5   7   6      105.68       97.50      6.20 o 
   6   7   6      182.71      156.88     11.52 o 
   7   7   6       19.44       28.36      7.09 o 
  -6   8   6        7.76        0.00      4.43 o 
  -5   8   6        9.66        4.43      2.66 o 
  -4   8   6      185.74      197.65      9.75 o 
  -3   8   6      419.12      414.80     10.64 o 
  -2   8   6      681.85      667.40      9.75 o 
  -1   8   6      603.38      561.04      8.86 o 
   0   8   6     6135.51     6302.64     93.06 o 
   1   8   6      127.50      109.90      4.43 o 
   2   8   6       25.99       24.82      1.77 o 
   3   8   6       12.44       10.64      1.77 o 
   4   8   6      467.81      452.02     10.64 o 
   5   8   6        0.19        1.77      1.77 o 
   6   8   6        3.03        5.32      3.55 o 
   7   8   6      141.03      156.88     10.64 o 
  -6   9   6      105.76      103.70      9.75 o 
  -5   9   6       99.28      102.81     15.07 o 
  -4   9   6      485.35      506.98     20.39 o 
  -3   9   6        0.77        4.43      2.66 o 
  -2   9   6      213.78      210.06      6.20 o 
  -1   9   6      104.93      100.15      3.55 o 
   0   9   6       81.90       81.54      2.66 o 
   1   9   6      287.49      295.15      7.98 o 
   2   9   6      306.32      266.78      7.09 o 
   3   9   6      118.79      116.11      4.43 o 
   4   9   6      214.84      210.06      5.32 o 
   5   9   6       76.47       74.45      6.20 o 
   6   9   6       45.74       48.75      6.20 o 
   7   9   6        8.59        7.09      4.43 o 
  -5  10   6      239.66      249.06     12.41 o 
  -4  10   6        9.91       12.41      4.43 o 
  -3  10   6      147.06      151.56      9.75 o 
  -2  10   6       85.51       89.52      4.43 o 
  -1  10   6      169.43      166.63      3.55 o 
   0  10   6      513.99      499.00     10.64 o 
   1  10   6     1107.23     1080.43     19.50 o 
   2  10   6       27.37       29.25      1.77 o 
   3  10   6      312.63      296.03      7.09 o 
   4  10   6     1006.99      985.59     15.07 o 
   5  10   6        8.74        9.75      3.55 o 
   6  10   6       24.62       22.16      6.20 o 
   7  10   6        3.61        5.32      4.43 o 
  -5  11   6        0.02        0.00      3.55 o 
  -4  11   6        1.23        5.32      3.55 o 
  -3  11   6      238.62      297.80     12.41 o 
  -2  11   6       95.50       88.63      7.09 o 
  -1  11   6      271.41      274.76      7.09 o 
   0  11   6       43.10       40.77      2.66 o 
   1  11   6      223.04      215.38      6.20 o 
   2  11   6        6.57        7.09      1.77 o 
   3  11   6      418.91      402.39      9.75 o 
   4  11   6        4.17        5.32      1.77 o 
   5  11   6      503.43      520.27     15.07 o 
   6  11   6      301.11      298.69     12.41 o 
   7  11   6        4.54       11.52      4.43 o 
  -4  12   6       27.82       34.57      6.20 o 
  -3  12   6      215.69      203.85     14.18 o 
  -2  12   6      252.46      232.22      9.75 o 
  -1  12   6      156.50      142.70      4.43 o 
   0  12   6      150.92      169.29      5.32 o 
   1  12   6      106.10      106.36      3.55 o 
   2  12   6     1193.34     1143.36     17.73 o 
   3  12   6      244.32      232.22      6.20 o 
   4  12   6      109.42      106.36      4.43 o 
   5  12   6       21.17       30.13      7.98 o 
   6  12   6        3.77        6.20      3.55 o 
  -4  13   6       58.50       63.82      7.98 o 
  -3  13   6        2.57        0.00      5.32 o 
  -2  13   6       24.69       33.68      5.32 o 
  -1  13   6        4.86        0.00      1.77 o 
   0  13   6      336.73      353.64      7.98 o 
   1  13   6        9.49        8.86      1.77 o 
   2  13   6        1.10        0.00      3.55 o 
   3  13   6      518.40      521.16      8.86 o 
   4  13   6       44.83       50.52      3.55 o 
   5  13   6       31.00       34.57      4.43 o 
   6  13   6       15.53       14.18      4.43 o 
  -3  14   6       26.68       21.27      5.32 o 
  -2  14   6       55.19       64.70     13.29 o 
  -1  14   6       15.29        8.86      3.55 o 
   0  14   6        9.92       11.52      1.77 o 
   1  14   6        0.01        0.00      0.89 o 
   2  14   6      190.80      218.04      7.98 o 
   3  14   6        7.27        7.09      2.66 o 
   4  14   6      224.67      210.94      7.98 o 
   5  14   6      134.76      144.47      7.98 o 
   6  14   6       32.52       23.04      4.43 o 
  -2  15   6      107.70       91.29      7.98 o 
  -1  15   6        0.70        3.55      2.66 o 
   0  15   6       57.92       65.59      3.55 o 
   1  15   6       15.21       11.52      3.55 o 
   2  15   6      128.69      119.65      7.09 o 
   3  15   6       34.29       36.34      3.55 o 
   4  15   6       20.49       18.61      6.20 o 
   5  15   6        9.29       10.64      1.77 o 
  -1  16   6       48.62       54.07      6.20 o 
   0  16   6       33.45       37.23      5.32 o 
   1  16   6        2.22        1.77      3.55 o 
   2  16   6      116.60      110.79      7.09 o 
   3  16   6        1.02        0.89      1.77 o 
   4  16   6        4.00        4.43      3.55 o 
   0  17   6       13.20       14.18      3.55 o 
   1  17   6       15.26        9.75      7.09 o 
   2  17   6      182.63      192.33      9.75 o 
   3  17   6       43.30       49.63      5.32 o 
  -1 -11   7        2.18        0.00      6.20 o 
  -4 -10   7       15.96       20.39      4.43 o 
  -3 -10   7      111.97      126.74      7.98 o 
  -2 -10   7       18.26       17.73      3.55 o 
  -1 -10   7        0.51        0.89      3.55 o 
   0 -10   7        0.28        0.00      3.55 o 
   1 -10   7        0.88        0.89      3.55 o 
  -5  -9   7        8.73        0.00      7.98 o 
  -4  -9   7       29.86       27.48      4.43 o 
  -3  -9   7        3.19        7.98      3.55 o 
  -2  -9   7       60.90       68.25      6.20 o 
  -1  -9   7       39.69       47.86      5.32 o 
   0  -9   7       20.94       23.93      4.43 o 
   1  -9   7        0.22        0.89      2.66 o 
   2  -9   7        8.72       10.64      4.43 o 
  -5  -8   7       49.72       49.63      7.98 o 
  -4  -8   7       41.87       31.91      7.09 o 
  -3  -8   7       24.35       26.59      4.43 o 
  -2  -8   7       24.34       31.02      4.43 o 
  -1  -8   7       16.36       12.41      3.55 o 
   0  -8   7      102.48      111.68      7.98 o 
   1  -8   7       16.48       15.95      8.86 o 
   2  -8   7        1.07        0.00      8.86 o 
   3  -8   7       33.84       43.43     12.41 o 
  -6  -7   7       15.61       19.50      4.43 o 
  -5  -7   7        7.24       11.52      4.43 o 
  -4  -7   7      253.22      249.94      9.75 o 
  -3  -7   7        2.99        0.00      2.66 o 
  -2  -7   7        3.81        0.00      2.66 o 
  -1  -7   7       42.17       41.66      5.32 o 
   0  -7   7      212.24      195.88     13.29 o 
   1  -7   7       21.56       25.70      4.43 o 
   2  -7   7      116.25      114.34      8.86 o 
   3  -7   7        7.21        6.20      3.55 o 
   4  -7   7        0.01        0.00      4.43 o 
  -6  -6   7       20.58        9.75      5.32 o 
  -5  -6   7       11.03       10.64      3.55 o 
  -4  -6   7       97.68      101.04      7.98 o 
  -3  -6   7       22.16       27.48      4.43 o 
  -2  -6   7      324.68      296.03     15.95 o 
  -1  -6   7        1.03        1.77      1.77 o 
   0  -6   7       52.85       53.18      4.43 o 
   1  -6   7        0.63        0.89      2.66 o 
   2  -6   7        0.28        0.00      2.66 o 
   3  -6   7      122.34      120.54      9.75 o 
   4  -6   7       13.93       26.59      6.20 o 
  -6  -5   7       16.11       16.84      4.43 o 
  -5  -5   7        2.89        0.00      2.66 o 
  -4  -5   7      129.68      126.74      6.20 o 
  -3  -5   7      265.11      266.78      8.86 o 
  -2  -5   7      108.62      116.99      5.32 o 
  -1  -5   7      340.83      314.64      7.98 o 
   0  -5   7      279.39      267.67      7.09 o 
   1  -5   7        0.54        0.00      1.77 o 
   2  -5   7      172.81      162.20      8.86 o 
   3  -5   7       22.97       25.70      4.43 o 
   4  -5   7       20.69       24.82      4.43 o 
   5  -5   7       20.10       11.52      3.55 o 
  -7  -4   7       34.69       29.25      4.43 o 
  -6  -4   7       43.83       54.07      5.32 o 
  -5  -4   7       17.27       10.64      3.55 o 
  -4  -4   7      112.75      109.90      6.20 o 
  -3  -4   7      444.00      432.53      7.98 o 
  -2  -4   7       53.72       44.32      4.43 o 
  -1  -4   7      187.06      187.01      5.32 o 
   0  -4   7       14.09       17.73      2.66 o 
   1  -4   7      757.03      734.76     21.27 o 
   2  -4   7      112.04      108.13      8.86 o 
   3  -4   7       37.24       39.00      4.43 o 
   4  -4   7      204.11      201.20      8.86 o 
   5  -4   7       32.97       39.00      4.43 o 
  -7  -3   7       45.10       46.09      5.32 o 
  -6  -3   7      124.14      119.65      7.98 o 
  -5  -3   7       30.60       27.48      4.43 o 
  -4  -3   7       23.19       22.16      3.55 o 
  -3  -3   7      681.16      651.45     12.41 o 
  -2  -3   7       11.65       10.64      1.77 o 
  -1  -3   7       26.43       31.02      1.77 o 
   0  -3   7       23.39       24.82      2.66 o 
   1  -3   7      113.48      115.22      3.55 o 
   2  -3   7        0.71        0.00      0.89 o 
   3  -3   7       49.16       44.32      4.43 o 
   4  -3   7      148.37      140.04      7.98 o 
   5  -3   7       13.33        9.75      2.66 o 
   6  -3   7        2.12        5.32      7.09 o 
  -7  -2   7       56.00       62.04      4.43 o 
  -6  -2   7       26.15       22.16      3.55 o 
  -5  -2   7      207.52      209.17      6.20 o 
  -4  -2   7       13.23       15.95      2.66 o 
  -3  -2   7       79.43       77.11      5.32 o 
  -2  -2   7      467.52      454.68      8.86 o 
  -1  -2   7        1.60        2.66      3.55 o 
   0  -2   7        8.90        7.09      2.66 o 
   1  -2   7       32.05       23.93      1.77 o 
   2  -2   7      321.41      308.44      6.20 o 
   3  -2   7       91.28       87.75      4.43 o 
   4  -2   7       41.31       41.66      4.43 o 
   5  -2   7       68.90       80.66      5.32 o 
   6  -2   7       30.31       21.27      8.86 o 
  -7  -1   7       16.32       22.16      3.55 o 
  -6  -1   7        7.30        6.20      2.66 o 
  -5  -1   7      106.97      119.65      5.32 o 
  -4  -1   7      468.51      443.16      8.86 o 
  -3  -1   7       24.41       27.48      2.66 o 
  -2  -1   7        0.47        0.89      0.89 o 
  -1  -1   7        0.07        0.00      1.77 o 
   0  -1   7       30.19       35.45      2.66 o 
   1  -1   7       20.47       15.07      0.89 o 
   2  -1   7      175.26      179.04      4.43 o 
   3  -1   7      142.52      133.83      5.32 o 
   4  -1   7       33.13       33.68      4.43 o 
   5  -1   7       22.72       20.39      2.66 o 
   6  -1   7        0.06        0.89      6.20 o 
  -7   0   7        5.33        1.77      2.66 o 
  -6   0   7      162.41      150.67      6.20 o 
  -5   0   7      354.62      366.94      7.98 o 
  -4   0   7       44.96       41.66      2.66 o 
  -3   0   7      213.39      205.63      4.43 o 
  -2   0   7      391.34      374.91      7.09 o 
  -1   0   7      755.79      822.51     12.41 o 
   0   0   7      373.90      436.96      5.32 o 
   1   0   7      993.30     1097.27     11.52 o 
   2   0   7       13.87       15.07      1.77 o 
   3   0   7      314.26      311.99      7.09 o 
   4   0   7        1.81        4.43      2.66 o 
   5   0   7       68.98       67.36      4.43 o 
   6   0   7       20.16       21.27      8.86 o 
  -7   1   7       68.38       69.13      7.09 o 
  -6   1   7       19.37       24.82      3.55 o 
  -5   1   7       91.00       75.34      4.43 o 
  -4   1   7       15.60       12.41      2.66 o 
  -3   1   7      202.28      182.58      5.32 o 
  -2   1   7        0.00        0.00      0.89 o 
  -1   1   7     2690.76     2706.83     31.02 o 
   0   1   7        0.86        0.89      1.77 o 
   1   1   7     1765.70     1935.73     23.93 o 
   2   1   7      449.50      497.23      7.98 o 
   3   1   7       33.35       40.77      2.66 o 
   4   1   7       56.91       55.84      3.55 o 
   5   1   7       29.50       32.79      3.55 o 
   6   1   7        0.08        1.77      3.55 o 
   7   1   7        2.95        2.66      7.09 o 
  -7   2   7       81.14       78.00      7.09 o 
  -6   2   7       35.85       39.00      6.20 o 
  -5   2   7      292.74      269.44      7.09 o 
  -4   2   7       17.37       17.73      1.77 o 
  -3   2   7      570.93      566.36      7.98 o 
  -2   2   7      211.50      194.10      2.66 o 
  -1   2   7      796.48      785.28     10.64 o 
   0   2   7      621.98      586.75      5.32 o 
   1   2   7     1218.39     1216.04     18.61 o 
   2   2   7      395.12      392.64      5.32 o 
   3   2   7       12.32       11.52      1.77 o 
   4   2   7      130.21      130.29      4.43 o 
   5   2   7        7.59        7.09      1.77 o 
   6   2   7      140.87      142.70      8.86 o 
   7   2   7        7.00        5.32      6.20 o 
  -7   3   7        3.74        7.98      4.43 o 
  -6   3   7      288.87      295.15     13.29 o 
  -5   3   7      144.83      134.72      5.32 o 
  -4   3   7      187.68      163.08      5.32 o 
  -3   3   7      944.26      934.18     13.29 o 
  -2   3   7       92.95       85.97      3.55 o 
  -1   3   7      936.75      982.93      8.86 o 
   0   3   7       94.24      134.72      2.66 o 
   1   3   7      976.79     1048.52     13.29 o 
   2   3   7      325.07      323.51      5.32 o 
   3   3   7      264.02      247.28      6.20 o 
   4   3   7      403.67      406.82     12.41 o 
   5   3   7      106.26      112.56      7.09 o 
   6   3   7        3.98        3.55      3.55 o 
   7   3   7       15.59       10.64      4.43 o 
  -7   4   7        4.75        0.00      3.55 o 
  -6   4   7       19.77       19.50      3.55 o 
  -5   4   7       27.74       31.02      2.66 o 
  -4   4   7     1117.53     1066.25     15.07 o 
  -3   4   7       40.36       46.09      2.66 o 
  -2   4   7      251.65      202.08      3.55 o 
  -1   4   7     1220.76     1246.17     18.61 o 
   0   4   7       82.59      103.70      1.77 o 
   1   4   7      442.89      460.89      5.32 o 
   2   4   7       14.55       17.73      0.89 o 
   3   4   7      151.67      153.33      6.20 o 
   4   4   7      629.31      634.61     10.64 o 
   5   4   7      249.54      265.01     12.41 o 
   6   4   7       10.24        7.09      3.55 o 
   7   4   7       39.52       47.86      6.20 o 
  -7   5   7       23.09       27.48      7.09 o 
  -6   5   7       64.74       79.77      6.20 o 
  -5   5   7        0.07        0.89      1.77 o 
  -4   5   7      140.82      140.93      4.43 o 
  -3   5   7      614.16      636.38     11.52 o 
  -2   5   7      167.20      152.45      4.43 o 
  -1   5   7       23.74       12.41      0.89 o 
   0   5   7     4138.40     4349.19     45.20 o 
   1   5   7      385.29      387.32      9.75 o 
   2   5   7      262.19      249.94      6.20 o 
   3   5   7        5.00        3.55      1.77 o 
   4   5   7      267.20      279.19      7.98 o 
   5   5   7        4.05        4.43      3.55 o 
   6   5   7       45.00       54.07      6.20 o 
   7   5   7      182.24      178.15     11.52 o 
  -6   6   7       42.34       40.77      5.32 o 
  -5   6   7       28.67       26.59      4.43 o 
  -4   6   7      538.22      526.48      8.86 o 
  -3   6   7       16.25       23.04      3.55 o 
  -2   6   7      297.52      298.69      7.98 o 
  -1   6   7     1848.73     1942.82     24.82 o 
   0   6   7      644.88      686.01      8.86 o 
   1   6   7      632.13      648.79     12.41 o 
   2   6   7      423.50      388.21      6.20 o 
   3   6   7      899.21      912.91     15.07 o 
   4   6   7      384.93      361.62      9.75 o 
   5   6   7      115.93      112.56     10.64 o 
   6   6   7       43.14       50.52      6.20 o 
   7   6   7        9.51       14.18      5.32 o 
  -6   7   7      131.12      118.77      9.75 o 
  -5   7   7      211.23      228.67      8.86 o 
  -4   7   7       18.24       21.27      5.32 o 
  -3   7   7      582.95      586.75     11.52 o 
  -2   7   7      452.61      468.86      9.75 o 
  -1   7   7      969.71      998.00     17.73 o 
   0   7   7      185.45      247.28      4.43 o 
   1   7   7      851.51      899.62      8.86 o 
   2   7   7       16.00       20.39      0.89 o 
   3   7   7        3.38        8.86      0.89 o 
   4   7   7     1311.53     1307.33     22.16 o 
   5   7   7      202.79      201.20      9.75 o 
   6   7   7       44.09       31.91      5.32 o 
   7   7   7        0.89        0.89      3.55 o 
  -6   8   7        0.62        0.00      3.55 o 
  -5   8   7        3.08        0.00      2.66 o 
  -4   8   7       89.47       85.09      6.20 o 
  -3   8   7      705.15      723.24     16.84 o 
  -2   8   7       79.88       78.88      4.43 o 
  -1   8   7     1578.26     1635.27     32.79 o 
   0   8   7      322.93      301.35      4.43 o 
   1   8   7      818.08      795.03     13.29 o 
   2   8   7       64.57       72.68      2.66 o 
   3   8   7      110.11      105.47      2.66 o 
   4   8   7       31.16       38.11      3.55 o 
   5   8   7      234.56      228.67      9.75 o 
   6   8   7      280.43      315.53     15.07 o 
   7   8   7       18.11       11.52      6.20 o 
  -6   9   7        9.91        7.98      4.43 o 
  -5   9   7       55.90       60.27      9.75 o 
  -4   9   7       60.29       66.47      6.20 o 
  -3   9   7      429.99      420.12     14.18 o 
  -2   9   7      216.70      212.72      7.09 o 
  -1   9   7      281.93      286.28      6.20 o 
   0   9   7      580.60      604.47      7.98 o 
   1   9   7      662.16      631.95      8.86 o 
   2   9   7      120.83      107.25      3.55 o 
   3   9   7       76.12       77.11      2.66 o 
   4   9   7      132.16      128.52      6.20 o 
   5   9   7      432.89      423.66     15.07 o 
   6   9   7       98.73      109.90      8.86 o 
   7   9   7      389.74      405.94     22.16 o 
  -5  10   7       28.58       39.88      7.09 o 
  -4  10   7       30.11       39.88      5.32 o 
  -3  10   7      199.84      202.97     13.29 o 
  -2  10   7      115.73      119.65      5.32 o 
  -1  10   7      219.30      218.04      5.32 o 
   0  10   7       48.38       54.07      3.55 o 
   1  10   7      315.94      301.35      7.98 o 
   2  10   7       64.48       69.13      4.43 o 
   3  10   7      941.51      895.19     19.50 o 
   4  10   7       17.02       20.39      4.43 o 
   5  10   7        7.75        1.77      4.43 o 
   6  10   7      151.55      133.83      9.75 o 
   7  10   7       29.94       28.36      5.32 o 
  -5  11   7       27.52       24.82      6.20 o 
  -4  11   7       29.41       39.88      9.75 o 
  -3  11   7        0.40        0.89      2.66 o 
  -2  11   7      182.00      188.79      7.09 o 
  -1  11   7        7.63        5.32      0.89 o 
   0  11   7       53.54       54.07      2.66 o 
   1  11   7        0.99        0.89      0.89 o 
   2  11   7      762.21      787.05     15.07 o 
   3  11   7      222.41      219.81      6.20 o 
   4  11   7      321.49      322.62     11.52 o 
   5  11   7      517.93      518.50     15.95 o 
   6  11   7       14.90       17.73      4.43 o 
   7  11   7        7.06       10.64      4.43 o 
  -4  12   7        1.16        0.00      2.66 o 
  -3  12   7       19.43       20.39      4.43 o 
  -2  12   7      183.45      189.67      9.75 o 
  -1  12   7       70.28       55.84      5.32 o 
   0  12   7      220.00      218.04      6.20 o 
   1  12   7        4.66        2.66      1.77 o 
   2  12   7      162.33      151.56      6.20 o 
   3  12   7       28.66       23.04      2.66 o 
   4  12   7       90.54       86.86      3.55 o 
   5  12   7       50.12       39.88      7.09 o 
   6  12   7      239.06      252.60     12.41 o 
  -4  13   7        0.74        0.00      3.55 o 
  -3  13   7       21.63       26.59      5.32 o 
  -2  13   7       29.90       33.68      6.20 o 
  -1  13   7        1.54        0.89      1.77 o 
   0  13   7      121.03      117.88      4.43 o 
   1  13   7      285.56      284.51      7.09 o 
   2  13   7       76.32       78.00      4.43 o 
   3  13   7       55.14       52.29      3.55 o 
   4  13   7        2.68        2.66      1.77 o 
   5  13   7       26.08       22.16      4.43 o 
   6  13   7       47.87       54.95      6.20 o 
  -3  14   7        4.34        2.66      5.32 o 
  -2  14   7        0.03        0.00      2.66 o 
  -1  14   7        8.31        7.98      2.66 o 
   0  14   7        5.31        5.32      1.77 o 
   1  14   7      129.79      137.38      4.43 o 
   2  14   7        7.74        7.09      0.89 o 
   3  14   7      351.01      366.05      7.09 o 
   4  14   7       24.17       25.70      3.55 o 
   5  14   7        6.85       11.52      3.55 o 
   6  14   7        0.40        1.77      3.55 o 
  -2  15   7       44.88       44.32      6.20 o 
  -1  15   7        0.36        0.89      4.43 o 
   0  15   7       10.05        9.75      2.66 o 
   1  15   7        1.30        0.00      1.77 o 
   2  15   7        8.61        8.86      2.66 o 
   3  15   7       81.39       71.79      5.32 o 
   4  15   7        0.03        0.00      1.77 o 
   5  15   7       12.67       12.41      2.66 o 
  -1  16   7       67.42       62.04      6.20 o 
   0  16   7       65.61       68.25      5.32 o 
   1  16   7        1.95        0.00      3.55 o 
   2  16   7       36.26       31.91      4.43 o 
   3  16   7       53.33       62.04      5.32 o 
   4  16   7        0.41        0.00      4.43 o 
   0  17   7        4.64        3.55      2.66 o 
   1  17   7        1.14        0.00      3.55 o 
   2  17   7        3.05        2.66      2.66 o 
   3  17   7        5.75        4.43      2.66 o 
  -2 -10   8       26.05       20.39      8.86 o 
  -1 -10   8       17.06        7.98      4.43 o 
  -4  -9   8        0.09        3.55      3.55 o 
  -3  -9   8      133.64      144.47      7.98 o 
  -2  -9   8       17.30       25.70      4.43 o 
  -1  -9   8       68.80       62.04      7.09 o 
   0  -9   8       33.17       38.11     13.29 o 
   1  -9   8       32.55       30.13      6.20 o 
  -5  -8   8        1.40        1.77      4.43 o 
  -4  -8   8       13.01       22.16      4.43 o 
  -3  -8   8       60.17       67.36      6.20 o 
  -2  -8   8        1.56        3.55      2.66 o 
  -1  -8   8      104.45       99.27      7.09 o 
   0  -8   8      144.26      158.65      9.75 o 
   1  -8   8        1.87        6.20     10.64 o 
   2  -8   8        1.60        1.77      3.55 o 
  -5  -7   8       17.23       16.84      4.43 o 
  -4  -7   8        0.06        0.89      2.66 o 
  -3  -7   8       80.53       76.22      6.20 o 
  -2  -7   8        1.62        1.77      3.55 o 
  -1  -7   8       38.02       43.43      5.32 o 
   0  -7   8        1.83        1.77      2.66 o 
   1  -7   8       93.37       90.40     11.52 o 
   2  -7   8       27.16       32.79      5.32 o 
   3  -7   8        0.94        0.00      3.55 o 
  -6  -6   8        9.62       14.18      4.43 o 
  -5  -6   8        1.31        4.43      3.55 o 
  -4  -6   8       10.97        6.20      3.55 o 
  -3  -6   8        0.78        0.89      2.66 o 
  -2  -6   8      157.93      171.95      7.98 o 
  -1  -6   8        8.57        5.32      2.66 o 
   0  -6   8      117.77      115.22      7.09 o 
   1  -6   8       13.38       10.64      3.55 o 
   2  -6   8       28.81       30.13      5.32 o 
   3  -6   8       64.85       63.82     10.64 o 
   4  -6   8        0.27        0.00      6.20 o 
  -6  -5   8       91.24       91.29      7.98 o 
  -5  -5   8      129.30      124.09      8.86 o 
  -4  -5   8       18.08        8.86      3.55 o 
  -3  -5   8        4.65        0.89      2.66 o 
  -2  -5   8       36.11       44.32      5.32 o 
  -1  -5   8        0.01        0.00      1.77 o 
   0  -5   8       22.42       24.82      4.43 o 
   1  -5   8       10.83       11.52      3.55 o 
   2  -5   8        5.32        5.32      3.55 o 
   3  -5   8       14.99        8.86      7.09 o 
   4  -5   8       10.18       16.84      8.86 o 
  -6  -4   8        1.34        1.77      4.43 o 
  -5  -4   8        0.57        0.00      2.66 o 
  -4  -4   8      321.47      314.64     10.64 o 
  -3  -4   8      128.95      123.20      7.98 o 
  -2  -4   8       21.17       17.73      3.55 o 
  -1  -4   8       27.18       23.93      2.66 o 
   0  -4   8       44.01       44.32      3.55 o 
   1  -4   8      242.06      214.49      9.75 o 
   2  -4   8       24.00       28.36      3.55 o 
   3  -4   8        9.28        7.98      2.66 o 
   4  -4   8        0.31        0.00      2.66 o 
   5  -4   8        0.06        2.66      3.55 o 
  -6  -3   8        3.02        3.55      2.66 o 
  -5  -3   8       36.38       40.77      4.43 o 
  -4  -3   8      193.65      192.33     17.73 o 
  -3  -3   8      171.73      156.88      7.09 o 
  -2  -3   8      381.05      368.71      7.98 o 
  -1  -3   8       56.19       69.13      5.32 o 
   0  -3   8       77.50       84.20      5.32 o 
   1  -3   8       69.53       66.47      3.55 o 
   2  -3   8       13.68       12.41      1.77 o 
   3  -3   8       22.61       31.02      3.55 o 
   4  -3   8       56.37       51.41      7.98 o 
   5  -3   8       21.59       14.18      3.55 o 
  -7  -2   8      128.37      128.52      7.98 o 
  -6  -2   8        0.09        0.00      2.66 o 
  -5  -2   8        4.21        2.66      2.66 o 
  -4  -2   8       44.07       57.61      5.32 o 
  -3  -2   8       85.78       95.72      4.43 o 
  -2  -2   8        6.62        2.66      0.89 o 
  -1  -2   8      278.25      257.03      8.86 o 
   0  -2   8      665.53      647.90     11.52 o 
   1  -2   8      121.60      126.74      4.43 o 
   2  -2   8       21.01       25.70      2.66 o 
   3  -2   8       57.16       54.07      4.43 o 
   4  -2   8        8.04        4.43      2.66 o 
   5  -2   8        5.93        7.98      2.66 o 
   6  -2   8       10.30       20.39      7.98 o 
  -7  -1   8       23.46       22.16      4.43 o 
  -6  -1   8      147.64      156.88      6.20 o 
  -5  -1   8      297.14      299.58      9.75 o 
  -4  -1   8       31.61       34.57      2.66 o 
  -3  -1   8      180.70      183.47      4.43 o 
  -2  -1   8        4.36        5.32      1.77 o 
  -1  -1   8      799.04      810.99     14.18 o 
   0  -1   8       24.71       23.04      0.89 o 
   1  -1   8      449.97      444.93      9.75 o 
   2  -1   8      665.96      681.58      9.75 o 
   3  -1   8       75.93       62.93      3.55 o 
   4  -1   8       32.40       35.45      5.32 o 
   5  -1   8        8.37        3.55      2.66 o 
   6  -1   8        0.15        0.00      6.20 o 
  -7   0   8       19.81       15.07      4.43 o 
  -6   0   8       95.79       97.50      5.32 o 
  -5   0   8      308.81      298.69      8.86 o 
  -4   0   8      652.18      623.97     11.52 o 
  -3   0   8      511.46      505.20      9.75 o 
  -2   0   8       23.14       21.27      1.77 o 
  -1   0   8       52.66       46.98      3.55 o 
   0   0   8      248.35      276.53      6.20 o 
   1   0   8      180.23      189.67      3.55 o 
   2   0   8      292.13      327.94      7.98 o 
   3   0   8      403.22      410.37     11.52 o 
   4   0   8      119.81      114.34      6.20 o 
   5   0   8       61.03       67.36      4.43 o 
   6   0   8       69.94       85.97     14.18 o 
  -7   1   8       20.14       30.13      6.20 o 
  -6   1   8       63.51       62.04      5.32 o 
  -5   1   8       73.29       69.13      5.32 o 
  -4   1   8      359.29      350.10      7.98 o 
  -3   1   8       13.00       12.41      1.77 o 
  -2   1   8      251.44      228.67      3.55 o 
  -1   1   8     1376.21     1420.78     15.95 o 
   0   1   8      343.90      330.60      4.43 o 
   1   1   8      194.96      192.33      6.20 o 
   2   1   8      179.85      174.61      5.32 o 
   3   1   8       85.07       96.61      4.43 o 
   4   1   8       48.35       46.98      4.43 o 
   5   1   8      180.76      197.65      7.98 o 
   6   1   8       16.29       10.64      7.98 o 
  -7   2   8        1.20        0.00      4.43 o 
  -6   2   8      138.56      156.88      7.98 o 
  -5   2   8       33.73       36.34      3.55 o 
  -4   2   8       20.59       20.39      2.66 o 
  -3   2   8       40.30       43.43      2.66 o 
  -2   2   8      679.18      696.65     10.64 o 
  -1   2   8        0.37        0.00      0.89 o 
   0   2   8     7499.95     7871.43     81.54 o 
   1   2   8      176.36      181.70      4.43 o 
   2   2   8      279.43      280.96      5.32 o 
   3   2   8       36.83       41.66      2.66 o 
   4   2   8       79.36       74.45      3.55 o 
   5   2   8       61.91       52.29     10.64 o 
   6   2   8       47.41       50.52      6.20 o 
   7   2   8       73.87       96.61     15.95 o 
  -7   3   8       63.62       53.18      6.20 o 
  -6   3   8       30.70       37.23      6.20 o 
  -5   3   8       25.16       23.93      3.55 o 
  -4   3   8      511.86      503.43     14.18 o 
  -3   3   8       50.74       55.84      2.66 o 
  -2   3   8      151.32      163.97      2.66 o 
  -1   3   8      113.75      124.97      3.55 o 
   0   3   8     1909.50     1919.78     20.39 o 
   1   3   8     1182.43     1336.58     15.95 o 
   2   3   8      513.74      496.34      7.98 o 
   3   3   8      491.13      523.82      8.86 o 
   4   3   8      107.48      114.34      4.43 o 
   5   3   8       34.93       36.34      8.86 o 
   6   3   8       19.83       19.50      4.43 o 
   7   3   8       53.33       42.54     12.41 o 
  -7   4   8       67.07       46.09      7.09 o 
  -6   4   8      143.45      135.61     15.95 o 
  -5   4   8       69.23       79.77      4.43 o 
  -4   4   8      251.51      267.67      6.20 o 
  -3   4   8      330.13      309.33      7.09 o 
  -2   4   8      405.73      371.37      7.09 o 
  -1   4   8        7.58        7.98      1.77 o 
   0   4   8       81.95       98.38      4.43 o 
   1   4   8     1282.26     1328.60     13.29 o 
   2   4   8      106.47      120.54      3.55 o 
   3   4   8        0.65        1.77      0.89 o 
   4   4   8     1508.93     1538.66     23.04 o 
   5   4   8       55.95       62.93     11.52 o 
   6   4   8       29.79       43.43      5.32 o 
   7   4   8       21.79       22.16      5.32 o 
  -6   5   8       12.51        9.75      4.43 o 
  -5   5   8        2.77        0.00      2.66 o 
  -4   5   8      194.56      193.22      5.32 o 
  -3   5   8     1001.11     1003.32     13.29 o 
  -2   5   8       65.90       68.25      2.66 o 
  -1   5   8      562.22      605.36      7.09 o 
   0   5   8        1.51        5.32      0.89 o 
   1   5   8      516.60      497.23      8.86 o 
   2   5   8      177.72      183.47      3.55 o 
   3   5   8      100.99       93.06      3.55 o 
   4   5   8       66.90       85.09      4.43 o 
   5   5   8      504.69      454.68     24.82 o 
   6   5   8      405.70      424.55     15.07 o 
   7   5   8        3.55        2.66      4.43 o 
  -6   6   8        2.93        0.00      2.66 o 
  -5   6   8       38.79       47.86      7.09 o 
  -4   6   8        0.04        0.89      0.89 o 
  -3   6   8       49.79       50.52      2.66 o 
  -2   6   8      113.31      115.22      3.55 o 
  -1   6   8      866.36      864.16     13.29 o 
   0   6   8      513.84      578.77      8.86 o 
   1   6   8      633.12      621.31      7.09 o 
   2   6   8       89.19       86.86      3.55 o 
   3   6   8      285.62      280.08      6.20 o 
   4   6   8       35.92       24.82      4.43 o 
   5   6   8       14.25       15.95      7.09 o 
   6   6   8      134.86      159.54      9.75 o 
   7   6   8      381.30      401.50     15.07 o 
  -6   7   8       97.82       98.38      7.09 o 
  -5   7   8       92.67       85.09      6.20 o 
  -4   7   8      321.34      307.55      9.75 o 
  -3   7   8       40.76       43.43      2.66 o 
  -2   7   8       16.94       18.61      1.77 o 
  -1   7   8      186.59      194.10      4.43 o 
   0   7   8      918.88      960.77     19.50 o 
   1   7   8       25.11        8.86      2.66 o 
   2   7   8        5.77        3.55      1.77 o 
   3   7   8      655.54      616.88      8.86 o 
   4   7   8        3.29        8.86      2.66 o 
   5   7   8        0.58        7.09      6.20 o 
   6   7   8        5.28       11.52      4.43 o 
   7   7   8      145.54      162.20     11.52 o 
  -6   8   8        8.05        7.09      4.43 o 
  -5   8   8        5.15        5.32      3.55 o 
  -4   8   8      369.85      366.94     12.41 o 
  -3   8   8      149.18      134.72      9.75 o 
  -2   8   8       68.66       72.68      4.43 o 
  -1   8   8       76.17       82.43      2.66 o 
   0   8   8        3.37        0.89      0.89 o 
   1   8   8        0.77        0.00      0.89 o 
   2   8   8     1436.60     1449.14     18.61 o 
   3   8   8      293.67      286.28      5.32 o 
   4   8   8      678.56      668.29     14.18 o 
   5   8   8       33.48       50.52     10.64 o 
   6   8   8       19.71       11.52      4.43 o 
   7   8   8       21.56       24.82      5.32 o 
  -6   9   8       77.34       78.00      8.86 o 
  -5   9   8       26.74       25.70      5.32 o 
  -4   9   8       97.17      103.70      8.86 o 
  -3   9   8       13.22       19.50      5.32 o 
  -2   9   8      445.84      426.32      8.86 o 
  -1   9   8      376.21      340.35     14.18 o 
   0   9   8        6.62        7.98      0.89 o 
   1   9   8      129.19      119.65      3.55 o 
   2   9   8      276.69      273.87      5.32 o 
   3   9   8      201.26      215.38      6.20 o 
   4   9   8      185.95      187.90      7.98 o 
   5   9   8        7.99        0.89      5.32 o 
   6   9   8      136.77      123.20      8.86 o 
   7   9   8       61.65       71.79      7.98 o 
  -5  10   8        0.35        0.00      3.55 o 
  -4  10   8      160.02      148.90     10.64 o 
  -3  10   8      222.01      212.72      9.75 o 
  -2  10   8       13.14       19.50      2.66 o 
  -1  10   8      958.75      945.71     16.84 o 
   0  10   8       11.49        8.86      0.89 o 
   1  10   8        0.36        0.89      0.89 o 
   2  10   8      516.34      492.80     10.64 o 
   3  10   8        8.87        7.98      1.77 o 
   4  10   8        0.37        0.89      0.89 o 
   5  10   8       11.99       15.95     11.52 o 
   6  10   8      135.03      148.90      9.75 o 
   7  10   8       72.73       52.29      7.09 o 
  -5  11   8        4.12        0.00      7.09 o 
  -4  11   8        0.38        0.89      4.43 o 
  -3  11   8       66.48       62.93      8.86 o 
  -2  11   8        8.97       13.29      3.55 o 
  -1  11   8      457.72      450.25     11.52 o 
   0  11   8       17.36       15.07      1.77 o 
   1  11   8       94.60      100.15      3.55 o 
   2  11   8      147.52      148.02      4.43 o 
   3  11   8      399.55      392.64      8.86 o 
   4  11   8       25.21       27.48      3.55 o 
   5  11   8       67.13       67.36      6.20 o 
   6  11   8       11.05        8.86      3.55 o 
   7  11   8       27.52       17.73      6.20 o 
  -4  12   8        0.87        0.00      3.55 o 
  -3  12   8        1.57        0.00      2.66 o 
  -2  12   8        0.02        0.00      2.66 o 
  -1  12   8       43.28       52.29      5.32 o 
   0  12   8      794.19      778.19     13.29 o 
   1  12   8        3.50        5.32      1.77 o 
   2  12   8      491.43      492.80      9.75 o 
   3  12   8       35.06       39.00      3.55 o 
   4  12   8        5.29        3.55      5.32 o 
   5  12   8        2.18        0.89      2.66 o 
   6  12   8        4.17        7.09      3.55 o 
  -4  13   8      146.45      155.11     11.52 o 
  -3  13   8       10.11       17.73      5.32 o 
  -2  13   8       22.08       21.27      4.43 o 
  -1  13   8       80.95       70.91      5.32 o 
   0  13   8      134.34      138.27      4.43 o 
   1  13   8        0.04        0.00      1.77 o 
   2  13   8       89.98       93.06      4.43 o 
   3  13   8      385.62      395.30      8.86 o 
   4  13   8       60.00       63.82      4.43 o 
   5  13   8        2.49        7.98      3.55 o 
   6  13   8       18.37       20.39      7.09 o 
  -3  14   8       31.65       34.57      6.20 o 
  -2  14   8       29.05       33.68      5.32 o 
  -1  14   8       53.63       44.32      6.20 o 
   0  14   8       21.12       22.16      2.66 o 
   1  14   8       21.19       24.82      2.66 o 
   2  14   8       12.31       11.52      1.77 o 
   3  14   8       23.46       27.48      2.66 o 
   4  14   8       58.18       55.84      3.55 o 
   5  14   8       14.17       12.41      4.43 o 
   6  14   8       19.59       23.04      7.09 o 
  -2  15   8       58.90       66.47      7.09 o 
  -1  15   8       23.01       30.13      7.09 o 
   0  15   8       25.85       28.36      3.55 o 
   1  15   8        5.15        4.43      1.77 o 
   2  15   8       30.06       25.70      5.32 o 
   3  15   8        4.52        0.89      1.77 o 
   4  15   8       31.36       34.57      2.66 o 
   5  15   8       38.14       40.77      4.43 o 
  -2  16   8        6.41       12.41      6.20 o 
  -1  16   8      135.97      120.54     15.07 o 
   0  16   8       15.12       14.18      4.43 o 
   1  16   8       61.66       70.91      4.43 o 
   2  16   8      177.79      177.26     11.52 o 
   3  16   8       11.35       12.41      2.66 o 
   4  16   8       15.70       13.29      6.20 o 
   0  17   8        5.32        4.43      5.32 o 
   1  17   8      168.76      184.36     21.27 o 
   2  17   8       17.21       22.16      4.43 o 
   3  17   8       66.18       75.34      7.09 o 
  -2  -9   9        0.12        1.77      3.55 o 
  -1  -9   9       47.94       44.32      7.09 o 
   0  -9   9        2.56        1.77      5.32 o 
  -4  -8   9        0.13        0.00      3.55 o 
  -3  -8   9        1.02        1.77      2.66 o 
  -2  -8   9       49.94       65.59      6.20 o 
  -1  -8   9        0.90        0.89      3.55 o 
   0  -8   9       33.10       51.41      7.09 o 
   1  -8   9        6.30       15.07      4.43 o 
  -4  -7   9       65.07       67.36      7.09 o 
  -3  -7   9       14.68       13.29      4.43 o 
  -2  -7   9       15.15       15.95      3.55 o 
  -1  -7   9       18.28       15.95      4.43 o 
   0  -7   9        1.98        0.89      2.66 o 
   1  -7   9        0.99        0.89      4.43 o 
   2  -7   9       41.90       48.75      7.09 o 
  -5  -6   9       99.80       92.18      7.98 o 
  -4  -6   9       28.34       25.70      4.43 o 
  -3  -6   9       74.63       73.56      6.20 o 
  -2  -6   9      215.77      226.90      9.75 o 
  -1  -6   9        1.71        6.20      3.55 o 
   0  -6   9       58.93       47.86      5.32 o 
   1  -6   9       50.17       45.20      7.09 o 
   2  -6   9        0.28        2.66      3.55 o 
   3  -6   9       22.40       23.04      5.32 o 
  -5  -5   9        0.48        2.66      3.55 o 
  -4  -5   9       15.70        8.86      3.55 o 
  -3  -5   9      134.98      137.38      7.98 o 
  -2  -5   9        4.76        7.98      2.66 o 
  -1  -5   9       20.30       18.61      4.43 o 
   0  -5   9      123.04      129.40      7.09 o 
   1  -5   9        2.58        0.00      2.66 o 
   2  -5   9       72.48       66.47      7.98 o 
   3  -5   9       17.45       13.29      4.43 o 
   4  -5   9       25.77       20.39      6.20 o 
  -6  -4   9       62.37       81.54     12.41 o 
  -5  -4   9      200.99      224.24     10.64 o 
  -4  -4   9        0.88        0.00      2.66 o 
  -3  -4   9       33.82       31.91      5.32 o 
  -2  -4   9       30.41       31.02      3.55 o 
  -1  -4   9      191.89      184.36      7.98 o 
   0  -4   9       17.53       15.95      3.55 o 
   1  -4   9      548.64      556.61     35.45 o 
   2  -4   9      176.63      189.67      9.75 o 
   3  -4   9       32.03       36.34      6.20 o 
   4  -4   9        0.80        0.00      3.55 o 
  -6  -3   9        4.08        1.77      3.55 o 
  -5  -3   9       77.20       77.11     11.52 o 
  -4  -3   9      104.95      120.54      7.98 o 
  -3  -3   9       15.18       23.93      3.55 o 
  -2  -3   9      121.95      104.59      7.98 o 
  -1  -3   9      156.28      152.45      6.20 o 
   0  -3   9      141.15      124.09      6.20 o 
   1  -3   9      204.49      189.67      9.75 o 
   2  -3   9       59.96       71.79      5.32 o 
   3  -3   9      130.08      130.29      9.75 o 
   4  -3   9       65.07       54.07      7.09 o 
   5  -3   9       15.13       22.16      7.98 o 
  -6  -2   9        4.50        1.77      3.55 o 
  -5  -2   9       40.79       31.02      6.20 o 
  -4  -2   9      799.71      810.99     20.39 o 
  -3  -2   9       10.58       15.07      3.55 o 
  -2  -2   9       78.09       76.22      3.55 o 
  -1  -2   9      386.07      357.19      7.09 o 
   0  -2   9        9.78        8.86      2.66 o 
   1  -2   9      325.32      338.58      7.98 o 
   2  -2   9       30.66       32.79      3.55 o 
   3  -2   9        0.10        0.00      1.77 o 
   4  -2   9       16.62       13.29      5.32 o 
   5  -2   9       85.12       77.11      7.98 o 
  -6  -1   9      163.56      171.95      7.09 o 
  -5  -1   9       39.20       48.75      5.32 o 
  -4  -1   9       31.88       30.13      3.55 o 
  -3  -1   9      294.45      279.19      6.20 o 
  -2  -1   9      382.44      399.73      7.98 o 
  -1  -1   9       42.12       51.41      3.55 o 
   0  -1   9     1017.22     1042.32     16.84 o 
   1  -1   9      106.89       94.84      4.43 o 
   2  -1   9      226.87      221.58      6.20 o 
   3  -1   9        4.29        6.20      1.77 o 
   4  -1   9        2.27        5.32      2.66 o 
   5  -1   9        2.81        0.89      3.55 o 
  -6   0   9      150.21      163.97      7.09 o 
  -5   0   9       19.50       26.59      3.55 o 
  -4   0   9      577.64      577.88     12.41 o 
  -3   0   9      110.50      131.18      4.43 o 
  -2   0   9      102.64       98.38      3.55 o 
  -1   0   9       81.91       79.77      5.32 o 
   0   0   9      165.31      189.67      4.43 o 
   1   0   9      398.09      416.57      7.98 o 
   2   0   9      314.47      301.35      7.98 o 
   3   0   9      150.79      160.42      6.20 o 
   4   0   9       30.50       34.57      4.43 o 
   5   0   9        0.94        3.55      4.43 o 
   6   0   9        8.40       12.41      7.98 o 
  -6   1   9        0.83        0.00      3.55 o 
  -5   1   9      155.88      176.38     11.52 o 
  -4   1   9        4.19        6.20      1.77 o 
  -3   1   9      828.63      833.14     16.84 o 
  -2   1   9      302.06      278.31      7.09 o 
  -1   1   9       46.66       55.84      2.66 o 
   0   1   9       60.81       66.47      2.66 o 
   1   1   9      478.26      506.98      9.75 o 
   2   1   9      262.15      260.58      5.32 o 
   3   1   9      118.45      121.43      7.98 o 
   4   1   9      339.64      322.62      9.75 o 
   5   1   9       12.34        4.43      3.55 o 
   6   1   9        7.00        9.75      7.09 o 
  -6   2   9       32.83       33.68      5.32 o 
  -5   2   9        4.36        0.00      2.66 o 
  -4   2   9       65.53       57.61      4.43 o 
  -3   2   9      549.56      557.50     10.64 o 
  -2   2   9        3.80        3.55      1.77 o 
  -1   2   9      509.70      492.80      8.86 o 
   0   2   9      640.25      625.74     12.41 o 
   1   2   9      402.39      399.73      7.09 o 
   2   2   9        0.10        0.89      1.77 o 
   3   2   9       66.44       62.93      4.43 o 
   4   2   9      162.43      155.11      6.20 o 
   5   2   9      201.46      214.49     16.84 o 
   6   2   9       42.37       49.63     10.64 o 
  -6   3   9       20.47       20.39      5.32 o 
  -5   3   9        3.95        0.00      3.55 o 
  -4   3   9      155.07      152.45      6.20 o 
  -3   3   9      332.11      366.05      7.09 o 
  -2   3   9      965.54      977.61     10.64 o 
  -1   3   9       31.45       30.13      2.66 o 
   0   3   9      580.21      599.15     15.07 o 
   1   3   9     1287.93     1303.78     20.39 o 
   2   3   9       12.89       15.07      1.77 o 
   3   3   9       24.59       27.48      2.66 o 
   4   3   9       27.56       41.66      4.43 o 
   5   3   9      207.30      207.40     13.29 o 
   6   3   9       11.57       10.64      4.43 o 
  -6   4   9      104.97      108.13     13.29 o 
  -5   4   9       11.69        8.86      2.66 o 
  -4   4   9        5.39        1.77      1.77 o 
  -3   4   9        9.35       14.18      1.77 o 
  -2   4   9       46.95       50.52      2.66 o 
  -1   4   9      236.43      262.35      5.32 o 
   0   4   9        0.12        0.89      0.89 o 
   1   4   9       20.57       16.84      2.66 o 
   2   4   9      276.76      276.53      6.20 o 
   3   4   9     1031.03     1023.70     15.07 o 
   4   4   9       10.69       17.73      6.20 o 
   5   4   9        2.83        0.00      3.55 o 
   6   4   9       44.88       28.36      7.98 o 
   7   4   9       58.17       45.20      7.98 o 
  -6   5   9       18.64       13.29      4.43 o 
  -5   5   9        0.91        0.89      2.66 o 
  -4   5   9      188.74      191.45      7.09 o 
  -3   5   9      275.33      275.65      7.09 o 
  -2   5   9        3.08        2.66      0.89 o 
  -1   5   9      140.93      133.83      4.43 o 
   0   5   9        7.40        8.86      1.77 o 
   1   5   9      421.16      411.25      7.98 o 
   2   5   9       68.14       63.82      2.66 o 
   3   5   9      689.54      701.08     12.41 o 
   4   5   9      742.37      723.24     15.07 o 
   5   5   9      148.40      139.15     11.52 o 
   6   5   9        3.68        6.20      5.32 o 
   7   5   9        7.39        9.75      4.43 o 
  -6   6   9        2.19        6.20      5.32 o 
  -5   6   9       55.36       55.84      5.32 o 
  -4   6   9        8.24        7.98      2.66 o 
  -3   6   9      558.95      561.93     10.64 o 
  -2   6   9        0.03        0.00      0.89 o 
  -1   6   9        1.52        0.89      0.89 o 
   0   6   9       28.74       31.02      2.66 o 
   1   6   9      134.42      118.77      4.43 o 
   2   6   9       37.90       36.34      2.66 o 
   3   6   9        3.63        5.32      0.89 o 
   4   6   9      550.53      510.52     11.52 o 
   5   6   9      165.80      167.52     12.41 o 
   6   6   9        9.44       11.52      4.43 o 
   7   6   9       47.14       52.29      8.86 o 
  -6   7   9       10.18        7.09      3.55 o 
  -5   7   9       73.68       75.34      6.20 o 
  -4   7   9        0.15        3.55      2.66 o 
  -3   7   9       51.21       59.38      4.43 o 
  -2   7   9      234.42      238.42      5.32 o 
  -1   7   9      285.47      277.42      6.20 o 
   0   7   9       35.69       38.11      1.77 o 
   1   7   9        7.15        2.66      0.89 o 
   2   7   9        3.43        1.77      0.89 o 
   3   7   9      175.40      184.36      4.43 o 
   4   7   9        2.60        4.43      2.66 o 
   5   7   9      115.35      128.52     11.52 o 
   6   7   9        5.18        0.00      6.20 o 
   7   7   9       29.76       17.73      4.43 o 
  -6   8   9       11.94       13.29      5.32 o 
  -5   8   9        0.36        0.00      2.66 o 
  -4   8   9      205.80      200.31      7.98 o 
  -3   8   9       24.22       18.61      3.55 o 
  -2   8   9       23.92       27.48      4.43 o 
  -1   8   9       34.12       34.57      2.66 o 
   0   8   9       43.95       36.34      1.77 o 
   1   8   9        5.37        1.77      0.89 o 
   2   8   9       70.19       76.22      3.55 o 
   3   8   9      382.77      363.39      6.20 o 
   4   8   9       46.42       48.75      4.43 o 
   5   8   9        1.50        7.98      4.43 o 
   6   8   9       10.80        7.09      4.43 o 
   7   8   9       34.15       23.04      6.20 o 
  -5   9   9       34.19       39.00      5.32 o 
  -4   9   9       34.96       32.79      6.20 o 
  -3   9   9      140.57      150.67     16.84 o 
  -2   9   9      148.92      142.70      6.20 o 
  -1   9   9      647.35      678.92     17.73 o 
   0   9   9       86.17      100.15      2.66 o 
   1   9   9      402.57      394.41      9.75 o 
   2   9   9      282.78      277.42      5.32 o 
   3   9   9      481.51      476.84      7.98 o 
   4   9   9      180.78      194.99      7.98 o 
   5   9   9       29.41       31.02      7.09 o 
   6   9   9        5.01        3.55      3.55 o 
   7   9   9        4.01        7.09      4.43 o 
  -5  10   9        8.25        1.77      3.55 o 
  -4  10   9      135.07      149.79     10.64 o 
  -3  10   9      248.31      248.17     11.52 o 
  -2  10   9       20.52       23.93      3.55 o 
  -1  10   9       75.30       76.22      4.43 o 
   0  10   9      201.16      209.17      7.09 o 
   1  10   9        2.84        2.66      0.89 o 
   2  10   9        0.01        0.89      1.77 o 
   3  10   9      813.76      826.05     13.29 o 
   4  10   9        8.95        7.98      3.55 o 
   5  10   9        1.16        1.77      7.09 o 
   6  10   9        8.79        3.55      3.55 o 
   7  10   9        3.27        0.00      3.55 o 
  -5  11   9       14.21       10.64      4.43 o 
  -4  11   9      156.92      184.36     10.64 o 
  -3  11   9       45.14       46.09      6.20 o 
  -2  11   9       50.57       54.95      6.20 o 
  -1  11   9     1100.23     1051.18     22.16 o 
   0  11   9        0.62        0.89      0.89 o 
   1  11   9       55.11       56.72      3.55 o 
   2  11   9       67.96       72.68      4.43 o 
   3  11   9      317.70      337.69      7.98 o 
   4  11   9      198.35      207.40     12.41 o 
   5  11   9       21.11        7.09      6.20 o 
   6  11   9       65.29       63.82      7.09 o 
  -4  12   9        1.04        2.66      3.55 o 
  -3  12   9      390.27      419.23     22.16 o 
  -2  12   9       25.56       23.93      4.43 o 
  -1  12   9       33.43       30.13      5.32 o 
   0  12   9     1136.87     1117.65     19.50 o 
   1  12   9        4.43        1.77      1.77 o 
   2  12   9      331.58      324.39      7.98 o 
   3  12   9       11.19        7.98      3.55 o 
   4  12   9      203.25      195.88     11.52 o 
   5  12   9       10.63       17.73      4.43 o 
   6  12   9       17.65       22.16      7.09 o 
  -4  13   9       14.95       12.41      5.32 o 
  -3  13   9       49.14       46.98     15.07 o 
  -2  13   9        4.25        0.00      2.66 o 
  -1  13   9       15.28       14.18      7.09 o 
   0  13   9        8.26        7.98      1.77 o 
   1  13   9        3.51        0.00      1.77 o 
   2  13   9      840.34      824.28     15.95 o 
   3  13   9        2.08        0.00      1.77 o 
   4  13   9        2.76        3.55      3.55 o 
   5  13   9        3.78        6.20      3.55 o 
   6  13   9       39.96       42.54      5.32 o 
  -3  14   9       27.31       25.70      5.32 o 
  -2  14   9        7.27        4.43      4.43 o 
  -1  14   9       34.96       26.59      7.98 o 
   0  14   9       32.55       29.25      3.55 o 
   1  14   9      187.31      195.88      5.32 o 
   2  14   9       60.17       52.29      3.55 o 
   3  14   9      302.09      305.78     10.64 o 
   4  14   9      125.34      143.58     18.61 o 
   5  14   9       55.60       49.63      6.20 o 
  -2  15   9        2.42        4.43      4.43 o 
  -1  15   9       88.56       97.50     13.29 o 
   0  15   9        1.16        5.32      3.55 o 
   1  15   9       47.06       46.98      3.55 o 
   2  15   9      243.23      257.03      7.09 o 
   3  15   9      230.57      225.13      6.20 o 
   4  15   9        0.46        0.00      2.66 o 
   5  15   9      126.80      129.40      7.98 o 
  -1  16   9      110.56      115.22      8.86 o 
   0  16   9       17.40       18.61      5.32 o 
   1  16   9      154.03      150.67      5.32 o 
   2  16   9        6.87        7.09      2.66 o 
   3  16   9       10.79        0.00      7.09 o 
   4  16   9        2.55        0.89      1.77 o 
   0  17   9       32.09       46.09      9.75 o 
   1  17   9       60.89       67.36      3.55 o 
   2  17   9      165.32      174.61     11.52 o 
   3  17   9       23.87       17.73      4.43 o 
  -2  -8  10       18.62       22.16      7.09 o 
  -1  -8  10        4.06        0.89      3.55 o 
   0  -8  10       59.24       54.07     10.64 o 
  -3  -7  10       23.78       24.82      6.20 o 
  -2  -7  10       15.35       12.41      4.43 o 
  -1  -7  10        8.85        3.55      3.55 o 
   0  -7  10        1.00        0.89      3.55 o 
   1  -7  10       68.93       68.25      7.98 o 
  -4  -6  10       60.64       64.70      7.09 o 
  -3  -6  10      155.06      172.83      9.75 o 
  -2  -6  10        9.74       16.84      7.09 o 
  -1  -6  10       31.65       33.68      4.43 o 
   0  -6  10        1.92        4.43      3.55 o 
   1  -6  10       40.06       39.00      5.32 o 
   2  -6  10       33.20       43.43      6.20 o 
  -5  -5  10        7.24        0.00      3.55 o 
  -4  -5  10       52.68       46.09      5.32 o 
  -3  -5  10       21.55       15.95      7.09 o 
  -2  -5  10      110.54      122.31      7.98 o 
  -1  -5  10      119.44      129.40      7.98 o 
   0  -5  10       13.60        8.86      3.55 o 
   1  -5  10       11.31       14.18      4.43 o 
   2  -5  10       30.83       31.02      6.20 o 
   3  -5  10        1.99        3.55      3.55 o 
  -5  -4  10       67.37       64.70      7.09 o 
  -4  -4  10       13.38       11.52      7.09 o 
  -3  -4  10       76.49       74.45      7.09 o 
  -2  -4  10       48.18       49.63      5.32 o 
  -1  -4  10       59.03       58.50      6.20 o 
   0  -4  10      194.06      204.74     11.52 o 
   1  -4  10       16.34       16.84      4.43 o 
   2  -4  10       23.16       19.50      4.43 o 
   3  -4  10       74.56       68.25      7.98 o 
   4  -4  10        9.67       11.52      4.43 o 
  -6  -3  10        1.85        2.66      3.55 o 
  -5  -3  10       15.13       13.29      3.55 o 
  -4  -3  10      123.98      135.61      9.75 o 
  -3  -3  10       35.29       28.36      4.43 o 
  -2  -3  10        1.42        0.89      2.66 o 
  -1  -3  10        0.57        1.77      2.66 o 
   0  -3  10      343.07      321.74      9.75 o 
   1  -3  10      117.28      124.97      9.75 o 
   2  -3  10      159.11      175.49     10.64 o 
   3  -3  10      167.66      194.99     10.64 o 
   4  -3  10       47.28       59.38     14.18 o 
  -6  -2  10       49.07       55.84      6.20 o 
  -5  -2  10        3.56        3.55      3.55 o 
  -4  -2  10      161.47      163.08      7.98 o 
  -3  -2  10      269.60      267.67      9.75 o 
  -2  -2  10       62.63       74.45      5.32 o 
  -1  -2  10        7.11        3.55      1.77 o 
   0  -2  10       99.67       93.95      5.32 o 
   1  -2  10       11.66        6.20      3.55 o 
   2  -2  10        7.40       10.64      4.43 o 
   3  -2  10        0.45        1.77      3.55 o 
   4  -2  10      247.37      241.97     12.41 o 
   5  -2  10       12.27        7.09      6.20 o 
  -6  -1  10        6.30        0.89      2.66 o 
  -5  -1  10       16.10       17.73      3.55 o 
  -4  -1  10      116.27      103.70      6.20 o 
  -3  -1  10      667.63      676.26     17.73 o 
  -2  -1  10        3.97        4.43      1.77 o 
  -1  -1  10      350.30      337.69      7.09 o 
   0  -1  10       89.63       89.52      3.55 o 
   1  -1  10        2.89        2.66      1.77 o 
   2  -1  10       24.37       20.39      3.55 o 
   3  -1  10        0.04        0.89      2.66 o 
   4  -1  10      163.01      168.40      7.98 o 
   5  -1  10       90.95       80.66      8.86 o 
  -6   0  10        7.66        6.20      2.66 o 
  -5   0  10       75.22       78.00      6.20 o 
  -4   0  10      112.46      101.04      6.20 o 
  -3   0  10      191.17      178.15      7.09 o 
  -2   0  10      255.19      258.81      5.32 o 
  -1   0  10      285.31      282.74      5.32 o 
   0   0  10       43.07       53.18      2.66 o 
   1   0  10       77.57       83.31      6.20 o 
   2   0  10      106.55      109.02      6.20 o 
   3   0  10       77.57       78.88      5.32 o 
   4   0  10       39.13       36.34      4.43 o 
   5   0  10       57.76       55.84      7.09 o 
  -6   1  10        0.73        1.77      3.55 o 
  -5   1  10      125.26      127.63      7.98 o 
  -4   1  10       17.76       17.73      3.55 o 
  -3   1  10       91.91      104.59      5.32 o 
  -2   1  10       15.74       18.61      2.66 o 
  -1   1  10        3.60        0.89      0.89 o 
   0   1  10      412.92      409.48      8.86 o 
   1   1  10        0.28        0.89      1.77 o 
   2   1  10       43.87       52.29      5.32 o 
   3   1  10      392.55      390.87     11.52 o 
   4   1  10        6.71       11.52      2.66 o 
   5   1  10        0.09        0.00      6.20 o 
   6   1  10        2.98        1.77      7.09 o 
  -6   2  10       26.62       19.50      8.86 o 
  -5   2  10       39.22       49.63      4.43 o 
  -4   2  10       18.38       15.07      2.66 o 
  -3   2  10      117.89      116.99      5.32 o 
  -2   2  10       99.04      107.25      3.55 o 
  -1   2  10        0.35        0.00      0.89 o 
   0   2  10        0.04        0.89      0.89 o 
   1   2  10       74.01       80.66      3.55 o 
   2   2  10      208.59      178.15      6.20 o 
   3   2  10      478.22      475.96     11.52 o 
   4   2  10      493.97      496.34     12.41 o 
   5   2  10       43.27       44.32      7.09 o 
   6   2  10        0.00        0.00      7.09 o 
  -6   3  10        0.87        0.00      3.55 o 
  -5   3  10        1.09        0.89      2.66 o 
  -4   3  10      212.25      209.17      6.20 o 
  -3   3  10       52.23       56.72      3.55 o 
  -2   3  10       43.91       52.29      4.43 o 
  -1   3  10        7.56        7.09      1.77 o 
   0   3  10      126.52      124.09      4.43 o 
   1   3  10      509.96      498.11      9.75 o 
   2   3  10      156.82      171.95      5.32 o 
   3   3  10      191.95      189.67      7.09 o 
   4   3  10      328.31      321.74      9.75 o 
   5   3  10       14.99       14.18      7.98 o 
   6   3  10       54.52       58.50     13.29 o 
  -6   4  10        9.13        7.09      4.43 o 
  -5   4  10       39.76       45.20      5.32 o 
  -4   4  10       12.70       11.52      2.66 o 
  -3   4  10      335.94      312.87      7.09 o 
  -2   4  10      462.08      453.80      8.86 o 
  -1   4  10      772.35      810.10     10.64 o 
   0   4  10       31.52       27.48      1.77 o 
   1   4  10        4.78        7.09      0.89 o 
   2   4  10        7.23        7.98      1.77 o 
   3   4  10       11.69       14.18      1.77 o 
   4   4  10        3.76        0.89      3.55 o 
   5   4  10       59.39       56.72      7.98 o 
   6   4  10        5.47        0.00      3.55 o 
  -6   5  10        0.00        0.00      3.55 o 
  -5   5  10        1.53        0.89      2.66 o 
  -4   5  10       31.56       39.00      3.55 o 
  -3   5  10      231.13      210.94      5.32 o 
  -2   5  10       69.29       75.34      3.55 o 
  -1   5  10      531.26      522.93      7.98 o 
   0   5  10      291.33      275.65      6.20 o 
   1   5  10      229.06      231.33      5.32 o 
   2   5  10      135.15      132.06      3.55 o 
   3   5  10       95.95       91.29      4.43 o 
   4   5  10        7.71        2.66      4.43 o 
   5   5  10       66.76       89.52     12.41 o 
   6   5  10        2.13        0.89      3.55 o 
  -6   6  10        8.94       10.64      4.43 o 
  -5   6  10       89.98      102.81      7.09 o 
  -4   6  10       25.51       23.04      4.43 o 
  -3   6  10       65.11       56.72      4.43 o 
  -2   6  10       89.93       80.66      3.55 o 
  -1   6  10       31.31       34.57      2.66 o 
   0   6  10       27.40       25.70      1.77 o 
   1   6  10      467.20      457.34      7.09 o 
   2   6  10      232.79      236.65      5.32 o 
   3   6  10        1.30        0.89      1.77 o 
   4   6  10      242.31      223.35     12.41 o 
   5   6  10       24.91        8.86      5.32 o 
   6   6  10       38.97       43.43      9.75 o 
  -6   7  10      105.13      114.34     21.27 o 
  -5   7  10      141.83      132.06      8.86 o 
  -4   7  10      111.27      106.36      9.75 o 
  -3   7  10       21.33       24.82      2.66 o 
  -2   7  10      155.48      153.33      3.55 o 
  -1   7  10        2.76        1.77      0.89 o 
   0   7  10        2.68        3.55      0.89 o 
   1   7  10       38.98       39.88      3.55 o 
   2   7  10        1.94        0.89      0.89 o 
   3   7  10     1201.59     1210.72     16.84 o 
   4   7  10      323.48      322.62     34.57 o 
   5   7  10        2.49        0.00      4.43 o 
   6   7  10       30.09       11.52      6.20 o 
  -5   8  10        2.92        6.20      3.55 o 
  -4   8  10      594.69      595.61     20.39 o 
  -3   8  10      226.12      232.22      8.86 o 
  -2   8  10      215.99      186.13      8.86 o 
  -1   8  10      131.93      140.93      4.43 o 
   0   8  10        5.28        4.43      0.89 o 
   1   8  10        0.57        0.89      0.89 o 
   2   8  10       13.96       15.07      1.77 o 
   3   8  10      853.49      857.07     12.41 o 
   4   8  10      489.44      503.43     19.50 o 
   5   8  10        1.01        0.00      4.43 o 
   6   8  10      103.83      103.70      7.98 o 
  -5   9  10        0.57        7.98      3.55 o 
  -4   9  10       82.71       84.20      6.20 o 
  -3   9  10      930.15      913.80     41.66 o 
  -2   9  10      112.89      103.70      6.20 o 
  -1   9  10       68.37       78.88      3.55 o 
   0   9  10     1020.20     1038.77     17.73 o 
   1   9  10       38.01       39.88      2.66 o 
   2   9  10      169.40      177.26      4.43 o 
   3   9  10        1.32        2.66      0.89 o 
   4   9  10      290.51      301.35     14.18 o 
   5   9  10       86.61       94.84      9.75 o 
   6   9  10        0.05        0.00      3.55 o 
  -5  10  10       10.83        6.20      4.43 o 
  -4  10  10      289.42      291.60     14.18 o 
  -3  10  10       33.63       31.02      6.20 o 
  -2  10  10        1.03        0.89      2.66 o 
  -1  10  10      131.27      137.38      5.32 o 
   0  10  10      506.33      493.68      7.98 o 
   1  10  10      158.52      170.17      5.32 o 
   2  10  10      337.64      331.48      7.98 o 
   3  10  10       13.62       10.64      1.77 o 
   4  10  10      364.33      350.10     15.07 o 
   5  10  10        4.65        6.20      4.43 o 
   6  10  10        2.87        2.66      4.43 o 
  -5  11  10      120.06      118.77     10.64 o 
  -4  11  10       12.63       15.95      4.43 o 
  -3  11  10       27.54       22.16      4.43 o 
  -2  11  10        0.14        0.00      2.66 o 
  -1  11  10        1.48        0.89      1.77 o 
   0  11  10        5.60        3.55      1.77 o 
   1  11  10      323.62      332.37      7.98 o 
   2  11  10       55.85       46.98      3.55 o 
   3  11  10      461.50      437.84      9.75 o 
   4  11  10      454.81      448.48     17.73 o 
   5  11  10       57.24       63.82      7.98 o 
   6  11  10        0.94        0.89      3.55 o 
  -4  12  10       40.44       43.43      9.75 o 
  -3  12  10        7.79        9.75      4.43 o 
  -2  12  10       18.93       15.95      5.32 o 
  -1  12  10      474.79      475.07     15.07 o 
   0  12  10       69.31       72.68      5.32 o 
   1  12  10       62.27       64.70      4.43 o 
   2  12  10        0.76        0.00      1.77 o 
   3  12  10      812.37      800.35     15.95 o 
   4  12  10        1.91        0.89      3.55 o 
   5  12  10        3.76        9.75      6.20 o 
   6  12  10      176.29      167.52     14.18 o 
  -4  13  10        0.08        0.00      3.55 o 
  -3  13  10        9.01       11.52      6.20 o 
  -2  13  10       50.18       46.09      5.32 o 
  -1  13  10      394.12      383.78     15.07 o 
   0  13  10      188.12      194.99      8.86 o 
   1  13  10        1.21        3.55      1.77 o 
   2  13  10      206.84      199.42      6.20 o 
   3  13  10       93.50       94.84      4.43 o 
   4  13  10      173.91      171.06     20.39 o 
   5  13  10       72.45       95.72     15.07 o 
   6  13  10       56.95       56.72      7.09 o 
  -3  14  10       36.04       35.45      6.20 o 
  -2  14  10       17.61       19.50      5.32 o 
  -1  14  10       24.68       24.82      8.86 o 
   0  14  10       38.83       49.63      5.32 o 
   1  14  10       53.11       48.75      4.43 o 
   2  14  10        4.36        5.32      1.77 o 
   3  14  10       47.75       61.16      4.43 o 
   4  14  10        1.66        9.75      3.55 o 
   5  14  10        0.63        8.86      4.43 o 
  -2  15  10       88.42       85.97      7.98 o 
  -1  15  10       22.53       15.95      4.43 o 
   0  15  10        1.00        1.77      2.66 o 
   1  15  10        0.05        0.00      1.77 o 
   2  15  10      383.14      404.16     13.29 o 
   3  15  10       17.59       19.50      2.66 o 
   4  15  10      100.71      101.04     15.07 o 
   5  15  10      250.50      269.44     11.52 o 
  -1  16  10       22.31       16.84      4.43 o 
   0  16  10       32.16       36.34     10.64 o 
   1  16  10       17.71       17.73      3.55 o 
   2  16  10        2.63        0.00      1.77 o 
   3  16  10       20.76       20.39      2.66 o 
   4  16  10       51.26       43.43      5.32 o 
   0  17  10       27.38       31.02      5.32 o 
   1  17  10        5.68        8.86      4.43 o 
   2  17  10       43.47       44.32      2.66 o 
   3  17  10       24.95       22.16      2.66 o 
  -2  -7  11      117.06      116.99     16.84 o 
  -1  -7  11        0.10        0.00      7.09 o 
  -3  -6  11       49.14       62.04     10.64 o 
  -2  -6  11       11.33        9.75      4.43 o 
  -1  -6  11       21.24       23.93      4.43 o 
   0  -6  11       24.81       23.93      5.32 o 
   1  -6  11        4.95        0.00      6.20 o 
  -4  -5  11       22.86       13.29      4.43 o 
  -3  -5  11       56.66       51.41      7.09 o 
  -2  -5  11       37.64       38.11      5.32 o 
  -1  -5  11        4.29        4.43      4.43 o 
   0  -5  11        1.07        0.00      3.55 o 
   1  -5  11       42.91       42.54      6.20 o 
   2  -5  11        0.71        0.00      3.55 o 
  -5  -4  11       37.05       38.11      7.09 o 
  -4  -4  11       20.45       15.95      4.43 o 
  -3  -4  11      116.53      115.22      7.98 o 
  -2  -4  11       92.13       98.38      7.09 o 
  -1  -4  11       86.22       88.63      7.09 o 
   0  -4  11      102.09      101.93      7.09 o 
   1  -4  11        0.20        0.00      3.55 o 
   2  -4  11       28.94       27.48     14.18 o 
   3  -4  11        1.16        0.89      4.43 o 
  -5  -3  11        9.26        8.86      3.55 o 
  -4  -3  11       65.41       55.84      6.20 o 
  -3  -3  11       25.67       29.25      4.43 o 
  -2  -3  11      163.23      171.06      8.86 o 
  -1  -3  11        6.09        9.75      2.66 o 
   0  -3  11        3.60        0.89      2.66 o 
   1  -3  11       81.40       75.34      7.98 o 
   2  -3  11        0.63        4.43      3.55 o 
   3  -3  11        6.71        6.20      3.55 o 
   4  -3  11       71.14       66.47     11.52 o 
  -5  -2  11        4.16        0.00      3.55 o 
  -4  -2  11        0.45        0.00      2.66 o 
  -3  -2  11        0.57        0.00      2.66 o 
  -2  -2  11        9.63        9.75      3.55 o 
  -1  -2  11        5.93        1.77      2.66 o 
   0  -2  11      172.86      181.70     15.95 o 
   1  -2  11        0.82        4.43      7.09 o 
   2  -2  11       26.75       27.48      4.43 o 
   3  -2  11       10.84       14.18      4.43 o 
   4  -2  11        2.41        3.55      5.32 o 
  -6  -1  11        8.22        6.20      3.55 o 
  -5  -1  11       31.51       22.16      4.43 o 
  -4  -1  11       37.08       35.45      5.32 o 
  -3  -1  11        0.39        0.00      2.66 o 
  -2  -1  11        5.90        2.66      5.32 o 
  -1  -1  11        5.47        2.66      3.55 o 
   0  -1  11        0.05        0.00      1.77 o 
   1  -1  11      109.15      125.86      8.86 o 
   2  -1  11        0.07        1.77      3.55 o 
   3  -1  11        0.56        2.66      3.55 o 
   4  -1  11      140.05      120.54     14.18 o 
  -6   0  11        2.94        0.00      2.66 o 
  -5   0  11       17.45       14.18      5.32 o 
  -4   0  11        5.37        5.32      2.66 o 
  -3   0  11       59.44       51.41      4.43 o 
  -2   0  11      176.05      164.86     12.41 o 
  -1   0  11        0.00        0.89      1.77 o 
   0   0  11        6.31       11.52      2.66 o 
   1   0  11       59.76       64.70      4.43 o 
   2   0  11        1.34        0.89      1.77 o 
   3   0  11      106.14       91.29      6.20 o 
   4   0  11      162.40      154.22     31.91 o 
   5   0  11       45.77       23.93      7.09 o 
  -6   1  11       30.53       25.70      7.09 o 
  -5   1  11      156.66      154.22      7.09 o 
  -4   1  11       49.11       54.07      4.43 o 
  -3   1  11      282.93      282.74      7.09 o 
  -2   1  11      307.13      296.03      7.09 o 
  -1   1  11       83.71       91.29      4.43 o 
   0   1  11       16.52       20.39      1.77 o 
   1   1  11       15.10       14.18      2.66 o 
   2   1  11       15.83       15.07      2.66 o 
   3   1  11       71.93       66.47      5.32 o 
   4   1  11       22.63       25.70      6.20 o 
   5   1  11      125.80      109.90      9.75 o 
  -6   2  11       17.19       12.41      5.32 o 
  -5   2  11        0.28        0.00      2.66 o 
  -4   2  11        8.11       11.52      2.66 o 
  -3   2  11      319.41      310.21     15.95 o 
  -2   2  11       74.85       72.68      4.43 o 
  -1   2  11      148.78      147.13      5.32 o 
   0   2  11      111.91      119.65      4.43 o 
   1   2  11       93.21      100.15      5.32 o 
   2   2  11        3.42        0.00      2.66 o 
   3   2  11        9.22        6.20      2.66 o 
   4   2  11       38.19       50.52      6.20 o 
   5   2  11        7.17        7.98      6.20 o 
  -6   3  11        3.63        0.00      5.32 o 
  -5   3  11      106.31      130.29     11.52 o 
  -4   3  11      119.93      127.63      6.20 o 
  -3   3  11      193.30      186.13      6.20 o 
  -2   3  11      592.88      566.36     11.52 o 
  -1   3  11      612.63      592.95     11.52 o 
   0   3  11       84.71       71.79      4.43 o 
   1   3  11      155.41      157.77      5.32 o 
   2   3  11      573.38      572.56     11.52 o 
   3   3  11       13.25       16.84      3.55 o 
   4   3  11      226.58      217.15      9.75 o 
   5   3  11        4.66        7.09      7.09 o 
   6   3  11       41.47       37.23      9.75 o 
  -6   4  11       18.98       15.07      5.32 o 
  -5   4  11      216.89      217.15     18.61 o 
  -4   4  11      166.29      166.63      6.20 o 
  -3   4  11      169.22      170.17      6.20 o 
  -2   4  11      138.66      133.83      6.20 o 
  -1   4  11       47.23       40.77      2.66 o 
   0   4  11       84.99       88.63      4.43 o 
   1   4  11        3.61        5.32      1.77 o 
   2   4  11        0.35        0.89      1.77 o 
   3   4  11     1314.63     1340.12     30.13 o 
   4   4  11       59.82       66.47      7.09 o 
   5   4  11       37.06       33.68      7.09 o 
   6   4  11        0.16        0.00      5.32 o 
  -6   5  11       21.68       28.36      9.75 o 
  -5   5  11        3.90        3.55      6.20 o 
  -4   5  11      187.56      190.56     10.64 o 
  -3   5  11       19.16       15.07      1.77 o 
  -2   5  11      124.69      116.99      4.43 o 
  -1   5  11      722.03      711.72     11.52 o 
   0   5  11        0.93        0.00      0.89 o 
   1   5  11        0.20        0.00      1.77 o 
   2   5  11        5.51        0.89      1.77 o 
   3   5  11      213.80      208.29      7.98 o 
   4   5  11      225.44      235.76     15.95 o 
   5   5  11      132.86      154.22     13.29 o 
   6   5  11        1.41        0.89      6.20 o 
  -6   6  11       69.90       67.36      7.98 o 
  -5   6  11        0.37        0.00      2.66 o 
  -4   6  11       45.63       46.98      5.32 o 
  -3   6  11      166.66      173.72      6.20 o 
  -2   6  11       24.19       23.93      1.77 o 
  -1   6  11       17.96       17.73      1.77 o 
   0   6  11      897.45      892.53     15.07 o 
   1   6  11      203.70      204.74      5.32 o 
   2   6  11      153.70      144.47      5.32 o 
   3   6  11        0.06        0.89      1.77 o 
   4   6  11      370.30      364.28     15.95 o 
   5   6  11       90.31      115.22     10.64 o 
   6   6  11       41.55       45.20     10.64 o 
  -5   7  11       11.69       17.73      4.43 o 
  -4   7  11      149.07      148.90      8.86 o 
  -3   7  11       16.69       11.52      3.55 o 
  -2   7  11       22.13       23.93      2.66 o 
  -1   7  11      157.15      149.79      4.43 o 
   0   7  11      232.14      217.15      5.32 o 
   1   7  11       55.67       56.72      4.43 o 
   2   7  11      490.25      486.59     10.64 o 
   3   7  11        5.67        7.98      4.43 o 
   4   7  11       79.54       66.47      8.86 o 
   5   7  11        0.39        0.00      4.43 o 
   6   7  11        6.13        2.66      7.98 o 
  -5   8  11      119.53      113.45      7.98 o 
  -4   8  11      101.24       96.61      7.98 o 
  -3   8  11       19.28       18.61      3.55 o 
  -2   8  11       52.52       54.95     10.64 o 
  -1   8  11      370.00      340.35      7.98 o 
   0   8  11        0.03        0.00      1.77 o 
   1   8  11      151.67      140.04      5.32 o 
   2   8  11        8.48        7.09      1.77 o 
   3   8  11      107.25      103.70      5.32 o 
   4   8  11      558.75      575.22     20.39 o 
   5   8  11        1.36        1.77      4.43 o 
   6   8  11        0.69        4.43      7.98 o 
  -5   9  11       10.00        4.43      6.20 o 
  -4   9  11       19.48       19.50      5.32 o 
  -3   9  11      406.96      454.68     16.84 o 
  -2   9  11       71.85       62.93      7.09 o 
  -1   9  11      596.00      582.31     10.64 o 
   0   9  11       33.84       36.34      3.55 o 
   1   9  11      161.79      140.93      5.32 o 
   2   9  11       14.88       11.52      2.66 o 
   3   9  11      152.35      157.77      7.09 o 
   4   9  11        0.08        5.32      4.43 o 
   5   9  11      307.27      303.12     15.07 o 
   6   9  11      108.14      123.20     18.61 o 
  -5  10  11        4.70        5.32      8.86 o 
  -4  10  11      117.35      102.81     22.16 o 
  -3  10  11       99.96       86.86      7.98 o 
  -2  10  11        6.80        5.32      3.55 o 
  -1  10  11      329.28      342.12     13.29 o 
   0  10  11       10.30       11.52      1.77 o 
   1  10  11      400.10      384.66      8.86 o 
   2  10  11       52.23       49.63      4.43 o 
   3  10  11        2.49        0.00      1.77 o 
   4  10  11       29.63       30.13      6.20 o 
   5  10  11       97.28      101.04     10.64 o 
   6  10  11       28.09       28.36      7.09 o 
  -4  11  11        0.79        2.66      4.43 o 
  -3  11  11      207.64      206.51     11.52 o 
  -2  11  11       18.99       12.41      4.43 o 
  -1  11  11        2.94        0.89      5.32 o 
   0  11  11      242.25      255.26     14.18 o 
   1  11  11      220.19      220.69      7.98 o 
   2  11  11       20.56       25.70      2.66 o 
   3  11  11       30.27       35.45      4.43 o 
   4  11  11       16.26        7.09      5.32 o 
   5  11  11      126.60      137.38     14.18 o 
   6  11  11       14.69        5.32      5.32 o 
  -4  12  11       80.95       81.54      8.86 o 
  -3  12  11        1.25        6.20      3.55 o 
  -2  12  11        3.27        6.20      3.55 o 
  -1  12  11        7.67        1.77      6.20 o 
   0  12  11       55.72       58.50      6.20 o 
   1  12  11        0.00        0.00      1.77 o 
   2  12  11      210.35      222.47      7.09 o 
   3  12  11       99.39       91.29      9.75 o 
   4  12  11      140.96      148.90     11.52 o 
   5  12  11       90.30      104.59     10.64 o 
   6  12  11        3.00        3.55      5.32 o 
  -3  13  11        0.21        3.55      3.55 o 
  -2  13  11      303.05      300.46     13.29 o 
  -1  13  11       81.33       70.91     10.64 o 
   0  13  11       67.53       72.68      7.09 o 
   1  13  11        0.58        0.00      2.66 o 
   2  13  11       85.71       85.09      6.20 o 
   3  13  11        1.32        0.00      1.77 o 
   4  13  11       59.48       52.29      7.98 o 
   5  13  11        1.93        0.00      7.09 o 
  -3  14  11        0.00        0.89      3.55 o 
  -2  14  11        0.00        0.00      3.55 o 
  -1  14  11      219.00      219.81     10.64 o 
   0  14  11       22.80       23.04      5.32 o 
   1  14  11       34.44       31.91      5.32 o 
   2  14  11        7.33       11.52      3.55 o 
   3  14  11       67.32       61.16      7.98 o 
   4  14  11        0.00        0.89      4.43 o 
   5  14  11       47.22       56.72     13.29 o 
  -2  15  11        4.63        4.43      3.55 o 
  -1  15  11       78.74       65.59      7.98 o 
   0  15  11       28.44       13.29      5.32 o 
   1  15  11      139.22      141.81      7.98 o 
   2  15  11       26.23       24.82      4.43 o 
   3  15  11       14.75       18.61      5.32 o 
   4  15  11       15.64       13.29      4.43 o 
  -1  16  11        3.58        2.66      3.55 o 
   0  16  11       56.29       57.61      7.98 o 
   1  16  11       12.31       12.41      5.32 o 
   2  16  11       27.89       21.27      3.55 o 
   3  16  11       25.68       25.70      7.98 o 
   4  16  11        8.86        3.55      7.98 o 
   0  17  11       27.40       25.70      4.43 o 
   1  17  11        5.46        6.20      2.66 o 
   2  17  11        2.66        0.00      2.66 o 
   3  17  11       28.54       35.45      5.32 o 
  -3  -5  12       17.42       12.41      3.55 o 
  -2  -5  12       19.93       25.70      5.32 o 
  -1  -5  12      101.08       88.63      8.86 o 
   0  -5  12       16.37       14.18      4.43 o 
   1  -5  12       10.40        7.98      5.32 o 
  -4  -4  12        0.95        4.43      3.55 o 
  -3  -4  12        0.55        3.55      3.55 o 
  -2  -4  12       12.28       18.61      3.55 o 
  -1  -4  12        0.02        0.00      2.66 o 
   0  -4  12       10.21       14.18      3.55 o 
   1  -4  12       11.74       17.73      7.98 o 
   2  -4  12       12.10       19.50      6.20 o 
  -4  -3  12       20.52       22.16      5.32 o 
  -3  -3  12       73.54       71.79      7.09 o 
  -2  -3  12      164.53      158.65      9.75 o 
  -1  -3  12        3.23        3.55      5.32 o 
   0  -3  12        2.40        0.00      2.66 o 
   1  -3  12       29.12       29.25      5.32 o 
   2  -3  12       41.92       42.54      7.09 o 
   3  -3  12       31.64       28.36      6.20 o 
  -5  -2  12       13.22        4.43      3.55 o 
  -4  -2  12        3.51        0.00      4.43 o 
  -3  -2  12        2.03        2.66      3.55 o 
  -2  -2  12      287.82      283.62     10.64 o 
  -1  -2  12       73.19       65.59      5.32 o 
   0  -2  12       19.30       15.95      4.43 o 
   1  -2  12        0.55        2.66      2.66 o 
   2  -2  12       14.64       19.50      4.43 o 
   3  -2  12       11.69        7.09      4.43 o 
  -5  -1  12        2.45        0.00      3.55 o 
  -4  -1  12        0.27        0.00      2.66 o 
  -3  -1  12       58.31       68.25      7.09 o 
  -2  -1  12       49.96       52.29      5.32 o 
  -1  -1  12       56.23       70.91      7.09 o 
   0  -1  12      181.58      192.33      7.98 o 
   1  -1  12       12.48        6.20      5.32 o 
   2  -1  12        0.11        0.00      3.55 o 
   3  -1  12        7.86        0.89      3.55 o 
   4  -1  12       65.80       60.27     10.64 o 
  -5   0  12       83.20       93.06      6.20 o 
  -4   0  12        1.64        0.00      2.66 o 
  -3   0  12       38.40       31.02      4.43 o 
  -2   0  12      233.99      227.78      8.86 o 
  -1   0  12       97.02      100.15      7.09 o 
   0   0  12       62.52       59.38      6.20 o 
   1   0  12      208.75      206.51     12.41 o 
   2   0  12       41.20       54.95      7.98 o 
   3   0  12        0.78        0.89      3.55 o 
   4   0  12       86.95       68.25     11.52 o 
  -5   1  12      158.09      144.47      7.09 o 
  -4   1  12        0.68        0.00      2.66 o 
  -3   1  12      121.13      124.09      7.09 o 
  -2   1  12       84.23       81.54      7.98 o 
  -1   1  12       37.59       32.79      3.55 o 
   0   1  12       38.77       42.54      3.55 o 
   1   1  12        5.34        6.20      2.66 o 
   2   1  12       44.13       49.63      4.43 o 
   3   1  12      177.02      197.65     12.41 o 
   4   1  12       52.67       50.52      7.09 o 
   5   1  12       60.77       54.95     10.64 o 
  -5   2  12        6.31        3.55      5.32 o 
  -4   2  12      346.18      367.82     10.64 o 
  -3   2  12       45.70       50.52      4.43 o 
  -2   2  12       55.17       54.07      3.55 o 
  -1   2  12       64.91       59.38      4.43 o 
   0   2  12       38.18       39.88      3.55 o 
   1   2  12        3.47        5.32      2.66 o 
   2   2  12        2.24        1.77      2.66 o 
   3   2  12       47.92       46.98      6.20 o 
   4   2  12      198.77      188.79     18.61 o 
   5   2  12       88.01       77.11      7.98 o 
  -5   3  12        0.18        0.00      3.55 o 
  -4   3  12        1.18        5.32      2.66 o 
  -3   3  12      240.12      245.51      7.98 o 
  -2   3  12        1.48        0.89      1.77 o 
  -1   3  12      263.98      278.31      7.09 o 
   0   3  12     2412.55     2341.67     32.79 o 
   1   3  12       26.17       15.07      4.43 o 
   2   3  12        0.21        0.00      1.77 o 
   3   3  12       13.37       15.95      4.43 o 
   4   3  12      258.24      255.26     10.64 o 
   5   3  12        0.22        0.00      5.32 o 
  -5   4  12        1.66        9.75      4.43 o 
  -4   4  12      562.58      556.61     18.61 o 
  -3   4  12       20.37       21.27      2.66 o 
  -2   4  12      100.90       96.61      5.32 o 
  -1   4  12       92.95       93.95      4.43 o 
   0   4  12     1487.04     1496.11     21.27 o 
   1   4  12      186.25      185.24      7.09 o 
   2   4  12       18.70       25.70      3.55 o 
   3   4  12       39.10       41.66      5.32 o 
   4   4  12       98.00       88.63      7.09 o 
   5   4  12       17.08       13.29      5.32 o 
  -5   5  12      145.84      165.74     11.52 o 
  -4   5  12       15.66       19.50      4.43 o 
  -3   5  12       49.68       54.95      4.43 o 
  -2   5  12      109.50      109.02      5.32 o 
  -1   5  12       21.27       18.61      2.66 o 
   0   5  12        1.25        1.77      1.77 o 
   1   5  12      111.57      104.59      4.43 o 
   2   5  12      162.49      163.97     13.29 o 
   3   5  12      223.54      202.08     15.07 o 
   4   5  12       47.13       45.20      7.98 o 
   5   5  12        2.26        0.00      4.43 o 
   6   5  12       15.53        9.75      8.86 o 
  -5   6  12        8.01        8.86      5.32 o 
  -4   6  12       51.70       52.29      6.20 o 
  -3   6  12       25.62       34.57      2.66 o 
  -2   6  12      285.89      282.74     11.52 o 
  -1   6  12      381.80      382.89     10.64 o 
   0   6  12        5.63        5.32      1.77 o 
   1   6  12        0.03        0.00      1.77 o 
   2   6  12       24.30       28.36      2.66 o 
   3   6  12      262.67      261.47     14.18 o 
   4   6  12       10.28        7.09      9.75 o 
   5   6  12       27.03       36.34      7.09 o 
   6   6  12      207.69      253.49     20.39 o 
  -5   7  12        4.36        4.43      3.55 o 
  -4   7  12        0.27        1.77      3.55 o 
  -3   7  12       37.90       39.00      5.32 o 
  -2   7  12        3.12        5.32      1.77 o 
  -1   7  12      541.13      527.36      8.86 o 
   0   7  12      178.18      155.99      5.32 o 
   1   7  12      278.99      259.69      6.20 o 
   2   7  12      117.09      126.74      6.20 o 
   3   7  12        2.54        1.77      4.43 o 
   4   7  12       58.61       43.43      7.09 o 
   5   7  12       23.91       24.82      7.09 o 
   6   7  12       69.29       41.66      9.75 o 
  -5   8  12        3.14        2.66      3.55 o 
  -4   8  12       51.66       40.77      5.32 o 
  -3   8  12       25.76       31.91      4.43 o 
  -2   8  12       10.04       12.41      4.43 o 
  -1   8  12       36.86       39.88      3.55 o 
   0   8  12      589.13      547.75     12.41 o 
   1   8  12      109.53      117.88      6.20 o 
   2   8  12      144.19      141.81     15.95 o 
   3   8  12        1.92        0.00      6.20 o 
   4   8  12       65.08       75.34      9.75 o 
   5   8  12        0.03        1.77      4.43 o 
   6   8  12        3.57        3.55      7.09 o 
  -5   9  12        6.58        4.43      3.55 o 
  -4   9  12      150.80      151.56     15.07 o 
  -3   9  12       33.65       35.45      6.20 o 
  -2   9  12       78.45       78.88      7.98 o 
  -1   9  12       96.39      101.04      7.98 o 
   0   9  12        9.83       11.52      2.66 o 
   1   9  12        0.76        1.77      2.66 o 
   2   9  12      382.17      364.28     22.16 o 
   3   9  12        3.47        0.00      1.77 o 
   4   9  12       26.10       23.04      6.20 o 
   5   9  12      142.40      168.40     14.18 o 
   6   9  12       13.12       22.16     10.64 o 
  -4  10  12        9.51        3.55      4.43 o 
  -3  10  12        2.82        0.00      2.66 o 
  -2  10  12      250.43      243.74     11.52 o 
  -1  10  12        1.14        0.00      3.55 o 
   0  10  12       15.52        6.20      2.66 o 
   1  10  12      106.73      116.11     19.50 o 
   2  10  12      250.73      238.42      8.86 o 
   3  10  12       49.80       49.63      4.43 o 
   4  10  12       76.94       92.18      9.75 o 
   5  10  12       10.47       10.64      7.09 o 
   6  10  12       95.82       94.84     15.07 o 
  -4  11  12       27.46       28.36      6.20 o 
  -3  11  12       44.51       43.43      7.98 o 
  -2  11  12        7.36        5.32      3.55 o 
  -1  11  12       84.61       83.31      7.98 o 
   0  11  12        0.07        0.89      2.66 o 
   1  11  12        4.31        3.55      3.55 o 
   2  11  12       17.18       19.50      3.55 o 
   3  11  12       23.89       20.39      3.55 o 
   4  11  12        1.78        5.32      4.43 o 
   5  11  12       77.21       82.43      9.75 o 
   6  11  12       27.31       18.61      9.75 o 
  -4  12  12        8.69        5.32      4.43 o 
  -3  12  12        6.55        3.55      3.55 o 
  -2  12  12       42.28       39.00      6.20 o 
  -1  12  12       11.39        7.98      3.55 o 
   0  12  12        2.24        5.32      3.55 o 
   1  12  12      103.69      111.68      7.98 o 
   2  12  12       72.27       62.93      5.32 o 
   3  12  12        8.33       11.52      4.43 o 
   4  12  12      128.73      137.38     21.27 o 
   5  12  12       10.80        3.55      4.43 o 
  -3  13  12        2.83        5.32      4.43 o 
  -2  13  12       23.54       24.82     11.52 o 
  -1  13  12      242.54      225.13     11.52 o 
   0  13  12      124.10      124.09     10.64 o 
   1  13  12       15.64       13.29      4.43 o 
   2  13  12       74.70       82.43      6.20 o 
   3  13  12       48.93       47.86      7.09 o 
   4  13  12       30.71       32.79      6.20 o 
   5  13  12        0.13        3.55      4.43 o 
  -3  14  12        9.54        7.98      4.43 o 
  -2  14  12       13.39       12.41      9.75 o 
  -1  14  12       13.36       16.84      5.32 o 
   0  14  12      204.39      182.58      9.75 o 
   1  14  12        1.17        0.89      2.66 o 
   2  14  12       31.37       30.13      4.43 o 
   3  14  12       84.60       84.20      8.86 o 
   4  14  12       32.69       32.79      6.20 o 
   5  14  12       25.42       29.25      7.09 o 
  -2  15  12        0.98        0.00      3.55 o 
  -1  15  12      213.31      201.20     11.52 o 
   0  15  12       10.10        9.75      3.55 o 
   1  15  12       56.57       62.93      7.09 o 
   2  15  12       13.69       12.41      3.55 o 
   3  15  12        5.60       13.29      5.32 o 
   4  15  12        0.16        0.00      3.55 o 
  -1  16  12       64.42       53.18      7.09 o 
   0  16  12       76.30       75.34      7.98 o 
   1  16  12        7.73        4.43      4.43 o 
   2  16  12        3.46        4.43      2.66 o 
   3  16  12       16.97       28.36     13.29 o 
   1  17  12        1.20        0.00      7.09 o 
   2  17  12       44.46       43.43      4.43 o 
  -2  -4  13        1.15        0.00      3.55 o 
  -1  -4  13       96.85      104.59      7.98 o 
   0  -4  13       21.72       18.61      5.32 o 
  -3  -3  13       17.45       11.52      4.43 o 
  -2  -3  13        7.05        4.43      5.32 o 
  -1  -3  13       26.87       29.25      4.43 o 
   0  -3  13        3.14        0.00      2.66 o 
   1  -3  13       58.03       67.36      7.98 o 
   2  -3  13       57.18       47.86      6.20 o 
  -4  -2  13       44.66       45.20      6.20 o 
  -3  -2  13       14.52       22.16      4.43 o 
  -2  -2  13       29.23       26.59      4.43 o 
  -1  -2  13        8.14        7.09      3.55 o 
   0  -2  13        0.33        0.00      2.66 o 
   1  -2  13      112.18      105.47      8.86 o 
   2  -2  13       19.91       18.61      4.43 o 
  -4  -1  13       84.91       87.75      7.98 o 
  -3  -1  13        8.78        8.86      3.55 o 
  -2  -1  13       21.82       22.16      4.43 o 
  -1  -1  13        3.29        0.00      2.66 o 
   0  -1  13       17.24       21.27      5.32 o 
   1  -1  13       66.63       78.00     15.07 o 
   2  -1  13        6.19       10.64      4.43 o 
   3  -1  13        0.20        0.00      3.55 o 
  -5   0  13       10.36       11.52      3.55 o 
  -4   0  13       20.11       13.29      4.43 o 
  -3   0  13        8.98        7.09      3.55 o 
  -2   0  13        6.33        5.32      2.66 o 
  -1   0  13       13.10       11.52      6.20 o 
   0   0  13       86.60       95.72      9.75 o 
   1   0  13       75.15       73.56      7.09 o 
   2   0  13        0.01        0.00      3.55 o 
   3   0  13        0.34        0.00      4.43 o 
   4   0  13       49.69       31.91      7.98 o 
  -5   1  13       27.11       36.34      7.09 o 
  -4   1  13       41.78       36.34      8.86 o 
  -3   1  13       17.16       15.07      3.55 o 
  -2   1  13        4.03        5.32      5.32 o 
  -1   1  13        4.72        7.09      4.43 o 
   0   1  13      366.05      352.76     14.18 o 
   1   1  13      136.86      140.04      9.75 o 
   2   1  13       91.54      100.15     13.29 o 
   3   1  13        4.60       10.64      6.20 o 
   4   1  13        2.87        0.89      5.32 o 
  -5   2  13       48.25       45.20     13.29 o 
  -4   2  13      103.56       97.50      6.20 o 
  -3   2  13       46.72       41.66      4.43 o 
  -2   2  13       42.01       43.43      4.43 o 
  -1   2  13       64.63       71.79      4.43 o 
   0   2  13        1.93        2.66      1.77 o 
   1   2  13      178.34      172.83      7.09 o 
   2   2  13        9.49        7.09      3.55 o 
   3   2  13       48.72       48.75      9.75 o 
   4   2  13        7.01        4.43      5.32 o 
  -5   3  13        0.06        0.00      4.43 o 
  -4   3  13       75.74       94.84      9.75 o 
  -3   3  13      590.36      601.81     14.18 o 
  -2   3  13        5.94        6.20      1.77 o 
  -1   3  13        2.85        7.98      2.66 o 
   0   3  13      379.30      413.91     10.64 o 
   1   3  13      267.96      256.15      7.98 o 
   2   3  13       62.08       57.61      4.43 o 
   3   3  13       26.59       17.73      5.32 o 
   4   3  13        0.62        1.77      3.55 o 
   5   3  13       34.50       25.70      8.86 o 
  -5   4  13        1.59        0.00      3.55 o 
  -4   4  13       50.32       50.52      7.09 o 
  -3   4  13       17.20       18.61      2.66 o 
  -2   4  13       29.23       29.25      3.55 o 
  -1   4  13      108.22      118.77      5.32 o 
   0   4  13       25.10       28.36      2.66 o 
   1   4  13      154.14      160.42      6.20 o 
   2   4  13        0.27        0.00      2.66 o 
   3   4  13        9.13        7.98      4.43 o 
   4   4  13       12.08       11.52      3.55 o 
   5   4  13       23.52       18.61      8.86 o 
  -5   5  13       21.77       24.82      7.09 o 
  -4   5  13       22.08       25.70      6.20 o 
  -3   5  13       83.72       93.95      5.32 o 
  -2   5  13        5.27        6.20      1.77 o 
  -1   5  13       14.37       14.18      2.66 o 
   0   5  13      295.47      281.85      7.09 o 
   1   5  13        0.04        0.00      1.77 o 
   2   5  13       66.08       64.70      5.32 o 
   3   5  13      117.20      124.09      7.98 o 
   4   5  13        9.04        6.20      3.55 o 
   5   5  13        1.49        2.66      5.32 o 
  -5   6  13       18.69       19.50      7.09 o 
  -4   6  13       40.49       39.88      5.32 o 
  -3   6  13       58.42       44.32      5.32 o 
  -2   6  13        4.79        7.09      2.66 o 
  -1   6  13       10.84       10.64      2.66 o 
   0   6  13       11.64       13.29      2.66 o 
   1   6  13      197.04      181.70      7.09 o 
   2   6  13      319.10      296.92     10.64 o 
   3   6  13      133.90      139.15      8.86 o 
   4   6  13        6.63       14.18     10.64 o 
   5   6  13       98.00      100.15     11.52 o 
  -5   7  13        1.51        0.89      4.43 o 
  -4   7  13       19.28       23.04      5.32 o 
  -3   7  13       46.30       46.09      6.20 o 
  -2   7  13      204.71      201.20      7.09 o 
  -1   7  13        0.66        0.00      1.77 o 
   0   7  13       39.72       31.02      3.55 o 
   1   7  13      111.28      128.52      6.20 o 
   2   7  13        4.40        1.77      2.66 o 
   3   7  13       57.24       64.70     10.64 o 
   4   7  13       15.28        7.98      5.32 o 
   5   7  13        0.46        1.77      5.32 o 
  -5   8  13       30.63       23.04      7.09 o 
  -4   8  13        3.04        0.00      3.55 o 
  -3   8  13       26.62       33.68      4.43 o 
  -2   8  13       28.60       29.25      7.98 o 
  -1   8  13      349.62      341.23      9.75 o 
   0   8  13        4.89        1.77      2.66 o 
   1   8  13       20.04       15.95      2.66 o 
   2   8  13       91.26      100.15      8.86 o 
   3   8  13        0.99        0.00      4.43 o 
   4   8  13        1.19        1.77      4.43 o 
   5   8  13      173.39      186.13     14.18 o 
  -4   9  13       93.80       95.72      7.09 o 
  -3   9  13       13.09       11.52      7.98 o 
  -2   9  13        9.33       15.07      4.43 o 
  -1   9  13      115.64      132.95      8.86 o 
   0   9  13       78.08       78.88      6.20 o 
   1   9  13       14.55       24.82      4.43 o 
   2   9  13        2.34        0.89      1.77 o 
   3   9  13       30.42       22.16      3.55 o 
   4   9  13       54.23       56.72      8.86 o 
   5   9  13       52.33       41.66      7.98 o 
  -4  10  13       64.47       57.61      7.98 o 
  -3  10  13        0.01        1.77      4.43 o 
  -2  10  13        0.03        1.77      3.55 o 
  -1  10  13       97.08      103.70      8.86 o 
   0  10  13      108.32       91.29      7.09 o 
   1  10  13      103.61      109.02      7.09 o 
   2  10  13       51.09       57.61      7.09 o 
   3  10  13       59.30       51.41      5.32 o 
   4  10  13       24.52       21.27      6.20 o 
   5  10  13       41.25       40.77      7.98 o 
  -4  11  13       13.42        0.89      4.43 o 
  -3  11  13       80.40       77.11     11.52 o 
  -2  11  13        0.58        0.00      3.55 o 
  -1  11  13       56.49       51.41      6.20 o 
   0  11  13      164.75      155.99      9.75 o 
   1  11  13       18.05       12.41      3.55 o 
   2  11  13       27.51       29.25      4.43 o 
   3  11  13      141.64      152.45      7.98 o 
   4  11  13       14.31       15.95      6.20 o 
   5  11  13        4.34        6.20      5.32 o 
  -3  12  13       35.42       34.57      6.20 o 
  -2  12  13        3.80        3.55      3.55 o 
  -1  12  13       48.26       39.88      6.20 o 
   0  12  13       32.03       31.02      5.32 o 
   1  12  13       24.89       24.82      6.20 o 
   2  12  13       18.39       21.27      3.55 o 
   3  12  13       35.94       36.34     13.29 o 
   4  12  13       80.58       78.88      9.75 o 
   5  12  13       58.03       77.11     15.07 o 
  -3  13  13       19.34       21.27      8.86 o 
  -2  13  13       73.53       79.77      7.98 o 
  -1  13  13        3.99        6.20      3.55 o 
   0  13  13      107.56      116.99      8.86 o 
   1  13  13       31.07       29.25      5.32 o 
   2  13  13      146.98      163.08      7.98 o 
   3  13  13       62.91       75.34     10.64 o 
   4  13  13        7.04        2.66      4.43 o 
   5  13  13       32.97       27.48      7.09 o 
  -2  14  13        5.98        6.20      4.43 o 
  -1  14  13       51.90       51.41      6.20 o 
   0  14  13       61.70       73.56      7.98 o 
   1  14  13        5.45        2.66      3.55 o 
   2  14  13      172.87      178.15      8.86 o 
   3  14  13       12.24        7.09      5.32 o 
   4  14  13        0.29        1.77      4.43 o 
  -1  15  13       36.42       35.45      5.32 o 
   0  15  13        4.34        7.09      4.43 o 
   1  15  13       52.93       59.38      6.20 o 
   2  15  13       12.58        9.75      3.55 o 
   3  15  13        2.10        7.98      4.43 o 
   4  15  13       39.44       36.34      6.20 o 
   0  16  13       22.20       23.04      9.75 o 
   1  16  13       40.72       38.11      7.09 o 
   2  16  13       43.28       46.09      5.32 o 
   3  16  13       54.25       60.27      7.98 o 
  -1  -3  14       29.76       29.25      5.32 o 
   0  -3  14       53.33       54.95      7.09 o 
  -3  -2  14        1.38        1.77      3.55 o 
  -2  -2  14        9.63        2.66      3.55 o 
  -1  -2  14       14.91        9.75      3.55 o 
   0  -2  14       47.36       47.86      7.09 o 
   1  -2  14        3.63        0.00      3.55 o 
  -3  -1  14       71.05       62.93      6.20 o 
  -2  -1  14       76.24       76.22      6.20 o 
  -1  -1  14       46.08       41.66      5.32 o 
   0  -1  14        0.18        2.66      3.55 o 
   1  -1  14       51.85       47.86      8.86 o 
   2  -1  14       11.32       12.41      6.20 o 
  -4   0  14       17.66       21.27      7.09 o 
  -3   0  14      141.93      139.15      8.86 o 
  -2   0  14        6.96        9.75      3.55 o 
  -1   0  14       47.47       50.52      6.20 o 
   0   0  14       23.89       36.34      5.32 o 
   1   0  14        0.00        0.89      4.43 o 
   2   0  14        4.36        6.20      5.32 o 
   3   0  14        1.67        0.00      5.32 o 
  -4   1  14        0.00        0.89      2.66 o 
  -3   1  14        0.19        0.00      2.66 o 
  -2   1  14       13.37       12.41      3.55 o 
  -1   1  14       89.32       92.18      7.98 o 
   0   1  14        2.86        7.98      3.55 o 
   1   1  14       39.10       44.32      7.09 o 
   2   1  14        5.26        7.09      5.32 o 
   3   1  14        2.68        0.00      5.32 o 
  -4   2  14        8.44        8.86      3.55 o 
  -3   2  14       17.05       15.95      3.55 o 
  -2   2  14       25.87       28.36      4.43 o 
  -1   2  14       24.79       18.61      3.55 o 
   0   2  14      260.33      240.19     11.52 o 
   1   2  14        9.05        7.09      6.20 o 
   2   2  14        7.77        7.98      5.32 o 
   3   2  14       76.78       66.47     10.64 o 
   4   2  14       10.88       15.07      7.09 o 
  -4   3  14        0.40        0.00      4.43 o 
  -3   3  14       18.55       27.48      3.55 o 
  -2   3  14      145.16      164.86      7.98 o 
  -1   3  14        1.78        1.77      1.77 o 
   0   3  14        1.12        0.00      1.77 o 
   1   3  14       90.94       89.52      7.09 o 
   2   3  14        0.87        0.00      2.66 o 
   3   3  14       89.48       84.20     11.52 o 
   4   3  14        8.86        8.86      6.20 o 
  -4   4  14       25.88       22.16      7.09 o 
  -3   4  14       13.37        8.86      3.55 o 
  -2   4  14       55.90       58.50      5.32 o 
  -1   4  14        3.54        1.77      1.77 o 
   0   4  14       12.18       13.29      3.55 o 
   1   4  14       18.12       16.84      3.55 o 
   2   4  14        0.92        0.00      2.66 o 
   3   4  14        1.36        0.89      2.66 o 
   4   4  14       62.67       67.36     17.73 o 
  -4   5  14       34.23       28.36      6.20 o 
  -3   5  14       37.37       31.02     12.41 o 
  -2   5  14       45.33       43.43      4.43 o 
  -1   5  14      147.16      142.70      7.98 o 
   0   5  14       26.98       20.39      3.55 o 
   1   5  14       16.91       20.39      3.55 o 
   2   5  14       16.93       14.18      4.43 o 
   3   5  14        3.12        0.00      2.66 o 
   4   5  14        0.01        0.00      3.55 o 
  -4   6  14       29.94       31.91      6.20 o 
  -3   6  14       19.82       21.27      4.43 o 
  -2   6  14       59.19       61.16      4.43 o 
  -1   6  14        2.16        3.55      1.77 o 
   0   6  14      260.36      257.92      7.98 o 
   1   6  14        1.84        0.00      1.77 o 
   2   6  14       62.88       57.61      6.20 o 
   3   6  14       14.60        9.75      3.55 o 
   4   6  14        4.08        3.55      4.43 o 
   5   6  14       12.76        0.00      4.43 o 
  -4   7  14        4.33        1.77      3.55 o 
  -3   7  14        0.00        0.00      2.66 o 
  -2   7  14        1.03        0.00      3.55 o 
  -1   7  14       43.39       51.41      5.32 o 
   0   7  14        0.07        0.00      2.66 o 
   1   7  14      177.69      165.74      7.09 o 
   2   7  14       86.81       93.06      6.20 o 
   3   7  14       35.16       37.23      7.09 o 
   4   7  14       12.49        9.75      5.32 o 
   5   7  14        0.75        5.32      9.75 o 
  -4   8  14      119.17      122.31      9.75 o 
  -3   8  14        5.73        3.55      2.66 o 
  -2   8  14       18.14       14.18      4.43 o 
  -1   8  14       15.29       15.07      3.55 o 
   0   8  14       55.05       61.16      5.32 o 
   1   8  14        1.01        0.89      2.66 o 
   2   8  14        9.84       11.52      3.55 o 
   3   8  14      336.22      342.12     23.04 o 
   4   8  14        3.71        0.00      4.43 o 
   5   8  14        6.98        4.43      5.32 o 
  -4   9  14      141.95      153.33     10.64 o 
  -3   9  14       19.91       24.82      6.20 o 
  -2   9  14       30.09       32.79      6.20 o 
  -1   9  14      129.35      166.63     10.64 o 
   0   9  14        1.21        1.77      3.55 o 
   1   9  14       58.40       46.09      5.32 o 
   2   9  14       22.87       24.82      4.43 o 
   3   9  14      173.51      162.20     13.29 o 
   4   9  14       53.96       54.07     12.41 o 
   5   9  14        0.02        0.89      4.43 o 
  -4  10  14      109.15      101.93     20.39 o 
  -3  10  14      104.41      109.90     15.95 o 
  -2  10  14       92.18      102.81      9.75 o 
  -1  10  14        8.90        2.66      3.55 o 
   0  10  14      257.75      267.67     19.50 o 
   1  10  14        7.41       11.52      3.55 o 
   2  10  14        0.91        0.00      2.66 o 
   3  10  14        3.73        4.43      4.43 o 
   4  10  14       85.52      106.36     11.52 o 
   5  10  14        0.81        0.00      4.43 o 
  -3  11  14       16.59        4.43      4.43 o 
  -2  11  14       30.33       38.11      6.20 o 
  -1  11  14        0.42        1.77      3.55 o 
   0  11  14      118.23      115.22      8.86 o 
   1  11  14       26.99       30.13      5.32 o 
   2  11  14      104.88      110.79      7.98 o 
   3  11  14       26.95       33.68     12.41 o 
   4  11  14        1.71        7.09      5.32 o 
   5  11  14       16.80       15.95      6.20 o 
  -3  12  14        0.27        0.00      4.43 o 
  -2  12  14       40.80       45.20      7.09 o 
  -1  12  14       10.84        9.75      4.43 o 
   0  12  14        0.01        0.00      3.55 o 
   1  12  14       10.59       17.73      3.55 o 
   2  12  14       81.82       94.84      7.09 o 
   3  12  14       56.14       52.29      7.98 o 
   4  12  14      143.94      171.06     13.29 o 
  -2  13  14        1.80        1.77      6.20 o 
  -1  13  14       75.51       85.97      7.98 o 
   0  13  14       14.76       13.29      4.43 o 
   1  13  14        6.01        6.20      3.55 o 
   2  13  14      123.27      134.72      7.98 o 
   3  13  14      250.96      257.03     14.18 o 
   4  13  14        0.27        1.77      5.32 o 
  -2  14  14       61.66       61.16      7.98 o 
  -1  14  14      100.75      106.36      9.75 o 
   0  14  14        3.78        5.32      3.55 o 
   1  14  14       20.01       24.82      7.09 o 
   2  14  14       55.68       81.54      6.20 o 
   3  14  14       24.40       25.70      6.20 o 
   4  14  14        0.03        6.20      6.20 o 
  -1  15  14        1.08        1.77      4.43 o 
   0  15  14       19.02       21.27      5.32 o 
   1  15  14       52.76       59.38      6.20 o 
   2  15  14        2.12        2.66      3.55 o 
   3  15  14       31.53       46.98      7.98 o 
   0  16  14        9.38        7.09      3.55 o 
   1  16  14        0.38        0.00      3.55 o 
   2  16  14      195.40      194.10     12.41 o 
  -2  -1  15        0.95        4.43      3.55 o 
  -1  -1  15        0.21        2.66      3.55 o 
   0  -1  15       50.37       51.41      7.09 o 
  -3   0  15        7.54       11.52      4.43 o 
  -2   0  15       33.53       38.11      7.09 o 
  -1   0  15        2.81        0.00      3.55 o 
   0   0  15        1.29        7.98      6.20 o 
   1   0  15       85.34       79.77     12.41 o 
  -3   1  15        6.19       14.18      7.09 o 
  -2   1  15        2.82        1.77      3.55 o 
  -1   1  15       25.59       31.02      5.32 o 
   0   1  15        1.54        3.55      4.43 o 
   1   1  15        5.75        6.20      5.32 o 
   2   1  15       13.20       23.04      7.98 o 
  -3   2  15       29.44       31.02      6.20 o 
  -2   2  15       33.94       43.43      7.09 o 
  -1   2  15       33.67       39.88      6.20 o 
   0   2  15        1.72        0.00      4.43 o 
   1   2  15        3.54        6.20      6.20 o 
   2   2  15       10.92        7.98      6.20 o 
   3   2  15        7.50       16.84      7.09 o 
  -4   3  15        0.08        3.55      7.98 o 
  -3   3  15       36.89       34.57      5.32 o 
  -2   3  15        5.90        5.32      3.55 o 
  -1   3  15        0.73        0.00      3.55 o 
   0   3  15        1.92        7.09      5.32 o 
   1   3  15       17.74       24.82      7.09 o 
   2   3  15        0.99        4.43      5.32 o 
   3   3  15        0.02        0.00      5.32 o 
  -4   4  15        0.54        0.00      9.75 o 
  -3   4  15        1.40        4.43      3.55 o 
  -2   4  15        0.03        0.00      2.66 o 
  -1   4  15      268.95      272.99     11.52 o 
   0   4  15       40.63       28.36      4.43 o 
   1   4  15       27.12       31.02      6.20 o 
   2   4  15       87.76       94.84     13.29 o 
   3   4  15        5.30        5.32      6.20 o 
   4   4  15        0.47        0.00      4.43 o 
  -4   5  15        1.38        1.77      5.32 o 
  -3   5  15       63.86       54.07      7.09 o 
  -2   5  15        0.03        0.00      3.55 o 
  -1   5  15       15.58       17.73      5.32 o 
   0   5  15       31.01       24.82      3.55 o 
   1   5  15        1.50        0.00      3.55 o 
   2   5  15        3.66        1.77      2.66 o 
   3   5  15      112.95      135.61      8.86 o 
   4   5  15       21.07       20.39      5.32 o 
  -4   6  15      140.26      157.77     14.18 o 
  -3   6  15       69.77       78.88     15.07 o 
  -2   6  15       45.20       46.98      4.43 o 
  -1   6  15       55.79       61.16      5.32 o 
   0   6  15       80.02       83.31      7.09 o 
   1   6  15        9.61       11.52      2.66 o 
   2   6  15        1.02        0.00      3.55 o 
   3   6  15       28.24       28.36      5.32 o 
   4   6  15        5.83        6.20      5.32 o 
  -4   7  15        0.28        0.00      4.43 o 
  -3   7  15       38.08       42.54      6.20 o 
  -2   7  15       90.27      100.15      9.75 o 
  -1   7  15       19.54       24.82      5.32 o 
   0   7  15       71.36       85.09      6.20 o 
   1   7  15        7.50        8.86      2.66 o 
   2   7  15        0.71        0.00      3.55 o 
   3   7  15        6.90        6.20      3.55 o 
   4   7  15       11.29        9.75     10.64 o 
  -4   8  15      177.61      168.40     12.41 o 
  -3   8  15        0.00        0.00      6.20 o 
  -2   8  15       12.06       15.07      7.98 o 
  -1   8  15       52.71       58.50      7.09 o 
   0   8  15      103.22      117.88     14.18 o 
   1   8  15        0.62        1.77      1.77 o 
   2   8  15        9.94       10.64      2.66 o 
   3   8  15      114.42      126.74     11.52 o 
   4   8  15       15.85        9.75      5.32 o 
  -3   9  15       80.07       77.11     12.41 o 
  -2   9  15       47.12       55.84      7.98 o 
  -1   9  15       48.09       34.57      6.20 o 
   0   9  15        0.01        1.77      2.66 o 
   1   9  15       52.17       49.63      5.32 o 
   2   9  15       37.01       44.32      5.32 o 
   3   9  15        6.58        5.32      5.32 o 
   4   9  15       99.95      108.13     11.52 o 
  -3  10  15      198.39      218.92     22.16 o 
  -2  10  15       18.46       27.48      5.32 o 
  -1  10  15      146.24      168.40     10.64 o 
   0  10  15       75.41       78.00     18.61 o 
   1  10  15       17.89       18.61      4.43 o 
   2  10  15        7.26        3.55      2.66 o 
   3  10  15       40.61       40.77      7.98 o 
   4  10  15       56.25       56.72      8.86 o 
  -3  11  15      149.90      138.27     15.07 o 
  -2  11  15       83.08       78.00      7.98 o 
  -1  11  15      145.19      173.72     16.84 o 
   0  11  15       13.10       13.29      4.43 o 
   1  11  15      196.79      213.60      9.75 o 
   2  11  15       18.73       30.13      4.43 o 
   3  11  15       13.08       14.18      7.09 o 
   4  11  15        1.07        1.77      5.32 o 
  -2  12  15       13.24       18.61      7.09 o 
  -1  12  15        0.06        0.00      2.66 o 
   0  12  15      120.32      110.79      9.75 o 
   1  12  15       69.15       75.34      7.09 o 
   2  12  15       17.26       13.29      3.55 o 
   3  12  15      121.78      156.88     13.29 o 
   4  12  15       14.60       24.82      7.09 o 
  -2  13  15       35.29       40.77      6.20 o 
  -1  13  15        3.79        0.89      3.55 o 
   0  13  15       38.37       35.45     10.64 o 
   1  13  15        2.51        2.66      2.66 o 
   2  13  15       77.23       80.66      7.09 o 
   3  13  15       84.08       94.84     23.93 o 
   4  13  15       26.13       20.39      7.98 o 
  -1  14  15        0.53        0.00      3.55 o 
   0  14  15       42.06       33.68     10.64 o 
   1  14  15        0.01        0.00      3.55 o 
   2  14  15       16.80       20.39      5.32 o 
   3  14  15        3.49        3.55     10.64 o 
   0  15  15       38.93       39.00      6.20 o 
   1  15  15       48.60       39.88      5.32 o 
   2  15  15       25.84       15.07      6.20 o 
  -2   1  16        5.29        7.09      7.09 o 
  -1   1  16       15.16       16.84      5.32 o 
   0   1  16        5.55       14.18      7.09 o 
   1   1  16       13.12       15.07      7.09 o 
  -2   2  16       11.35       15.95      5.32 o 
  -1   2  16       13.05       11.52      6.20 o 
   0   2  16        5.71        0.00      4.43 o 
   1   2  16        0.08        0.00      5.32 o 
  -3   3  16        4.07        0.00      3.55 o 
  -2   3  16        6.58        0.00      3.55 o 
  -1   3  16       67.97       79.77     11.52 o 
   0   3  16       15.47       18.61      7.09 o 
   1   3  16       45.08       35.45      7.98 o 
   2   3  16       11.17       15.95      7.09 o 
  -3   4  16       23.97       16.84      9.75 o 
  -2   4  16       20.53       21.27      5.32 o 
  -1   4  16      144.74      159.54     13.29 o 
   0   4  16      267.96      281.85     17.73 o 
   1   4  16        0.40        7.98      5.32 o 
   2   4  16       39.81       29.25      7.98 o 
   3   4  16       33.50       35.45      8.86 o 
  -3   5  16        5.19        0.00      4.43 o 
  -2   5  16       39.82       45.20      8.86 o 
  -1   5  16        0.50        1.77      3.55 o 
   0   5  16      293.52      289.83     16.84 o 
   1   5  16        4.70        3.55      4.43 o 
   2   5  16       26.76       30.13      7.09 o 
   3   5  16       34.62       54.95     10.64 o 
  -3   6  16        0.01        0.00      4.43 o 
  -2   6  16       96.02       88.63     11.52 o 
  -1   6  16        6.21        4.43      3.55 o 
   0   6  16        0.20        0.00      2.66 o 
   1   6  16        3.15        5.32      3.55 o 
   2   6  16       43.94       46.98      6.20 o 
   3   6  16        6.51        5.32      3.55 o 
  -3   7  16       99.92       97.50      9.75 o 
  -2   7  16        7.29        7.09      5.32 o 
  -1   7  16       46.90       64.70      6.20 o 
   0   7  16       54.66       50.52      4.43 o 
   1   7  16       48.38       52.29      4.43 o 
   2   7  16       42.21       51.41      6.20 o 
   3   7  16       42.61       39.00      5.32 o 
  -3   8  16        2.35        3.55      5.32 o 
  -2   8  16       67.60       67.36     12.41 o 
  -1   8  16      119.02      116.99     24.82 o 
   0   8  16        0.39        0.00      2.66 o 
   1   8  16       94.20       96.61      6.20 o 
   2   8  16        0.29        0.00      3.55 o 
   3   8  16       11.93       13.29      7.09 o 
  -3   9  16        8.62        6.20      4.43 o 
  -2   9  16       39.06       31.91      7.09 o 
  -1   9  16       11.65        7.98      4.43 o 
   0   9  16      190.36      210.06      7.98 o 
   1   9  16      116.40      116.99      7.98 o 
   2   9  16        0.01        0.00      4.43 o 
   3   9  16       35.33       46.09      8.86 o 
  -2  10  16        4.99        0.00      3.55 o 
  -1  10  16        7.83        6.20      4.43 o 
   0  10  16       44.49       43.43      7.09 o 
   1  10  16        6.68       10.64      4.43 o 
   2  10  16      317.86      328.83     14.18 o 
   3  10  16       15.86       17.73      7.09 o 
  -2  11  16       43.34       46.09      7.09 o 
  -1  11  16       18.02       15.95      8.86 o 
   0  11  16       14.31       10.64      5.32 o 
   1  11  16        4.85        5.32      3.55 o 
   2  11  16       25.07       25.70      4.43 o 
   3  11  16       43.08       40.77     10.64 o 
  -2  12  16       31.61       26.59      8.86 o 
  -1  12  16       50.22       44.32      6.20 o 
   0  12  16       25.90       29.25      5.32 o 
   1  12  16       17.05        9.75      4.43 o 
   2  12  16       27.45       23.93      5.32 o 
   3  12  16        7.97        7.98      5.32 o 
  -1  13  16        5.09        1.77      4.43 o 
   0  13  16       20.72       16.84      4.43 o 
   1  13  16       21.93       15.07      4.43 o 
   2  13  16       14.26        9.75      5.32 o 
   3  13  16       33.14       39.00     16.84 o 
   0  14  16        5.47        4.43      4.43 o 
   1  14  16       19.46       12.41      7.09 o 
   2  14  16        8.22        0.00      4.43 o 
   0   3  17        9.74       13.29      5.32 o 
  -1   4  17       28.52       37.23      8.86 o 
   0   4  17       75.71       46.09      8.86 o 
   1   4  17       23.70       17.73      6.20 o 
  -2   5  17       27.03       19.50      7.09 o 
  -1   5  17       17.92       33.68      5.32 o 
   0   5  17       37.28       20.39      6.20 o 
   1   5  17      130.54      123.20     15.07 o 
   2   5  17       19.23       15.95      7.98 o 
  -2   6  17       28.97       28.36      8.86 o 
  -1   6  17       15.53       12.41      4.43 o 
   0   6  17       32.75       32.79      7.98 o 
   1   6  17       29.63       32.79      7.98 o 
   2   6  17       15.18       11.52      6.20 o 
  -2   7  17       16.26       14.18      7.09 o 
  -1   7  17       52.62       40.77      7.98 o 
   0   7  17        0.00        0.00      2.66 o 
   1   7  17        2.46        0.89      2.66 o 
   2   7  17       70.69       59.38      7.09 o 
  -2   8  17        1.80        4.43      5.32 o 
  -1   8  17        0.20        1.77      3.55 o 
   0   8  17        5.71        0.89      2.66 o 
   1   8  17        3.00        0.00      2.66 o 
   2   8  17       16.56       16.84      4.43 o 
  -2   9  17       39.28       37.23      7.09 o 
  -1   9  17       16.27       15.95      7.09 o 
   0   9  17       26.77       23.04      7.09 o 
   1   9  17       16.07        8.86      2.66 o 
   2   9  17       13.88       12.41      8.86 o 
  -1  10  17       22.72       19.50      9.75 o 
   0  10  17        6.67        3.55      7.98 o 
   1  10  17       35.49       38.11      5.32 o 
   2  10  17        6.96        6.20      7.09 o 
  -1  11  17       90.64       96.61      9.75 o 
   0  11  17        0.25        0.00      6.20 o 
   1  11  17       14.69        8.86      3.55 o 
   2  11  17       25.82       23.93      7.09 o 
   0  12  17        2.26        7.98      4.43 o 
   1  12  17       14.92       14.18      4.43 o 
   2  12  17        0.02        0.00      5.32 o 
   1  13  17        0.79        0.00      5.32 o 
                                                 
