# Supplementary material for: Crystal structure of N,N,N-tris­[(1,3-benzo­thia­zol-2-yl)meth­yl]amine
Source: Acta Crystallogr E Crystallogr Commun. 2015 Sep 26;71(Pt 10):o786–7. doi: 10.1107/S2056989015017417 (PMC4647366; doi:10.1107/S2056989015017417)
Supplement: Supplementary file 3 [file e-71-0o786-Isup3.txt]

  -1   0   0   58.28    1.61
  -1   0   0   61.21    1.69
  -1   0   0   58.44    1.64
  -1   0   0   58.74    1.68
  -1   0   0   59.30    1.69
   1   0   0   60.45    1.61
   1   0   0   61.76    1.69
   1   0   0   59.73    1.64
   1   0   0   61.65    1.68
   1   0   0   57.00    1.69
  -2   0   0    0.92    0.08
  -2   0   0    0.99    0.15
  -2   0   0    1.05    0.12
  -2   0   0    0.83    0.11
  -2   0   0    0.96    0.13
   2   0   0    0.98    0.13
   2   0   0    1.04    0.08
   2   0   0    0.98    0.11
   2   0   0    0.78    0.13
   2   0   0    1.19    0.14
  -3   0   0   34.77    1.18
  -3   0   0   37.22    1.12
  -3   0   0   38.15    1.18
  -3   0   0   36.88    1.13
  -3   0   0   34.83    1.02
   3   0   0   35.11    1.16
   3   0   0   35.11    1.12
   3   0   0   34.56    1.03
   3   0   0   33.95    1.17
   3   0   0   34.77    1.12
  -4   0   0   12.46    0.44
  -4   0   0   12.34    0.53
  -4   0   0   11.87    0.52
  -4   0   0   11.77    0.56
   4   0   0   12.67    0.54
   4   0   0   12.42    0.52
   4   0   0   12.47    0.59
   4   0   0   12.75    0.57
   4   0   0   12.36    0.44
  -5   0   0    5.00    0.35
  -5   0   0    4.92    0.24
   5   0   0    4.53    0.38
   5   0   0    4.83    0.25
   5   0   0    4.90    0.32
   5   0   0    4.57    0.35
   5   0   0    4.65    0.36
  -6   0   0   -0.03    0.10
  -6   0   0   -0.01    0.07
   6   0   0   -0.12    0.13
   6   0   0    0.07    0.13
   6   0   0   -0.16    0.09
   7   0   0    6.27    0.46
   7   0   0    6.37    0.62
   7   0   0    5.81    0.48
   8   0   0    5.21    0.59
   7  -1   0    2.92    0.44
   7  -1   0    2.18    0.33
   6  -1   0    0.38    0.20
   6  -1   0    0.12    0.13
   6  -1   0    0.34    0.17
  -6   1   0    0.38    0.16
  -6   1   0    0.09    0.09
   5  -1   0    1.69    0.26
   5  -1   0    1.14    0.20
   5  -1   0    1.16    0.24
   5  -1   0    1.29    0.20
  -5   1   0    1.42    0.16
  -5   1   0    1.06    0.19
   4  -1   0   42.96    1.48
   4  -1   0   43.45    1.38
   4  -1   0   47.36    1.41
   4  -1   0   41.92    1.37
   4  -1   0   43.66    1.46
   4  -1   0   42.81    1.29
  -4   1   0   44.53    1.29
  -4   1   0   41.86    1.41
  -4   1   0   44.17    1.49
  -4   1   0   44.56    1.36
   3  -1   0    0.47    0.08
   3  -1   0    0.51    0.12
   3  -1   0    0.44    0.10
   3  -1   0    0.31    0.12
   3  -1   0    0.59    0.14
   3  -1   0    0.57    0.10
  -3   1   0    0.53    0.10
  -3   1   0    0.24    0.12
  -3   1   0    0.39    0.12
  -3   1   0    0.52    0.11
  -3   1   0    0.39    0.08
   2  -1   0    0.16    0.05
   2  -1   0    0.29    0.09
   2  -1   0    0.15    0.06
   2  -1   0    0.12    0.09
   2  -1   0    0.12    0.07
   2  -1   0    0.11    0.05
  -2   1   0    0.11    0.08
  -2   1   0    0.10    0.05
  -2   1   0    0.08    0.08
  -2   1   0    0.17    0.06
  -2   1   0    0.09    0.06
   1  -1   0    7.46    0.24
   1  -1   0    6.94    0.27
   1  -1   0    7.30    0.25
   1  -1   0    7.27    0.24
   1  -1   0    6.43    0.27
   1  -1   0    7.11    0.23
  -1   1   0    6.65    0.25
  -1   1   0    6.45    0.27
  -1   1   0    7.01    0.23
  -1   1   0    7.14    0.28
  -1   1   0    7.48    0.24
  -1   1   0    7.12    0.24
   0  -1   0    3.60    0.11
  -1  -1   0  281.98    8.58
  -1  -1   0  309.52    8.42
  -1  -1   0  312.67    8.25
  -1  -1   0  289.60    8.36
   1   1   0  354.66    8.56
   1   1   0  295.22    8.59
   1   1   0  319.66    8.43
   1   1   0  314.09    8.25
   1   1   0  305.12    8.41
  -2  -1   0   27.95    0.86
  -2  -1   0   27.06    0.85
  -2  -1   0   26.54    0.76
  -2  -1   0   25.88    0.83
  -2  -1   0   27.69    0.88
   2   1   0   28.23    0.87
   2   1   0   27.49    0.76
   2   1   0   26.64    0.83
   2   1   0   25.41    0.87
   2   1   0   26.84    0.86
  -3  -1   0    2.89    0.20
  -3  -1   0    2.90    0.14
  -3  -1   0    2.48    0.27
  -3  -1   0    2.64    0.22
  -3  -1   0    3.07    0.23
   3   1   0    2.51    0.22
   3   1   0    2.57    0.26
   3   1   0    2.94    0.14
   3   1   0    2.54    0.18
   3   1   0    2.79    0.21
  -4  -1   0   21.23    0.78
  -4  -1   0   21.34    0.66
  -4  -1   0   22.20    0.83
   4   1   0   21.37    0.82
   4   1   0   22.11    0.86
   4   1   0   21.75    0.67
   4   1   0   21.43    0.77
   4   1   0   20.33    0.80
  -5  -1   0    0.54    0.14
  -5  -1   0    0.56    0.09
   5   1   0    0.31    0.11
   5   1   0    0.57    0.10
   5   1   0    0.23    0.15
   5   1   0    0.50    0.17
   5   1   0    0.52    0.16
  -6  -1   0    5.90    0.40
  -6  -1   0    6.28    0.28
   6   1   0    6.25    0.45
   6   1   0    6.46    0.44
   6   1   0    5.71    0.46
   7   1   0    0.02    0.15
   7   1   0    0.17    0.21
   7   1   0   -0.06    0.13
   8   1   0    8.91    0.65
   8   1   0    8.78    0.61
   7  -2   0    0.23    0.24
   6  -2   0    4.33    0.38
   6  -2   0    4.21    0.46
   6  -2   0    4.23    0.34
  -6   2   0    4.44    0.39
  -6   2   0    4.64    0.28
   5  -2   0   13.19    0.57
   5  -2   0   13.46    0.65
   5  -2   0   13.97    0.70
  -5   2   0   13.26    0.52
  -5   2   0   13.62    0.61
   4  -2   0    5.32    0.31
   4  -2   0    5.23    0.35
   4  -2   0    5.35    0.30
   4  -2   0    5.29    0.30
   4  -2   0    4.81    0.37
  -4   2   0    4.96    0.31
  -4   2   0    4.98    0.26
   3  -2   0   26.17    0.83
   3  -2   0   25.40    0.92
   3  -2   0   26.18    0.81
   3  -2   0   25.07    0.91
   3  -2   0   25.84    0.86
  -3   2   0   25.58    0.81
  -3   2   0   25.49    0.93
  -3   2   0   25.68    0.87
  -3   2   0   26.03    0.81
   2  -2   0   58.77    1.79
   2  -2   0   59.39    1.67
   2  -2   0   65.58    1.80
   2  -2   0   60.45    1.67
   2  -2   0   61.38    1.75
  -2   2   0   60.11    1.69
  -2   2   0   59.29    1.67
  -2   2   0   60.67    1.79
  -2   2   0   56.09    1.75
  -2   2   0   58.35    1.66
  -2   2   0   58.36    1.80
   1  -2   0  100.91    2.75
   1  -2   0   99.15    2.88
   1  -2   0  106.14    2.78
   1  -2   0  104.70    2.87
  -1   2   0  104.58    2.91
  -1   2   0  101.32    2.88
  -1   2   0  102.02    2.75
  -1   2   0  106.94    2.77
  -1   2   0  102.63    2.81
  -1   2   0  104.20    2.88
   0  -2   0   43.72    1.22
   0  -2   0   45.56    1.23
   0  -2   0   43.45    1.21
   0   2   0   42.86    1.24
   0   2   0   43.76    1.23
   0   2   0   44.87    1.22
   0   2   0   43.46    1.21
  -1  -2   0   -0.02    0.03
  -1  -2   0    0.02    0.05
  -1  -2   0   -0.08    0.03
  -1  -2   0   -0.02    0.05
   1   2   0   -0.03    0.03
   1   2   0   -0.03    0.06
   1   2   0   -0.05    0.03
   1   2   0    0.04    0.05
  -2  -2   0   51.04    1.44
  -2  -2   0   51.89    1.56
  -2  -2   0   53.81    1.55
  -2  -2   0   56.00    1.57
   2   2   0   51.82    1.56
   2   2   0   51.36    1.56
   2   2   0   53.77    1.53
   2   2   0   53.76    1.55
   2   2   0   51.86    1.44
  -3  -2   0   91.89    2.63
  -3  -2   0   89.92    2.58
  -3  -2   0   87.61    2.42
  -3  -2   0   89.37    2.58
   3   2   0   89.27    2.60
   3   2   0   87.19    2.57
   3   2   0   90.95    2.43
   3   2   0   89.74    2.61
   3   2   0   88.12    2.63
  -4  -2   0   23.46    0.81
  -4  -2   0   21.78    0.69
   4   2   0   24.24    0.81
   4   2   0   22.81    0.69
   4   2   0   23.31    0.88
   4   2   0   22.84    0.89
   4   2   0   22.11    0.84
  -5  -2   0    0.01    0.05
  -5  -2   0    0.12    0.11
   5   2   0   -0.04    0.05
   5   2   0   -0.06    0.07
   5   2   0    0.18    0.12
   5   2   0    0.08    0.14
   5   2   0    0.38    0.16
  -6  -2   0   12.19    0.44
   6   2   0   11.63    0.65
   6   2   0   13.11    0.70
   6   2   0   12.11    0.63
   7   2   0    0.28    0.19
   7   2   0    0.38    0.22
   7   2   0    0.60    0.22
   8   2   0    1.25    0.29
   8   2   0    1.66    0.30
   8   2   0    1.65    0.37
   7  -3   0    0.85    0.26
   6  -3   0    0.26    0.13
   6  -3   0    0.51    0.21
  -6   3   0    0.25    0.10
  -6   3   0    0.10    0.14
   5  -3   0    2.41    0.25
   5  -3   0    2.35    0.31
   5  -3   0    2.44    0.35
  -5   3   0    1.74    0.25
  -5   3   0    2.11    0.33
  -5   3   0    1.86    0.21
   4  -3   0    2.58    0.20
   4  -3   0    2.51    0.32
   4  -3   0    2.91    0.31
  -4   3   0    2.76    0.29
  -4   3   0    2.54    0.20
   3  -3   0    0.12    0.06
   3  -3   0    0.09    0.10
   3  -3   0    0.16    0.11
   3  -3   0    0.20    0.08
   3  -3   0    0.13    0.07
  -3   3   0    0.23    0.09
  -3   3   0    0.10    0.06
   2  -3   0    2.94    0.17
   2  -3   0    2.57    0.19
   2  -3   0    2.50    0.21
   2  -3   0    2.69    0.13
   2  -3   0    2.96    0.17
  -2   3   0    2.72    0.18
  -2   3   0    3.08    0.17
  -2   3   0    2.82    0.13
  -2   3   0    2.85    0.17
  -2   3   0    3.02    0.23
  -2   3   0    2.81    0.21
   1  -3   0   81.72    2.22
   1  -3   0   84.22    2.29
   1  -3   0   77.40    2.32
  -1   3   0   82.67    2.32
  -1   3   0   83.82    2.22
  -1   3   0   78.85    2.30
   0  -3   0  237.82    6.32
   0  -3   0  231.29    6.55
   0  -3   0  251.51    6.55
   0   3   0  239.53    6.42
   0   3   0  245.67    6.55
   0   3   0  227.21    6.55
   0   3   0  231.63    6.38
  -1  -3   0   24.12    0.74
  -1  -3   0   24.20    0.70
  -1  -3   0   24.47    0.76
  -1  -3   0   24.69    0.70
   1   3   0   24.89    0.77
   1   3   0   24.53    0.70
   1   3   0   23.02    0.74
   1   3   0   24.03    0.71
  -2  -3   0    7.52    0.33
  -2  -3   0    7.45    0.29
  -2  -3   0    6.50    0.27
  -2  -3   0    6.70    0.33
   2   3   0    7.06    0.28
   2   3   0    7.71    0.36
   2   3   0    7.23    0.33
   2   3   0    7.23    0.29
   2   3   0    7.64    0.25
  -3  -3   0   43.10    1.38
  -3  -3   0   42.54    1.33
  -3  -3   0   43.74    1.38
   3   3   0   44.74    1.41
   3   3   0   44.87    1.23
   3   3   0   42.05    1.35
   3   3   0   45.60    1.33
   3   3   0   43.19    1.39
  -4  -3   0    0.00    0.03
  -4  -3   0    0.10    0.05
   4   3   0    0.08    0.11
   4   3   0    0.17    0.09
   4   3   0    0.04    0.11
   4   3   0    0.16    0.09
   4   3   0    0.17    0.05
  -5  -3   0   38.88    1.11
  -5  -3   0   39.49    1.29
   5   3   0   38.32    1.11
   5   3   0   38.40    1.27
   5   3   0   36.98    1.38
   5   3   0   38.57    1.36
   5   3   0   36.62    1.31
  -6  -3   0   30.56    0.90
   6   3   0   29.89    1.19
   6   3   0   28.94    1.14
   6   3   0   29.47    1.19
   7   3   0    0.83    0.23
   7   3   0    1.51    0.30
   7   3   0    1.52    0.31
   8   3   0    2.20    0.38
   8   3   0    2.78    0.38
   8   3   0    2.02    0.39
   7  -4   0    0.90    0.28
   6  -4   0   -0.02    0.19
  -6   4   0    0.62    0.14
  -6   4   0    0.19    0.16
   5  -4   0    2.19    0.30
   5  -4   0    2.44    0.36
   5  -4   0    2.15    0.21
  -5   4   0    1.71    0.20
  -5   4   0    2.06    0.28
   4  -4   0    0.55    0.10
   4  -4   0    0.82    0.21
   4  -4   0    0.52    0.17
  -4   4   0    0.41    0.16
  -4   4   0    0.50    0.14
  -4   4   0    0.34    0.11
   3  -4   0    6.86    0.26
   3  -4   0    6.63    0.31
   3  -4   0    6.81    0.38
   3  -4   0    6.91    0.39
  -3   4   0    6.96    0.35
  -3   4   0    6.89    0.33
  -3   4   0    6.51    0.30
   2  -4   0    0.15    0.07
   2  -4   0    0.09    0.10
   2  -4   0    0.02    0.04
   2  -4   0    0.21    0.07
  -2   4   0    0.20    0.07
  -2   4   0    0.10    0.06
  -2   4   0    0.08    0.08
  -2   4   0    0.10    0.06
   1  -4   0    1.87    0.13
   1  -4   0    1.94    0.14
   1  -4   0    1.72    0.11
  -1   4   0    1.65    0.07
  -1   4   0    1.76    0.07
  -1   4   0    1.75    0.12
  -1   4   0    2.07    0.13
  -1   4   0    1.76    0.18
  -1   4   0    1.99    0.19
   0  -4   0  187.12    5.17
   0  -4   0  187.52    5.06
   0  -4   0  191.43    5.19
   0   4   0  184.75    5.21
   0   4   0  182.56    5.08
   0   4   0  202.78    5.22
   0   4   0  185.52    5.06
  -1  -4   0   21.57    0.61
  -1  -4   0   21.82    0.62
   1   4   0   21.35    0.63
   1   4   0   21.28    0.64
   1   4   0   21.85    0.69
   1   4   0   21.52    0.71
  -2  -4   0   52.45    1.49
  -2  -4   0   50.03    1.56
  -2  -4   0   52.58    1.49
  -2  -4   0   51.15    1.54
   2   4   0   53.67    1.49
   2   4   0   52.86    1.58
   2   4   0   49.72    1.50
   2   4   0   51.14    1.55
  -3  -4   0    1.57    0.15
  -3  -4   0    1.57    0.20
  -3  -4   0    1.65    0.18
   3   4   0    1.44    0.16
   3   4   0    1.35    0.18
   3   4   0    1.53    0.22
   3   4   0    1.30    0.14
   3   4   0    1.47    0.10
  -4  -4   0    0.05    0.07
   4   4   0    0.10    0.04
   4   4   0    0.20    0.12
   4   4   0    0.05    0.08
   4   4   0   -0.01    0.07
   4   4   0   -0.09    0.09
   5   4   0    4.55    0.30
   5   4   0    4.71    0.22
   5   4   0    5.17    0.40
   5   4   0    4.58    0.33
   5   4   0    4.62    0.39
   6   4   0    0.14    0.12
   6   4   0    0.02    0.17
   6   4   0    0.19    0.17
   7   4   0    9.99    0.59
   7   4   0    9.52    0.65
   7   4   0   10.09    0.64
   8   4   0    0.52    0.22
   8   4   0    0.54    0.25
   8   4   0    0.34    0.23
   7  -5   0    0.45    0.25
   6  -5   0    2.22    0.37
  -6   5   0    1.37    0.25
  -6   5   0    1.52    0.22
   5  -5   0    0.30    0.18
  -5   5   0    0.19    0.11
  -5   5   0    0.20    0.16
   4  -5   0    7.31    0.27
   4  -5   0    6.86    0.46
   4  -5   0    6.56    0.42
  -4   5   0    6.99    0.48
  -4   5   0    6.89    0.41
  -4   5   0    7.34    0.37
   3  -5   0    3.06    0.21
   3  -5   0    2.69    0.28
   3  -5   0    2.69    0.30
  -3   5   0    2.93    0.23
  -3   5   0    2.95    0.19
  -3   5   0    3.34    0.23
  -3   5   0    2.41    0.30
   2  -5   0    2.28    0.22
   2  -5   0    1.89    0.15
  -2   5   0    2.01    0.23
  -2   5   0    2.27    0.16
  -2   5   0    1.87    0.19
  -2   5   0    1.79    0.23
  -2   5   0    1.97    0.16
   1  -5   0    1.72    0.14
   1  -5   0    1.98    0.15
   1  -5   0    1.82    0.12
  -1   5   0    1.79    0.09
  -1   5   0    1.94    0.14
  -1   5   0    1.65    0.13
  -1   5   0    1.54    0.18
  -1   5   0    1.64    0.18
   0  -5   0   19.51    0.66
   0  -5   0   20.60    0.61
   0  -5   0   20.35    0.60
   0   5   0   20.60    0.65
   0   5   0   21.06    0.65
   0   5   0   20.37    0.66
   0   5   0   19.38    0.61
   1   5   0    3.44    0.13
   1   5   0    2.99    0.14
   1   5   0    3.49    0.21
   1   5   0    3.16    0.20
   1   5   0    3.05    0.19
  -2  -5   0   58.80    1.80
  -2  -5   0   60.03    1.70
  -2  -5   0   61.07    1.70
  -2  -5   0   59.63    1.77
   2   5   0   61.44    1.71
   2   5   0   59.82    1.77
   2   5   0   59.24    1.71
   2   5   0   57.33    1.80
  -3  -5   0   10.28    0.45
  -3  -5   0   10.04    0.38
   3   5   0    9.51    0.38
   3   5   0    9.46    0.39
   3   5   0    9.02    0.49
   3   5   0    9.65    0.44
   3   5   0    9.92    0.35
  -4  -5   0   -0.03    0.07
   4   5   0    0.07    0.08
   4   5   0    0.08    0.05
   4   5   0    0.18    0.11
   4   5   0    0.04    0.08
   4   5   0   -0.03    0.11
  -5  -5   0    3.68    0.26
   5   5   0    3.19    0.18
   5   5   0    3.55    0.26
   5   5   0    3.62    0.41
   5   5   0    4.29    0.42
   5   5   0    3.37    0.27
   6   5   0    0.34    0.20
   6   5   0    0.35    0.20
   6   5   0    0.39    0.16
   7   5   0    2.09    0.37
   7   5   0    2.38    0.39
   7   5   0    2.12    0.33
   8   5   0    4.40    0.55
   8   5   0    4.75    0.57
   8   5   0    3.68    0.43
   6  -6   0   -0.13    0.16
  -6   6   0   -0.05    0.09
  -6   6   0    0.00    0.14
   5  -6   0    3.30    0.41
  -5   6   0    2.88    0.33
  -5   6   0    3.00    0.30
   4  -6   0    3.58    0.40
   4  -6   0    3.17    0.33
  -4   6   0    3.52    0.35
  -4   6   0    3.39    0.27
  -4   6   0    3.25    0.23
   3  -6   0    2.05    0.21
  -3   6   0    2.13    0.18
  -3   6   0    1.61    0.21
  -3   6   0    1.93    0.27
  -3   6   0    1.77    0.22
   2  -6   0    4.14    0.26
   2  -6   0    4.23    0.24
  -2   6   0    4.18    0.23
  -2   6   0    4.01    0.24
  -2   6   0    4.03    0.26
  -2   6   0    4.06    0.30
   1  -6   0    2.08    0.16
   1  -6   0    2.18    0.18
  -1   6   0    2.63    0.22
  -1   6   0    2.10    0.15
  -1   6   0    2.78    0.21
  -1   6   0    2.56    0.12
  -1   6   0    2.08    0.17
   0  -6   0    8.82    0.29
   0  -6   0    8.00    0.27
   0  -6   0    8.62    0.37
   0   6   0    8.24    0.36
   0   6   0    8.30    0.34
   0   6   0    7.73    0.29
   0   6   0    8.43    0.34
   1   6   0    9.33    0.41
   1   6   0   10.17    0.42
   1   6   0   10.56    0.40
   1   6   0    9.04    0.31
   1   6   0    9.66    0.33
  -2  -6   0   50.31    1.40
   2   6   0   48.61    1.56
   2   6   0   49.14    1.43
   2   6   0   48.80    1.51
   2   6   0   50.37    1.43
  -3  -6   0   15.45    0.60
  -3  -6   0   15.46    0.52
   3   6   0   14.18    0.53
   3   6   0   15.64    0.67
   3   6   0   14.98    0.53
   3   6   0   15.19    0.61
   3   6   0   15.19    0.51
  -4  -6   0   13.41    0.52
   4   6   0   12.90    0.52
   4   6   0   12.97    0.66
   4   6   0   13.05    0.60
   4   6   0   12.64    0.53
   4   6   0   14.42    0.47
  -5  -6   0    4.64    0.30
   5   6   0    4.76    0.30
   5   6   0    4.89    0.34
   5   6   0    5.24    0.44
   5   6   0    4.95    0.23
   5   6   0    5.03    0.39
   6   6   0    3.57    0.36
   6   6   0    3.49    0.43
   6   6   0    3.96    0.44
   7   6   0    1.43    0.27
   7   6   0    2.72    0.43
   7   6   0    2.43    0.39
   8   6   0   -0.03    0.20
   8   6   0    0.07    0.15
   8   6   0    0.26    0.20
  -6   7   0    4.06    0.43
  -6   7   0    4.37    0.35
  -5   7   0    1.72    0.25
  -5   7   0    1.56    0.27
  -4   7   0    3.44    0.29
  -4   7   0    3.55    0.24
  -4   7   0    3.31    0.34
   3  -7   0    0.06    0.08
  -3   7   0   -0.09    0.08
  -3   7   0   -0.09    0.07
  -3   7   0    0.01    0.12
  -3   7   0    0.05    0.07
   2  -7   0    4.48    0.28
   2  -7   0    4.57    0.27
  -2   7   0    4.49    0.33
  -2   7   0    4.77    0.26
  -2   7   0    4.73    0.27
  -2   7   0    4.81    0.31
   1  -7   0    2.08    0.21
   1  -7   0    2.25    0.16
  -1   7   0    2.23    0.23
  -1   7   0    2.04    0.20
  -1   7   0    2.06    0.12
  -1   7   0    2.12    0.22
  -1   7   0    1.93    0.15
   0  -7   0   12.76    0.49
   0  -7   0   12.28    0.40
   0   7   0   12.38    0.47
   0   7   0   12.42    0.49
   0   7   0   11.68    0.41
   0   7   0   11.88    0.46
   1   7   0   20.90    0.73
   1   7   0   21.58    0.64
   1   7   0   21.57    0.76
   1   7   0   20.72    0.67
   1   7   0   22.15    0.77
   2   7   0   15.10    0.57
   2   7   0   14.30    0.47
   2   7   0   13.93    0.46
   2   7   0   13.77    0.58
   2   7   0   14.78    0.62
  -3  -7   0    3.30    0.17
  -3  -7   0    3.18    0.24
   3   7   0    3.28    0.19
   3   7   0    2.53    0.30
   3   7   0    3.07    0.24
   3   7   0    3.09    0.18
  -4  -7   0    2.80    0.20
   4   7   0    2.78    0.20
   4   7   0    2.65    0.29
   4   7   0    2.86    0.36
   4   7   0    2.88    0.18
   4   7   0    2.31    0.20
   5   7   0   10.60    0.51
   5   7   0   10.49    0.40
   5   7   0   11.31    0.60
   5   7   0   10.06    0.47
   5   7   0   10.97    0.65
   6   7   0    2.71    0.41
   6   7   0    2.77    0.36
   6   7   0    2.90    0.32
   7   7   0    4.61    0.39
   7   7   0    4.13    0.50
   7   7   0    4.21    0.48
  -6   8   0    0.20    0.15
  -6   8   0   -0.04    0.15
  -5   8   0    0.15    0.12
  -5   8   0    0.27    0.16
  -4   8   0    0.08    0.09
  -4   8   0    0.11    0.12
  -4   8   0    0.36    0.16
  -3   8   0    2.84    0.22
  -3   8   0    2.80    0.35
  -3   8   0    3.18    0.33
  -3   8   0    2.88    0.28
   2  -8   0    2.31    0.23
  -2   8   0    2.05    0.21
  -2   8   0    2.75    0.20
  -2   8   0    2.35    0.28
  -2   8   0    2.07    0.25
   1  -8   0   -0.01    0.05
  -1   8   0    0.09    0.09
  -1   8   0    0.00    0.06
  -1   8   0    0.07    0.06
  -1   8   0   -0.02    0.04
  -1   8   0   -0.05    0.08
   0  -8   0    1.28    0.09
   0   8   0    1.13    0.15
   0   8   0    1.18    0.15
   0   8   0    0.94    0.15
   0   8   0    1.01    0.11
   1   8   0   12.56    0.42
   1   8   0   13.64    0.46
   1   8   0   13.99    0.55
   1   8   0   12.96    0.54
   1   8   0   12.93    0.52
   2   8   0    2.72    0.15
   2   8   0    2.69    0.28
   2   8   0    2.95    0.30
   2   8   0    2.45    0.13
   2   8   0    2.59    0.21
   3   8   0    9.54    0.37
   3   8   0    9.68    0.37
   3   8   0    9.56    0.48
   3   8   0    9.97    0.54
   3   8   0    9.38    0.46
   4   8   0    0.34    0.15
   4   8   0    0.48    0.11
   4   8   0    0.29    0.09
   4   8   0    0.45    0.20
   5   8   0    6.89    0.46
   5   8   0    6.15    0.51
   5   8   0    6.92    0.36
   5   8   0    7.46    0.40
   6   8   0    0.03    0.21
   6   8   0   -0.12    0.08
   6   8   0    0.00    0.15
   7   8   0    0.32    0.22
   7   8   0    0.35    0.16
   7   8   0   -0.09    0.20
  -5   9   0    0.20    0.15
  -5   9   0    0.16    0.18
  -4   9   0    0.56    0.17
  -4   9   0    0.19    0.13
  -4   9   0    0.25    0.11
  -3   9   0    0.15    0.13
  -3   9   0    0.14    0.09
  -3   9   0    0.09    0.11
   2  -9   0    0.36    0.12
  -2   9   0    0.42    0.12
  -2   9   0    0.63    0.19
  -2   9   0    0.63    0.13
  -2   9   0    0.29    0.14
   1  -9   0   17.32    0.58
  -1   9   0   16.74    0.64
  -1   9   0   16.14    0.59
  -1   9   0   16.07    0.52
  -1   9   0   16.37    0.67
  -1   9   0   16.14    0.68
   0   9   0    0.24    0.06
   0   9   0    0.36    0.11
   0   9   0    0.44    0.11
   0   9   0    0.23    0.09
   1   9   0    0.72    0.15
   1   9   0    0.74    0.15
   1   9   0    0.72    0.15
   1   9   0    0.58    0.09
   1   9   0    0.63    0.07
   2   9   0    2.48    0.25
   2   9   0    2.21    0.12
   2   9   0    2.06    0.26
   2   9   0    2.21    0.14
   2   9   0    2.67    0.29
   3   9   0    1.34    0.26
   3   9   0    1.18    0.21
   3   9   0    1.42    0.13
   3   9   0    1.87    0.23
   3   9   0    1.42    0.14
   4   9   0    4.35    0.25
   4   9   0    4.36    0.25
   4   9   0    4.58    0.37
   4   9   0    4.60    0.48
   4   9   0    3.81    0.31
   5   9   0    0.67    0.23
   5   9   0    0.48    0.13
   5   9   0    0.92    0.15
   5   9   0    0.99    0.23
   6   9   0    0.30    0.23
   6   9   0    0.95    0.19
   6   9   0    0.97    0.24
   7   9   0    0.11    0.23
   7   9   0    0.13    0.14
   7   9   0    0.17    0.20
  -5  10   0    0.50    0.19
  -5  10   0    0.21    0.16
  -4  10   0    0.42    0.17
  -4  10   0    0.80    0.20
  -3  10   0    0.19    0.13
  -3  10   0    0.06    0.08
  -3  10   0   -0.05    0.11
  -2  10   0    1.45    0.19
  -2  10   0    1.71    0.21
  -2  10   0    1.51    0.24
  -1  10   0    0.20    0.13
  -1  10   0    0.33    0.10
  -1  10   0    0.29    0.12
  -1  10   0    0.12    0.06
  -1  10   0    0.33    0.15
   0  10   0   17.70    0.68
   0  10   0   18.41    0.62
   0  10   0   19.13    0.73
   0  10   0   18.55    0.67
   1  10   0    1.72    0.12
   1  10   0    1.71    0.21
   1  10   0    1.41    0.22
   1  10   0    2.28    0.26
   1  10   0    1.81    0.17
   2  10   0    4.67    0.30
   2  10   0    4.54    0.19
   2  10   0    4.57    0.21
   2  10   0    4.08    0.31
   2  10   0    4.27    0.33
   3  10   0    0.56    0.16
   3  10   0    1.01    0.11
   3  10   0    1.04    0.19
   3  10   0    0.66    0.19
   3  10   0    0.83    0.11
   4  10   0    3.66    0.22
   4  10   0    3.98    0.32
   4  10   0    4.16    0.43
   4  10   0    4.09    0.46
   4  10   0    3.87    0.23
   5  10   0    0.20    0.18
   5  10   0    0.78    0.21
   5  10   0    0.69    0.19
   5  10   0    0.33    0.10
   6  10   0    4.32    0.31
   6  10   0    3.32    0.49
   6  10   0    4.32    0.47
   7  10   0   -0.04    0.11
   7  10   0   -0.06    0.16
   7  10   0   -0.34    0.21
  -4  11   0    2.49    0.33
  -4  11   0    2.29    0.31
  -3  11   0    1.02    0.23
  -3  11   0    1.14    0.20
  -3  11   0    1.24    0.19
  -2  11   0    0.36    0.12
  -2  11   0    0.28    0.12
  -2  11   0    0.07    0.12
  -1  11   0    0.07    0.11
  -1  11   0    0.18    0.13
  -1  11   0    0.36    0.10
  -1  11   0    0.12    0.10
   0  11   0    5.77    0.27
   0  11   0    5.52    0.35
   0  11   0    4.97    0.31
   0  11   0    5.57    0.31
   1  11   0    0.99    0.18
   1  11   0    1.22    0.21
   1  11   0    1.03    0.11
   1  11   0    0.97    0.20
   1  11   0    1.05    0.14
   2  11   0   -0.02    0.09
   2  11   0    0.05    0.05
   2  11   0    0.18    0.06
   2  11   0   -0.02    0.12
   2  11   0    0.00    0.09
   3  11   0   16.56    0.80
   3  11   0   16.92    0.76
   3  11   0   16.92    0.55
   3  11   0   17.38    0.57
   3  11   0   17.13    0.71
   4  11   0   -0.13    0.13
   4  11   0    0.25    0.08
   4  11   0    0.08    0.13
   4  11   0    0.16    0.07
   4  11   0    0.25    0.14
   5  11   0    1.25    0.25
   5  11   0    1.97    0.21
   5  11   0    1.26    0.31
   5  11   0    1.58    0.31
   6  11   0    0.25    0.21
   6  11   0    0.38    0.12
   6  11   0    0.53    0.21
   6  11   0    0.42    0.18
  -3  12   0    0.92    0.19
  -3  12   0    0.59    0.19
  -2  12   0    0.33    0.16
  -2  12   0    0.39    0.14
  -2  12   0    0.24    0.12
  -1  12   0    3.59    0.38
  -1  12   0    3.47    0.25
  -1  12   0    3.60    0.29
   0  12   0    2.12    0.26
   0  12   0    1.73    0.26
   0  12   0    1.55    0.21
   0  12   0    1.97    0.16
   0  12   0    1.38    0.20
   1  12   0    0.40    0.08
   1  12   0    0.44    0.11
   1  12   0    0.22    0.13
   1  12   0    0.34    0.14
   1  12   0    0.42    0.15
   2  12   0    1.23    0.20
   2  12   0    1.46    0.11
   2  12   0    2.03    0.29
   2  12   0    1.07    0.22
   2  12   0    1.64    0.12
   3  12   0    5.64    0.45
   3  12   0    5.04    0.23
   3  12   0    5.57    0.36
   3  12   0    5.17    0.40
   3  12   0    5.12    0.22
   4  12   0    3.15    0.42
   4  12   0    3.97    0.21
   4  12   0    3.95    0.21
   4  12   0    3.97    0.33
   4  12   0    4.38    0.47
   5  12   0    0.07    0.13
   5  12   0    0.37    0.18
   5  12   0    0.31    0.10
   5  12   0    0.59    0.24
   6  12   0    0.30    0.25
   6  12   0    0.43    0.13
   6  12   0    0.48    0.21
   6  12   0    0.27    0.20
  -3  13   0    1.41    0.27
  -2  13   0    1.10    0.20
  -2  13   0    0.91    0.23
  -1  13   0    4.39    0.44
  -1  13   0    4.15    0.32
  -1  13   0    4.22    0.27
   0  13   0    3.16    0.26
   0  13   0    3.05    0.34
   0  13   0    2.93    0.35
   0  13   0    2.61    0.19
   1  13   0    0.23    0.14
   1  13   0    0.04    0.07
   1  13   0   -0.08    0.10
   1  13   0    0.15    0.06
   1  13   0    0.06    0.11
   2  13   0    1.56    0.11
   2  13   0    1.37    0.22
   2  13   0    1.33    0.10
   2  13   0    2.03    0.29
   2  13   0    1.28    0.26
   3  13   0    1.08    0.20
   3  13   0    1.04    0.27
   3  13   0    0.94    0.09
   3  13   0    0.97    0.25
   3  13   0    1.13    0.11
   4  13   0    0.21    0.20
   4  13   0    0.04    0.06
   4  13   0    0.18    0.14
   4  13   0    0.10    0.14
   4  13   0    0.10    0.06
   5  13   0    0.37    0.23
   5  13   0    0.08    0.17
   5  13   0    0.35    0.10
  -1  14   0    0.58    0.14
  -1  14   0    0.36    0.15
  -1  14   0    0.47    0.18
   0  14   0    0.12    0.17
   0  14   0    0.13    0.08
   0  14   0    0.00    0.12
   1  14   0    1.35    0.24
   1  14   0    1.54    0.27
   1  14   0    1.88    0.18
   1  14   0    1.72    0.14
   2  14   0    2.88    0.36
   2  14   0    2.23    0.13
   2  14   0    3.07    0.39
   2  14   0    2.45    0.14
   3  14   0    0.56    0.21
   3  14   0    0.31    0.06
   3  14   0    0.19    0.05
   3  14   0    0.09    0.16
   4  14   0    1.32    0.12
   4  14   0    1.29    0.29
   4  14   0    1.66    0.35
   4  14   0    1.17    0.11
   0  15   0    0.02    0.08
   0  15   0   -0.19    0.13
   0  15   0    0.06    0.13
   1  15   0    3.49    0.40
   1  15   0    4.76    0.38
   1  15   0    4.09    0.21
   2  15   0    0.00    0.03
   2  15   0    0.05    0.04
   2  15   0    0.27    0.14
   3  15   0    0.55    0.24
   3  15   0    0.58    0.20
   2  15  -1   -0.12    0.13
   4  14  -1   -0.22    0.15
   4  14  -1    0.18    0.15
   4  14  -1    0.04    0.05
   3  14  -1    0.50    0.20
   3  14  -1    0.39    0.07
   3  14  -1    0.51    0.22
   3  14  -1    0.44    0.09
   2  14  -1   -0.01    0.06
   2  14  -1    0.05    0.12
   2  14  -1    0.08    0.06
   1  14  -1    0.29    0.16
   1  14  -1    0.48    0.10
   0  14  -1    0.30    0.11
   0  14  -1    0.24    0.17
   0  14  -1    0.40    0.19
  -1  14  -1    0.16    0.11
  -1  14  -1    0.20    0.15
  -1  14  -1   -0.12    0.14
   5  13  -1   -0.07    0.16
   5  13  -1    0.18    0.09
   5  13  -1    0.15    0.15
   4  13  -1    0.18    0.08
   4  13  -1    0.03    0.17
   4  13  -1    0.12    0.16
   3  13  -1    1.00    0.12
   3  13  -1    0.74    0.24
   3  13  -1    0.71    0.22
   3  13  -1    0.72    0.10
   2  13  -1    0.05    0.14
   2  13  -1    0.12    0.14
   2  13  -1    0.12    0.06
   2  13  -1    0.18    0.07
   1  13  -1    0.07    0.07
   1  13  -1    0.23    0.15
   1  13  -1    0.13    0.08
   0  13  -1    2.91    0.21
   0  13  -1    2.59    0.32
  -1  13  -1    0.42    0.14
  -1  13  -1    0.49    0.19
  -1  13  -1    0.22    0.11
  -2  13  -1    1.51    0.24
  -2  13  -1    1.88    0.32
  -2  13  -1    1.59    0.23
   6  12  -1   -0.19    0.19
   6  12  -1   -0.18    0.13
   6  12  -1    0.05    0.09
   5  12  -1    0.04    0.07
   5  12  -1   -0.11    0.15
   5  12  -1    0.01    0.13
   4  12  -1    0.74    0.22
   4  12  -1    0.78    0.13
   4  12  -1    0.96    0.27
   4  12  -1    0.96    0.22
   4  12  -1    0.62    0.11
   3  12  -1    7.94    0.34
   3  12  -1    8.80    0.54
   3  12  -1    8.00    0.32
   3  12  -1    8.05    0.43
   3  12  -1    7.54    0.50
   2  12  -1    1.83    0.28
   2  12  -1    1.91    0.23
   2  12  -1    1.87    0.29
   2  12  -1    1.89    0.14
   2  12  -1    1.88    0.16
   1  12  -1    3.64    0.27
   1  12  -1    3.88    0.31
   1  12  -1    3.46    0.24
   1  12  -1    3.77    0.21
   1  12  -1    3.87    0.40
   0  12  -1    0.13    0.12
   0  12  -1   -0.04    0.09
   0  12  -1    0.01    0.07
  -1  12  -1    6.13    0.44
  -1  12  -1    5.00    0.36
  -1  12  -1    5.30    0.32
  -2  12  -1    0.03    0.10
  -2  12  -1    0.08    0.16
  -2  12  -1   -0.03    0.10
  -3  12  -1    0.03    0.15
  -3  12  -1    0.31    0.15
   6  11  -1    0.71    0.26
   6  11  -1    0.80    0.23
   6  11  -1    1.02    0.18
   6  11  -1    0.51    0.27
   5  11  -1    1.03    0.25
   5  11  -1    1.05    0.22
   5  11  -1    1.27    0.33
   5  11  -1    2.01    0.21
   4  11  -1   -0.02    0.09
   4  11  -1    0.07    0.07
   4  11  -1    0.06    0.15
   4  11  -1    0.12    0.17
   4  11  -1    0.12    0.08
   3  11  -1    8.86    0.37
   3  11  -1    8.77    0.45
   3  11  -1    9.23    0.35
   3  11  -1    8.97    0.53
   3  11  -1    9.21    0.56
   2  11  -1    4.58    0.24
   2  11  -1    4.41    0.42
   2  11  -1    4.23    0.34
   2  11  -1    4.01    0.20
   2  11  -1    4.18    0.29
   1  11  -1    5.30    0.31
   1  11  -1    5.04    0.36
   1  11  -1    5.11    0.29
   1  11  -1    5.28    0.25
   1  11  -1    5.71    0.37
   0  11  -1    0.03    0.10
   0  11  -1   -0.03    0.06
   0  11  -1   -0.07    0.08
   0  11  -1   -0.05    0.09
  -1  11  -1    0.20    0.09
  -1  11  -1    0.10    0.11
  -1  11  -1   -0.02    0.11
  -2  11  -1   -0.02    0.13
  -2  11  -1   -0.05    0.10
  -2  11  -1    0.23    0.12
  -3  11  -1    0.49    0.16
  -3  11  -1    0.47    0.18
  -3  11  -1    0.68    0.17
  -4  11  -1    0.03    0.14
  -4  11  -1   -0.03    0.15
   7  10  -1    0.50    0.26
   7  10  -1    1.06    0.29
   7  10  -1    0.81    0.20
   7  10  -1    0.86    0.24
   6  10  -1   10.36    0.62
   6  10  -1    9.22    0.68
   6  10  -1   10.29    0.60
   6  10  -1    9.38    0.48
   5  10  -1    1.47    0.20
   5  10  -1    2.17    0.31
   5  10  -1    1.35    0.33
   5  10  -1    1.67    0.32
   4  10  -1    0.07    0.07
   4  10  -1    0.24    0.17
   4  10  -1   -0.07    0.10
   4  10  -1   -0.08    0.09
   4  10  -1    0.13    0.08
   3  10  -1    2.73    0.28
   3  10  -1    2.92    0.35
   3  10  -1    2.55    0.18
   3  10  -1    2.97    0.37
   3  10  -1    2.44    0.16
   2  10  -1    6.74    0.42
   2  10  -1    6.92    0.43
   2  10  -1    6.42    0.29
   2  10  -1    6.44    0.27
   2  10  -1    5.98    0.34
   1  10  -1    0.67    0.13
   1  10  -1    0.88    0.18
   1  10  -1    0.76    0.10
   1  10  -1    0.92    0.19
   1  10  -1    1.10    0.17
   0  10  -1    0.87    0.18
   0  10  -1    0.75    0.14
   0  10  -1    1.01    0.13
   0  10  -1    0.92    0.16
   0  10  -1    0.71    0.14
  -1  10  -1    0.23    0.12
  -1  10  -1    0.06    0.12
  -1  10  -1    0.15    0.09
  -2  10  -1    0.14    0.10
  -2  10  -1    0.09    0.10
  -2  10  -1    0.18    0.13
  -3  10  -1    1.61    0.23
  -3  10  -1    1.60    0.24
  -3  10  -1    0.98    0.21
  -4  10  -1    0.13    0.13
  -4  10  -1    0.16    0.15
   7   9  -1    1.22    0.23
   7   9  -1    1.27    0.35
   7   9  -1    1.33    0.30
   6   9  -1    0.02    0.10
   6   9  -1    0.09    0.19
   6   9  -1   -0.02    0.15
   6   9  -1    0.11    0.17
   5   9  -1    3.91    0.42
   5   9  -1    4.01    0.49
   5   9  -1    4.12    0.35
   5   9  -1    4.34    0.29
   4   9  -1   22.51    0.78
   4   9  -1   23.68    0.99
   4   9  -1   21.66    0.76
   4   9  -1   21.73    0.85
   4   9  -1   21.68    0.91
   3   9  -1    2.05    0.30
   3   9  -1    2.46    0.18
   3   9  -1    2.24    0.29
   3   9  -1    2.83    0.24
   3   9  -1    2.71    0.17
   2   9  -1   13.09    0.46
   2   9  -1   13.44    0.49
   2   9  -1   12.72    0.53
   2   9  -1   13.05    0.62
   2   9  -1   13.56    0.62
   1   9  -1    0.97    0.15
   1   9  -1    0.85    0.17
   1   9  -1    1.00    0.14
   1   9  -1    1.13    0.20
   1   9  -1    0.86    0.10
   0   9  -1    0.07    0.10
   0   9  -1    0.24    0.11
   0   9  -1    0.26    0.11
   0   9  -1    0.26    0.08
   0   9  -1    0.13    0.09
  -1   9  -1    0.39    0.13
  -1   9  -1    0.20    0.09
  -1   9  -1    0.15    0.05
  -1   9  -1    0.14    0.13
   1  -9   1    0.10    0.07
  -2   9  -1    2.32    0.30
  -2   9  -1    2.72    0.23
  -2   9  -1    2.37    0.29
  -2   9  -1    2.26    0.25
  -3   9  -1    2.21    0.25
  -3   9  -1    2.00    0.26
  -3   9  -1    2.33    0.26
  -4   9  -1    0.54    0.15
  -4   9  -1    0.85    0.20
  -4   9  -1    0.71    0.20
  -5   9  -1    0.26    0.14
  -5   9  -1    0.20    0.15
   7   8  -1    0.40    0.20
   7   8  -1    0.68    0.28
   7   8  -1    0.50    0.18
   6   8  -1    1.19    0.32
   6   8  -1    1.69    0.24
   6   8  -1    1.65    0.30
   5   8  -1    5.25    0.31
   5   8  -1    5.23    0.39
   5   8  -1    5.15    0.32
   5   8  -1    6.22    0.49
   4   8  -1    1.56    0.18
   4   8  -1    1.60    0.23
   4   8  -1    1.60    0.28
   4   8  -1    1.32    0.17
   4   8  -1    1.18    0.21
   3   8  -1   13.38    0.64
   3   8  -1   12.43    0.54
   3   8  -1   12.43    0.47
   3   8  -1   12.58    0.47
   3   8  -1   12.43    0.59
   2   8  -1    5.67    0.30
   2   8  -1    5.86    0.35
   2   8  -1    5.45    0.24
   2   8  -1    5.49    0.37
   2   8  -1    6.14    0.27
   1   8  -1    0.10    0.08
   1   8  -1    0.16    0.09
   1   8  -1    0.24    0.10
   1   8  -1    0.11    0.08
   1   8  -1    0.20    0.06
   0   8  -1    3.19    0.22
   0   8  -1    3.71    0.19
   0   8  -1    3.71    0.26
   0   8  -1    3.74    0.25
   0  -8   1    3.48    0.18
  -1   8  -1    4.85    0.32
  -1   8  -1    4.05    0.28
  -1   8  -1    4.43    0.18
  -1   8  -1    4.22    0.24
  -1   8  -1    4.69    0.29
   1  -8   1    4.45    0.26
  -2   8  -1    1.26    0.18
  -2   8  -1    1.02    0.17
  -2   8  -1    0.78    0.17
  -2   8  -1    0.87    0.20
   2  -8   1    1.20    0.18
  -3   8  -1    4.57    0.32
  -3   8  -1    4.30    0.33
  -3   8  -1    4.31    0.29
  -4   8  -1    1.89    0.23
  -4   8  -1    1.71    0.26
  -4   8  -1    1.38    0.24
  -5   8  -1    0.44    0.19
  -5   8  -1    0.31    0.16
   7   7  -1    8.15    0.58
   7   7  -1    8.62    0.65
   7   7  -1    8.38    0.52
   6   7  -1    0.23    0.19
   6   7  -1    0.30    0.18
   6   7  -1    0.28    0.13
   5   7  -1   16.48    0.68
   5   7  -1   16.97    0.83
   5   7  -1   16.62    0.66
   5   7  -1   17.73    0.78
   4   7  -1   -0.08    0.06
   4   7  -1   -0.07    0.06
   4   7  -1    0.09    0.13
   4   7  -1   -0.01    0.10
  -4  -7   1    0.04    0.07
   3   7  -1    0.36    0.15
   3   7  -1    0.77    0.16
   3   7  -1    0.52    0.09
   3   7  -1    0.54    0.10
   3   7  -1    0.42    0.12
  -3  -7   1    0.56    0.13
  -3  -7   1    0.47    0.09
   2   7  -1    0.16    0.11
   2   7  -1    0.47    0.11
   2   7  -1    0.07    0.09
   2   7  -1    0.18    0.06
   2   7  -1    0.27    0.07
  -2  -7   1    0.20    0.05
   1   7  -1   45.56    1.37
   1   7  -1   46.52    1.42
   1   7  -1   45.30    1.36
   1   7  -1   44.35    1.32
   1   7  -1   45.48    1.42
   0   7  -1   41.78    1.32
   0   7  -1   43.18    1.32
   0   7  -1   42.18    1.26
   0   7  -1   40.11    1.24
   0  -7   1   43.00    1.25
  -1   7  -1    0.46    0.12
  -1   7  -1    0.34    0.10
  -1   7  -1    0.46    0.13
  -1   7  -1    0.40    0.09
  -1   7  -1    0.40    0.06
   1  -7   1    0.37    0.10
  -2   7  -1   10.16    0.52
  -2   7  -1    8.94    0.41
  -2   7  -1    9.70    0.46
  -2   7  -1    8.29    0.40
   2  -7   1    9.15    0.44
  -3   7  -1    4.18    0.35
  -3   7  -1    3.77    0.30
  -3   7  -1    3.41    0.27
  -3   7  -1    3.86    0.26
   3  -7   1    3.14    0.28
  -4   7  -1    2.79    0.23
  -4   7  -1    2.58    0.30
  -4   7  -1    2.45    0.28
  -5   7  -1    0.26    0.16
  -5   7  -1    0.10    0.11
  -6   7  -1    0.31    0.15
  -6   7  -1    0.38    0.20
   7   6  -1    2.66    0.34
   7   6  -1    1.98    0.39
   7   6  -1    2.52    0.38
   6   6  -1    4.92    0.41
   6   6  -1    4.70    0.50
   6   6  -1    4.79    0.37
   5   6  -1   27.22    1.05
   5   6  -1   26.16    0.94
   5   6  -1   25.78    1.09
   5   6  -1   27.37    0.98
   5   6  -1   27.25    0.85
  -5  -6   1   26.16    0.95
   4   6  -1    0.83    0.19
   4   6  -1    0.77    0.15
   4   6  -1    0.71    0.11
   4   6  -1    0.92    0.14
   4   6  -1    0.53    0.19
  -4  -6   1    0.67    0.13
   3   6  -1    7.45    0.34
   3   6  -1    7.11    0.44
   3   6  -1    8.43    0.35
   3   6  -1    8.11    0.34
   3   6  -1    7.66    0.39
  -3  -6   1    7.99    0.38
  -3  -6   1    8.30    0.34
   2   6  -1    4.65    0.29
   2   6  -1    4.41    0.22
   2   6  -1    4.20    0.30
   2   6  -1    4.68    0.21
   2   6  -1    4.27    0.24
  -2  -6   1    4.38    0.21
  -2  -6   1    4.53    0.30
   1   6  -1   10.97    0.38
   1   6  -1   12.05    0.49
   1   6  -1   11.69    0.48
   1   6  -1   11.22    0.42
   1   6  -1   11.17    0.42
  -1  -6   1   11.16    0.46
  -1  -6   1   11.66    0.36
  -1  -6   1   12.00    0.38
   0   6  -1    3.11    0.21
   0   6  -1    2.70    0.18
   0   6  -1    2.51    0.20
   0   6  -1    3.25    0.16
   0  -6   1    3.01    0.22
   0  -6   1    3.02    0.17
  -1   6  -1  105.92    2.95
  -1   6  -1  102.77    2.83
  -1   6  -1  102.76    3.08
  -1   6  -1  108.97    3.02
  -1   6  -1   99.66    2.98
   1  -6   1  106.56    3.03
   1  -6   1  109.50    2.96
  -2   6  -1    5.43    0.33
  -2   6  -1    4.78    0.27
  -2   6  -1    5.12    0.34
  -2   6  -1    5.00    0.30
  -2   6  -1    4.95    0.27
   2  -6   1    4.64    0.29
   2  -6   1    4.60    0.28
  -3   6  -1   19.02    0.83
  -3   6  -1   18.58    0.68
  -3   6  -1   18.29    0.72
  -3   6  -1   18.89    0.73
  -4   6  -1    0.31    0.12
  -4   6  -1    0.19    0.12
  -4   6  -1    0.13    0.12
   4  -6   1    0.01    0.15
  -5   6  -1    0.15    0.15
  -5   6  -1    0.42    0.16
   5  -6   1    0.27    0.20
  -6   6  -1    0.05    0.11
  -6   6  -1    0.24    0.18
   6  -6   1   -0.06    0.19
   8   5  -1    0.12    0.18
   8   5  -1    0.34    0.19
   8   5  -1   -0.07    0.23
   7   5  -1    0.08    0.13
   7   5  -1    0.12    0.17
   7   5  -1    0.10    0.20
   6   5  -1    5.92    0.48
   6   5  -1    5.25    0.39
   6   5  -1    6.09    0.46
   5   5  -1    2.03    0.32
   5   5  -1    2.17    0.24
   5   5  -1    2.22    0.27
   5   5  -1    1.82    0.15
   5   5  -1    2.01    0.29
  -5  -5   1    2.07    0.24
   4   5  -1   40.29    1.15
   4   5  -1   38.42    1.31
   4   5  -1   38.66    1.23
   4   5  -1   37.64    1.35
   4   5  -1   37.18    1.24
  -4  -5   1   37.95    1.23
   3   5  -1    3.08    0.18
   3   5  -1    2.58    0.19
   3   5  -1    2.37    0.28
   3   5  -1    2.44    0.17
   3   5  -1    2.45    0.25
  -3  -5   1    2.78    0.18
  -3  -5   1    2.76    0.26
   2   5  -1    0.62    0.15
   2   5  -1    0.47    0.11
   2   5  -1    0.95    0.11
   2   5  -1    0.73    0.12
   2   5  -1    0.69    0.09
  -2  -5   1    0.58    0.11
  -2  -5   1    0.67    0.14
  -2  -5   1    0.57    0.09
  -2  -5   1    0.67    0.08
   1   5  -1   16.93    0.55
   1   5  -1   16.69    0.55
   1   5  -1   16.38    0.61
   1   5  -1   15.94    0.60
   1   5  -1   16.74    0.52
  -1  -5   1   16.52    0.51
  -1  -5   1   16.87    0.53
  -1  -5   1   16.94    0.61
   0   5  -1   22.08    0.74
   0   5  -1   21.55    0.73
   0   5  -1   21.29    0.70
   0   5  -1   22.20    0.68
   0  -5   1   22.93    0.74
   0  -5   1   22.76    0.67
  -1   5  -1  135.17    3.74
  -1   5  -1  132.74    3.65
  -1   5  -1  135.51    3.83
  -1   5  -1  131.03    3.55
  -1   5  -1  128.25    3.72
   1  -5   1  135.24    3.77
   1  -5   1  135.91    3.66
   1  -5   1  129.78    3.72
  -2   5  -1   20.73    0.75
  -2   5  -1   22.53    0.80
  -2   5  -1   22.36    0.74
  -2   5  -1   22.50    0.85
  -2   5  -1   22.60    0.77
   2  -5   1   22.21    0.75
   2  -5   1   21.50    0.79
  -3   5  -1    7.44    0.37
  -3   5  -1    7.61    0.35
  -3   5  -1    9.01    0.50
  -3   5  -1    6.98    0.38
   3  -5   1    8.22    0.44
   3  -5   1    7.32    0.41
  -4   5  -1    0.54    0.16
  -4   5  -1    0.86    0.14
  -4   5  -1    0.53    0.19
  -4   5  -1    0.82    0.15
   4  -5   1    0.98    0.22
   4  -5   1    0.52    0.16
  -5   5  -1    3.67    0.28
  -5   5  -1    4.03    0.34
   5  -5   1    3.75    0.41
  -6   5  -1    5.31    0.44
  -6   5  -1    4.91    0.33
   6  -5   1    5.46    0.55
   8   4  -1    8.38    0.57
   8   4  -1    7.73    0.61
   8   4  -1    8.35    0.64
   7   4  -1    0.07    0.16
   7   4  -1    0.22    0.19
   7   4  -1    0.39    0.22
   6   4  -1    0.05    0.12
   6   4  -1    0.21    0.18
   6   4  -1    0.06    0.15
   5   4  -1   10.09    0.39
   5   4  -1   10.89    0.49
   5   4  -1    9.66    0.50
   5   4  -1    9.70    0.57
   5   4  -1   10.93    0.59
  -5  -4   1    9.69    0.48
   4   4  -1   28.15    0.92
   4   4  -1   26.49    0.94
   4   4  -1   27.50    1.04
   4   4  -1   26.31    0.82
   4   4  -1   26.51    0.99
  -4  -4   1   26.96    0.92
   3   4  -1   -0.12    0.09
   3   4  -1   -0.06    0.05
   3   4  -1   -0.04    0.04
   3   4  -1    0.08    0.07
   3   4  -1   -0.01    0.06
  -3  -4   1    0.04    0.06
  -3  -4   1    0.06    0.08
   2   4  -1   38.05    1.11
   2   4  -1   35.63    1.19
   2   4  -1   36.60    1.10
   2   4  -1   36.95    1.13
  -2  -4   1   37.30    1.13
  -2  -4   1   36.00    1.10
  -2  -4   1   36.32    1.09
  -2  -4   1   37.32    1.18
   1   4  -1   13.66    0.51
   1   4  -1   13.73    0.52
   1   4  -1   13.87    0.44
   1   4  -1   14.04    0.46
   1   4  -1   14.06    0.46
  -1  -4   1   13.29    0.43
  -1  -4   1   12.79    0.44
  -1  -4   1   14.43    0.51
   0   4  -1   48.24    1.49
   0   4  -1   50.09    1.44
   0   4  -1   51.33    1.47
   0   4  -1   50.23    1.44
   0  -4   1   51.82    1.44
   0  -4   1   49.69    1.47
   0  -4   1   50.64    1.43
   0  -4   1   51.98    1.47
  -1   4  -1   63.98    1.98
  -1   4  -1   69.08    1.94
  -1   4  -1   65.96    1.92
  -1   4  -1   66.91    1.90
   1  -4   1   65.85    1.96
   1  -4   1   68.88    1.90
   1  -4   1   68.09    1.92
  -2   4  -1    0.13    0.07
  -2   4  -1    0.02    0.08
  -2   4  -1    0.07    0.06
  -2   4  -1    0.04    0.09
  -2   4  -1   -0.04    0.05
   2  -4   1    0.11    0.08
   2  -4   1   -0.02    0.05
   2  -4   1    0.02    0.06
   2  -4   1    0.01    0.04
  -3   4  -1    1.36    0.16
  -3   4  -1    1.61    0.18
  -3   4  -1    1.59    0.19
  -3   4  -1    1.44    0.23
   3  -4   1    2.05    0.20
   3  -4   1    1.48    0.21
   3  -4   1    1.48    0.08
   3  -4   1    1.75    0.24
  -4   4  -1   11.18    0.61
  -4   4  -1   10.60    0.51
  -4   4  -1   11.04    0.47
  -4   4  -1   10.87    0.48
   4  -4   1   10.89    0.39
   4  -4   1   10.75    0.57
   4  -4   1   10.48    0.55
  -5   4  -1    7.73    0.47
  -5   4  -1    7.32    0.39
   5  -4   1    7.43    0.52
   5  -4   1    7.27    0.48
   5  -4   1    8.21    0.35
  -6   4  -1    0.01    0.10
  -6   4  -1    0.08    0.15
   6  -4   1   -0.06    0.17
   7  -4   1    2.21    0.41
   8   3  -1    1.00    0.26
   8   3  -1    1.67    0.35
   8   3  -1    1.95    0.38
   7   3  -1    3.58    0.41
   7   3  -1    4.25    0.49
   7   3  -1    3.81    0.47
   6   3  -1    5.58    0.42
   6   3  -1    6.86    0.48
   6   3  -1    6.23    0.50
  -6  -3   1    6.11    0.28
   5   3  -1    7.90    0.32
   5   3  -1    7.24    0.47
   5   3  -1    7.88    0.45
   5   3  -1    8.13    0.51
   5   3  -1    7.28    0.39
  -5  -3   1    7.46    0.31
  -5  -3   1    7.18    0.41
   4   3  -1    1.05    0.11
   4   3  -1    1.16    0.21
   4   3  -1    1.14    0.16
   4   3  -1    0.90    0.16
   4   3  -1    1.16    0.21
  -4  -3   1    1.11    0.12
   3   3  -1   12.14    0.46
   3   3  -1   11.62    0.53
   3   3  -1   11.64    0.50
   3   3  -1   11.19    0.47
   3   3  -1   12.40    0.41
  -3  -3   1   12.16    0.48
  -3  -3   1   11.05    0.45
  -3  -3   1   12.02    0.53
  -3  -3   1   11.95    0.50
   2   3  -1   23.18    0.72
   2   3  -1   24.18    0.76
   2   3  -1   24.65    0.76
   2   3  -1   23.93    0.78
   2   3  -1   23.94    0.84
  -2  -3   1   24.20    0.78
  -2  -3   1   23.65    0.82
  -2  -3   1   23.87    0.76
  -2  -3   1   24.86    0.76
   1   3  -1    0.27    0.05
   1   3  -1    0.17    0.07
   1   3  -1    0.22    0.06
   1   3  -1    0.25    0.06
   1   3  -1    0.21    0.08
  -1  -3   1    0.31    0.09
  -1  -3   1    0.28    0.06
  -1  -3   1    0.29    0.06
  -1  -3   1    0.28    0.05
   0   3  -1  585.79   15.15
   0   3  -1  540.61   15.05
   0   3  -1  595.80   15.56
   0   3  -1  534.34   15.54
   0  -3   1  560.78   15.53
   0  -3   1  557.49   15.05
   0  -3   1  575.46   15.57
   0  -3   1  566.18   15.14
  -1   3  -1    1.73    0.12
  -1   3  -1    1.91    0.14
  -1   3  -1    2.19    0.18
  -1   3  -1    1.76    0.13
   1  -3   1    1.94    0.14
   1  -3   1    1.71    0.12
   1  -3   1    2.18    0.15
  -2   3  -1   14.65    0.61
  -2   3  -1   14.75    0.51
  -2   3  -1   14.73    0.52
  -2   3  -1   15.04    0.53
  -2   3  -1   15.58    0.58
   2  -3   1   13.96    0.42
   2  -3   1   15.32    0.52
   2  -3   1   14.33    0.56
   2  -3   1   14.88    0.52
   2  -3   1   13.90    0.56
  -3   3  -1    3.63    0.23
  -3   3  -1    3.57    0.22
  -3   3  -1    3.92    0.25
  -3   3  -1    4.02    0.31
   3  -3   1    3.98    0.29
   3  -3   1    3.77    0.18
   3  -3   1    3.77    0.23
   3  -3   1    3.75    0.28
   3  -3   1    3.97    0.24
  -4   3  -1    9.81    0.42
  -4   3  -1    9.34    0.54
  -4   3  -1    9.09    0.46
   4  -3   1   10.84    0.53
   4  -3   1    9.69    0.39
   4  -3   1    9.40    0.52
  -5   3  -1    0.01    0.12
  -5   3  -1   -0.13    0.13
  -5   3  -1    0.00    0.08
   5  -3   1    0.16    0.15
   5  -3   1    0.21    0.14
   5  -3   1   -0.02    0.08
  -6   3  -1    1.77    0.20
  -6   3  -1    1.98    0.28
   6  -3   1    1.72    0.32
   7  -3   1    3.65    0.49
   8   2  -1    0.16    0.18
   8   2  -1    0.56    0.27
   8   2  -1    0.51    0.27
   7   2  -1    3.44    0.40
   7   2  -1    3.75    0.43
   7   2  -1    4.02    0.47
   6   2  -1    2.07    0.33
   6   2  -1    2.40    0.35
   6   2  -1    2.00    0.29
  -6  -2   1    1.99    0.17
   5   2  -1    6.30    0.45
   5   2  -1    6.96    0.41
   5   2  -1    6.51    0.37
   5   2  -1    7.05    0.30
   5   2  -1    6.54    0.44
  -5  -2   1    6.60    0.28
  -5  -2   1    6.23    0.39
   4   2  -1   18.50    0.77
   4   2  -1   18.73    0.74
   4   2  -1   19.64    0.71
   4   2  -1   19.56    0.78
   4   2  -1   19.76    0.62
  -4  -2   1   19.11    0.61
  -4  -2   1   19.24    0.72
   3   2  -1    4.06    0.19
   3   2  -1    4.60    0.29
   3   2  -1    4.34    0.24
   3   2  -1    4.51    0.26
   3   2  -1    4.24    0.30
  -3  -2   1    4.26    0.29
  -3  -2   1    4.14    0.24
  -3  -2   1    4.26    0.19
  -3  -2   1    4.66    0.28
  -3  -2   1    4.75    0.27
   2   2  -1   10.64    0.46
   2   2  -1   11.55    0.42
   2   2  -1   12.39    0.38
   2   2  -1   10.77    0.43
   2   2  -1   11.74    0.41
  -2  -2   1   10.83    0.36
  -2  -2   1   10.58    0.43
  -2  -2   1   11.46    0.42
  -2  -2   1   11.44    0.46
   1   2  -1   22.85    0.69
   1   2  -1   23.91    0.69
   1   2  -1   22.87    0.73
   1   2  -1   23.17    0.70
  -1  -2   1   23.36    0.73
  -1  -2   1   23.31    0.69
  -1  -2   1   22.14    0.69
  -1  -2   1   23.13    0.69
   0   2  -1   22.44    0.68
   0   2  -1   22.44    0.66
   0   2  -1   22.28    0.67
   0   2  -1   24.21    0.70
   0  -2   1   22.64    0.69
   0  -2   1   23.64    0.67
   0  -2   1   22.79    0.68
   0  -2   1   22.02    0.66
  -1   2  -1  352.62    9.27
  -1   2  -1  364.17    9.50
  -1   2  -1  400.65    9.62
  -1   2  -1  314.32    9.56
   1  -2   1  328.97    9.62
   1  -2   1  343.54    9.25
   1  -2   1  326.52    9.43
  -2   2  -1   31.29    1.04
  -2   2  -1   30.04    0.92
  -2   2  -1   30.61    0.96
  -2   2  -1   31.71    1.00
  -2   2  -1   30.04    0.92
   2  -2   1   30.97    0.95
   2  -2   1   31.46    1.01
   2  -2   1   29.23    0.99
   2  -2   1   29.84    0.87
   2  -2   1   29.97    0.92
  -3   2  -1    4.37    0.24
  -3   2  -1    4.29    0.23
  -3   2  -1    5.19    0.28
  -3   2  -1    5.78    0.36
   3  -2   1    4.99    0.24
   3  -2   1    4.76    0.32
   3  -2   1    5.19    0.32
   3  -2   1    5.35    0.26
   3  -2   1    4.88    0.27
  -4   2  -1    5.54    0.41
  -4   2  -1    5.96    0.29
  -4   2  -1    5.50    0.34
   4  -2   1    5.74    0.32
   4  -2   1    5.56    0.30
   4  -2   1    5.66    0.41
   4  -2   1    5.74    0.37
  -5   2  -1    5.13    0.36
  -5   2  -1    5.47    0.29
   5  -2   1    4.81    0.40
   5  -2   1    6.12    0.34
   5  -2   1    5.51    0.40
  -6   2  -1    2.44    0.30
  -6   2  -1    3.45    0.23
   6  -2   1    3.20    0.38
   6  -2   1    2.91    0.31
   6  -2   1    3.40    0.43
   7  -2   1    1.00    0.30
   8   1  -1    0.46    0.25
   8   1  -1    0.60    0.27
   7   1  -1    0.17    0.18
   7   1  -1    0.40    0.18
   7   1  -1    0.36    0.22
   6   1  -1    1.42    0.29
   6   1  -1    2.06    0.30
   6   1  -1    1.85    0.32
  -6  -1   1    2.40    0.30
  -6  -1   1    2.10    0.17
   5   1  -1    0.91    0.24
   5   1  -1    0.80    0.11
   5   1  -1    0.87    0.16
   5   1  -1    1.34    0.23
   5   1  -1    1.12    0.22
  -5  -1   1    0.87    0.12
  -5  -1   1    0.99    0.18
   4   1  -1    1.33    0.22
   4   1  -1    1.64    0.20
   4   1  -1    1.16    0.20
   4   1  -1    1.32    0.13
   4   1  -1    1.09    0.18
  -4  -1   1    1.25    0.18
  -4  -1   1    1.41    0.13
  -4  -1   1    1.57    0.24
   3   1  -1  116.30    3.46
   3   1  -1  123.62    3.27
   3   1  -1  123.50    3.46
   3   1  -1  117.01    3.42
   3   1  -1  114.35    3.40
  -3  -1   1  129.22    3.49
  -3  -1   1  118.84    3.44
  -3  -1   1  120.58    3.46
  -3  -1   1  116.47    3.40
  -3  -1   1  122.62    3.27
   2   1  -1   -0.03    0.05
   2   1  -1   -0.06    0.07
   2   1  -1   -0.03    0.04
   2   1  -1    0.03    0.05
   2   1  -1    0.06    0.07
  -2  -1   1    0.03    0.06
  -2  -1   1    0.07    0.08
  -2  -1   1   -0.01    0.03
  -2  -1   1    0.04    0.08
  -2  -1   1    0.07    0.06
   1   1  -1    0.43    0.08
   1   1  -1    0.43    0.05
   1   1  -1    0.43    0.07
   1   1  -1    0.42    0.06
   1   1  -1    0.45    0.07
  -1  -1   1    0.55    0.07
  -1  -1   1    0.32    0.06
  -1  -1   1    0.33    0.05
  -1  -1   1    0.63    0.10
   0   1  -1    0.08    0.04
   0   1  -1    0.10    0.04
   0   1  -1    0.02    0.02
   0   1  -1    0.05    0.03
   0  -1   1    0.00    0.01
   0  -1   1    0.03    0.03
   0  -1   1    0.04    0.03
   0  -1   1    0.04    0.02
  -1   1  -1  221.29    6.13
  -1   1  -1  224.66    6.08
  -1   1  -1  223.16    6.04
  -1   1  -1  220.47    5.94
   1  -1   1  224.00    6.13
   1  -1   1  220.11    6.04
   1  -1   1  214.74    6.16
   1  -1   1  222.11    5.88
  -2   1  -1    5.08    0.24
  -2   1  -1    4.79    0.21
  -2   1  -1    4.67    0.28
  -2   1  -1    4.86    0.22
  -2   1  -1    5.14    0.27
   2  -1   1    4.76    0.22
   2  -1   1    4.73    0.21
   2  -1   1    4.86    0.27
   2  -1   1    4.89    0.23
   2  -1   1    4.33    0.25
  -3   1  -1   38.07    1.20
  -3   1  -1   36.38    1.10
  -3   1  -1   38.38    1.25
  -3   1  -1   37.55    1.27
   3  -1   1   36.42    1.18
   3  -1   1   38.98    1.14
   3  -1   1   35.89    1.24
   3  -1   1   37.81    1.25
   3  -1   1   38.42    1.15
  -4   1  -1   39.41    1.37
  -4   1  -1   36.33    1.14
  -4   1  -1   39.14    1.27
   4  -1   1   38.08    1.22
   4  -1   1   39.50    1.26
   4  -1   1   40.09    1.35
   4  -1   1   37.29    1.32
  -5   1  -1   10.19    0.40
  -5   1  -1    9.79    0.50
   5  -1   1    8.73    0.55
   5  -1   1    9.88    0.51
   5  -1   1    9.71    0.53
   5  -1   1    9.75    0.48
  -6   1  -1   10.65    0.44
  -6   1  -1   10.49    0.57
   6  -1   1    9.99    0.60
   6  -1   1   10.92    0.55
   6  -1   1   11.29    0.65
   7  -1   1    0.68    0.24
   8   0  -1   -0.20    0.17
   8   0  -1    0.05    0.19
   7   0  -1    1.29    0.28
   7   0  -1    1.75    0.34
   7   0  -1    1.64    0.30
   6   0  -1   11.46    0.61
   6   0  -1   11.31    0.62
   6   0  -1   11.62    0.67
  -6   0   1   11.57    0.59
  -6   0   1   11.29    0.45
   5   0  -1    2.47    0.32
   5   0  -1    2.65    0.18
   5   0  -1    2.52    0.26
   5   0  -1    2.73    0.32
   5   0  -1    2.61    0.30
  -5   0   1    2.63    0.19
  -5   0   1    3.59    0.33
   4   0  -1    4.14    0.32
   4   0  -1    4.26    0.22
   4   0  -1    4.29    0.30
   4   0  -1    5.11    0.29
   4   0  -1    4.18    0.30
  -4   0   1    4.22    0.32
  -4   0   1    4.29    0.31
  -4   0   1    4.47    0.22
  -4   0   1    4.72    0.29
   3   0  -1   59.24    1.81
   3   0  -1   58.63    1.66
   3   0  -1   58.16    1.76
   3   0  -1   57.75    1.82
   3   0  -1   60.74    1.77
  -3   0   1   58.86    1.76
  -3   0   1   59.23    1.77
  -3   0   1   59.18    1.83
  -3   0   1   60.60    1.82
  -3   0   1   58.56    1.66
   2   0  -1   58.01    1.69
   2   0  -1   58.87    1.58
   2   0  -1   55.91    1.69
   2   0  -1   56.85    1.65
   2   0  -1   56.61    1.66
  -2   0   1   57.70    1.65
  -2   0   1   57.02    1.58
  -2   0   1   57.58    1.69
  -2   0   1   57.80    1.69
  -2   0   1   53.73    1.66
   1   0  -1    2.82    0.14
   1   0  -1    2.78    0.15
   1   0  -1    2.83    0.12
   1   0  -1    2.88    0.15
   1   0  -1    2.79    0.14
  -1   0   1    2.87    0.15
  -1   0   1    2.88    0.15
  -1   0   1    2.54    0.12
  -1   0   1    2.52    0.14
  -1   0   1    2.93    0.14
   0   0  -1    3.34    0.11
  -1   0  -1   98.22    2.65
  -1   0  -1   98.62    2.73
  -1   0  -1   99.21    2.78
  -1   0  -1   99.32    2.74
   1   0   1  100.83    2.74
   1   0   1   94.79    2.77
   1   0   1   98.79    2.64
   1   0   1   98.10    2.74
  -2   0  -1   41.77    1.28
  -2   0  -1   42.31    1.20
  -2   0  -1   43.58    1.34
  -2   0  -1   43.82    1.32
   2   0   1   42.15    1.25
   2   0   1   42.94    1.24
   2   0   1   45.15    1.32
   2   0   1   43.11    1.32
   2   0   1   43.15    1.28
  -3   0  -1   17.14    0.67
  -3   0  -1   17.37    0.69
  -3   0  -1   17.44    0.53
  -3   0  -1   16.92    0.62
   3   0   1   16.43    0.61
   3   0   1   17.10    0.61
   3   0   1   17.81    0.60
   3   0   1   16.46    0.67
   3   0   1   17.04    0.67
  -4   0  -1    0.12    0.06
  -4   0  -1    0.09    0.11
  -4   0  -1    0.19    0.10
   4   0   1    0.27    0.12
   4   0   1    0.09    0.08
   4   0   1    0.41    0.15
   4   0   1    0.24    0.11
  -5   0  -1   18.80    0.76
  -5   0  -1   19.65    0.63
   5   0   1   18.54    0.84
   5   0   1   18.84    0.74
   5   0   1   19.17    0.76
   5   0   1   18.43    0.81
  -6   0  -1    1.66    0.25
  -6   0  -1    1.53    0.16
   6   0   1    1.47    0.26
   6   0   1    1.30    0.25
   6   0   1    1.29    0.29
   7   0   1   -0.02    0.13
   7   0   1    0.26    0.16
   7   0   1    0.32    0.23
   7  -1  -1    0.20    0.18
   7  -1  -1    0.05    0.18
   7  -1  -1    0.38    0.20
   6  -1  -1    0.37    0.18
   6  -1  -1    0.42    0.18
   6  -1  -1    0.50    0.20
  -6   1   1    0.60    0.19
  -6   1   1    0.50    0.12
   5  -1  -1    6.21    0.43
   5  -1  -1    6.17    0.39
   5  -1  -1    6.25    0.37
   5  -1  -1    6.82    0.45
  -5   1   1    6.15    0.38
  -5   1   1    5.95    0.30
   4  -1  -1    3.94    0.26
   4  -1  -1    3.67    0.30
   4  -1  -1    3.88    0.28
   4  -1  -1    4.24    0.32
   4  -1  -1    3.81    0.22
   4  -1  -1    3.71    0.22
  -4   1   1    4.31    0.28
  -4   1   1    3.70    0.28
  -4   1   1    4.12    0.23
  -4   1   1    3.79    0.30
   3  -1  -1    2.84    0.22
   3  -1  -1    2.96    0.17
   3  -1  -1    2.88    0.17
   3  -1  -1    2.55    0.27
   3  -1  -1    2.73    0.22
   3  -1  -1    3.07    0.20
  -3   1   1    3.34    0.25
  -3   1   1    2.59    0.16
  -3   1   1    2.77    0.27
  -3   1   1    3.01    0.21
  -3   1   1    3.14    0.22
   2  -1  -1    1.20    0.13
   2  -1  -1    1.26    0.15
   2  -1  -1    1.17    0.14
   2  -1  -1    1.25    0.10
   2  -1  -1    1.08    0.15
  -2   1   1    1.14    0.13
  -2   1   1    1.18    0.14
  -2   1   1    1.23    0.14
  -2   1   1    0.95    0.09
  -2   1   1    1.08    0.15
   1  -1  -1    1.86    0.11
   1  -1  -1    1.88    0.10
   1  -1  -1    1.82    0.11
   1  -1  -1    2.00    0.12
   1  -1  -1    2.23    0.13
  -1   1   1    2.24    0.13
  -1   1   1    1.58    0.10
  -1   1   1    1.79    0.12
  -1   1   1    2.28    0.12
  -1   1   1    1.76    0.11
  -1  -1  -1   36.65    1.07
  -1  -1  -1   37.87    1.08
   1   1   1   36.25    1.05
   1   1   1   37.63    1.08
   1   1   1   36.06    1.08
  -2  -1  -1   45.76    1.35
  -2  -1  -1   47.08    1.40
  -2  -1  -1   44.72    1.25
  -2  -1  -1   44.54    1.40
   2   1   1   46.29    1.35
   2   1   1   47.14    1.35
   2   1   1   46.33    1.40
   2   1   1   47.78    1.25
   2   1   1   45.34    1.39
  -3  -1  -1   20.92    0.78
  -3  -1  -1   21.85    0.73
  -3  -1  -1   21.33    0.62
   3   1   1   20.73    0.71
   3   1   1   19.93    0.74
   3   1   1   21.90    0.63
   3   1   1   21.24    0.79
  -4  -1  -1    5.71    0.23
  -4  -1  -1    5.46    0.36
  -4  -1  -1    5.71    0.32
   4   1   1    5.43    0.37
   4   1   1    5.88    0.36
   4   1   1    5.50    0.34
   4   1   1    6.23    0.32
  -5  -1  -1   10.80    0.52
  -5  -1  -1   10.34    0.39
   5   1   1   11.32    0.51
   5   1   1   11.08    0.56
   5   1   1   10.65    0.54
   5   1   1   11.77    0.60
  -6  -1  -1    0.80    0.10
  -6  -1  -1    0.55    0.16
   6   1   1    0.56    0.23
   6   1   1    0.57    0.19
   6   1   1    0.68    0.20
   7   1   1   13.26    0.69
   7   1   1   10.97    0.65
   7   1   1   12.12    0.73
   8   1   1    1.25    0.33
   7  -2  -1    0.04    0.18
   7  -2  -1    0.06    0.17
   6  -2  -1    0.06    0.14
   6  -2  -1   -0.09    0.14
   6  -2  -1    0.04    0.12
  -6   2   1    0.00    0.07
  -6   2   1    0.04    0.12
   5  -2  -1    2.67    0.35
   5  -2  -1    3.09    0.36
   5  -2  -1    2.41    0.28
  -5   2   1    2.67    0.31
  -5   2   1    2.20    0.21
   4  -2  -1    3.95    0.27
   4  -2  -1    4.48    0.24
   4  -2  -1    4.59    0.32
   4  -2  -1    4.38    0.24
   4  -2  -1    3.93    0.28
   4  -2  -1    4.30    0.34
  -4   2   1    3.86    0.32
  -4   2   1    4.33    0.24
  -4   2   1    4.09    0.26
  -4   2   1    3.83    0.28
   3  -2  -1    4.54    0.22
   3  -2  -1    4.62    0.26
   3  -2  -1    4.41    0.23
   3  -2  -1    4.35    0.25
   3  -2  -1    4.34    0.28
   3  -2  -1    4.28    0.30
  -3   2   1    4.27    0.29
  -3   2   1    4.35    0.25
  -3   2   1    4.57    0.23
  -3   2   1    4.25    0.24
   2  -2  -1    1.89    0.14
   2  -2  -1    2.12    0.12
   2  -2  -1    2.05    0.16
   2  -2  -1    1.76    0.20
   2  -2  -1    1.94    0.14
   2  -2  -1    1.75    0.14
  -2   2   1    1.98    0.14
  -2   2   1    2.29    0.21
  -2   2   1    1.83    0.15
  -2   2   1    2.24    0.22
  -2   2   1    1.80    0.14
   1  -2  -1   12.78    0.46
   1  -2  -1   11.78    0.46
   1  -2  -1   14.22    0.40
   1  -2  -1   14.51    0.44
   1  -2  -1   13.90    0.45
   1  -2  -1   13.71    0.43
  -1   2   1   14.70    0.45
  -1   2   1   13.45    0.48
  -1   2   1   14.11    0.47
  -1   2   1   14.70    0.40
  -1   2   1   14.00    0.43
  -1   2   1   13.94    0.45
   0  -2  -1    0.41    0.03
   0  -2  -1    0.40    0.05
   0  -2  -1    0.51    0.03
   0   2   1    0.40    0.04
   0   2   1    0.45    0.04
   0   2   1    0.35    0.05
  -1  -2  -1  301.61    7.93
  -1  -2  -1  280.37    7.92
  -1  -2  -1  285.84    7.91
   1   2   1  288.04    8.00
   1   2   1  286.12    7.96
   1   2   1  282.20    7.94
  -2  -2  -1    2.56    0.17
  -2  -2  -1    2.40    0.18
  -2  -2  -1    2.75    0.10
   2   2   1    2.78    0.10
   2   2   1    2.81    0.15
   2   2   1    2.73    0.19
   2   2   1    2.62    0.17
   2   2   1    2.43    0.19
  -3  -2  -1  102.81    2.91
  -3  -2  -1  101.50    2.68
  -3  -2  -1   97.54    2.85
   3   2   1  101.97    2.93
   3   2   1  100.33    2.85
   3   2   1   99.92    2.68
   3   2   1   96.72    2.85
   3   2   1   96.24    2.89
  -4  -2  -1    0.23    0.09
  -4  -2  -1    0.25    0.05
   4   2   1    0.19    0.09
   4   2   1    0.26    0.13
   4   2   1    0.29    0.13
   4   2   1    0.18    0.05
   4   2   1    0.34    0.13
  -5  -2  -1    1.05    0.18
  -5  -2  -1    0.78    0.09
   5   2   1    1.12    0.22
   5   2   1    1.13    0.24
   5   2   1    1.00    0.20
   5   2   1    1.01    0.17
  -6  -2  -1   16.44    0.54
   6   2   1   17.88    0.79
   6   2   1   15.42    0.80
   6   2   1   16.70    0.78
   7   2   1    1.80    0.31
   7   2   1    1.57    0.30
   7   2   1    2.22    0.38
   8   2   1    1.15    0.28
   8   2   1    0.83    0.29
   8   2   1    0.55    0.25
   7  -3  -1    4.40    0.53
   6  -3  -1    3.90    0.46
   6  -3  -1    3.36    0.39
   6  -3  -1    3.19    0.32
  -6   3   1    4.03    0.28
  -6   3   1    3.27    0.37
   5  -3  -1    2.63    0.27
   5  -3  -1    2.70    0.36
   5  -3  -1    3.34    0.35
  -5   3   1    3.01    0.37
  -5   3   1    2.76    0.31
  -5   3   1    3.42    0.24
   4  -3  -1    0.48    0.12
   4  -3  -1    0.65    0.19
   4  -3  -1    0.29    0.13
   4  -3  -1    0.63    0.11
  -4   3   1    0.41    0.10
  -4   3   1    0.74    0.19
  -4   3   1    0.59    0.14
  -4   3   1    0.53    0.12
   3  -3  -1   17.58    0.61
   3  -3  -1   17.93    0.68
   3  -3  -1   17.59    0.58
   3  -3  -1   17.60    0.60
   3  -3  -1   18.24    0.72
   3  -3  -1   17.41    0.64
  -3   3   1   17.31    0.65
  -3   3   1   16.86    0.70
  -3   3   1   16.49    0.60
  -3   3   1   18.28    0.60
   2  -3  -1    0.09    0.06
   2  -3  -1    0.11    0.06
   2  -3  -1    0.07    0.04
   2  -3  -1    0.02    0.05
   2  -3  -1   -0.07    0.06
   2  -3  -1    0.04    0.08
  -2   3   1    0.07    0.06
  -2   3   1    0.14    0.09
  -2   3   1    0.08    0.06
  -2   3   1    0.01    0.05
  -2   3   1   -0.01    0.07
  -2   3   1    0.06    0.04
   1  -3  -1   20.89    0.61
   1  -3  -1   22.06    0.67
   1  -3  -1   21.83    0.65
  -1   3   1   21.42    0.68
  -1   3   1   20.68    0.62
  -1   3   1   20.90    0.66
  -1   3   1   20.74    0.70
  -1   3   1   20.43    0.66
  -1   3   1   21.68    0.61
   0  -3  -1   46.34    1.28
   0  -3  -1   45.30    1.27
   0   3   1   46.40    1.28
   0   3   1   46.74    1.29
   0   3   1   45.51    1.30
   0   3   1   47.20    1.27
  -1  -3  -1   17.84    0.57
  -1  -3  -1   17.05    0.50
  -1  -3  -1   17.05    0.49
   1   3   1   17.24    0.56
   1   3   1   16.90    0.50
  -2  -3  -1  132.40    3.65
  -2  -3  -1  129.82    3.64
  -2  -3  -1  129.27    3.61
   2   3   1  125.60    3.60
   2   3   1  129.62    3.64
   2   3   1  131.66    3.61
   2   3   1  127.03    3.65
   2   3   1  132.44    3.46
  -3  -3  -1    0.14    0.09
  -3  -3  -1    0.03    0.05
   3   3   1   -0.02    0.09
   3   3   1    0.02    0.03
   3   3   1   -0.06    0.07
   3   3   1    0.04    0.06
   3   3   1   -0.02    0.06
  -4  -3  -1   10.48    0.47
  -4  -3  -1   11.58    0.36
   4   3   1   11.29    0.56
   4   3   1   11.42    0.47
   4   3   1   10.89    0.54
   4   3   1   11.84    0.36
   4   3   1   11.61    0.52
  -5  -3  -1   27.47    0.98
  -5  -3  -1   28.04    0.80
   5   3   1   29.18    1.10
   5   3   1   28.22    1.04
   5   3   1   27.14    0.81
   5   3   1   27.13    0.97
   5   3   1   26.26    1.05
  -6  -3  -1    0.14    0.06
   6   3   1    0.15    0.14
   6   3   1    0.07    0.18
   6   3   1    0.10    0.17
   7   3   1    0.04    0.14
   7   3   1    0.03    0.15
   7   3   1    0.25    0.20
   8   3   1    0.84    0.29
   8   3   1    0.41    0.23
   8   3   1    0.91    0.28
   7  -4  -1    1.57    0.33
   6  -4  -1    2.25    0.36
  -6   4   1    2.32    0.25
  -6   4   1    2.35    0.34
   5  -4  -1    2.57    0.35
   5  -4  -1    2.70    0.34
   5  -4  -1    2.65    0.25
  -5   4   1    2.77    0.27
  -5   4   1    2.43    0.30
   4  -4  -1    9.21    0.49
   4  -4  -1    9.65    0.39
   4  -4  -1    9.37    0.52
   4  -4  -1    8.83    0.39
  -4   4   1    8.36    0.40
  -4   4   1    9.07    0.45
  -4   4   1    8.73    0.38
  -4   4   1    9.11    0.51
   3  -4  -1    0.11    0.08
   3  -4  -1    0.17    0.11
   3  -4  -1    0.22    0.07
   3  -4  -1    0.16    0.07
  -3   4   1    0.15    0.07
  -3   4   1    0.26    0.12
  -3   4   1    0.25    0.09
  -3   4   1    0.16    0.08
   2  -4  -1    6.01    0.24
   2  -4  -1    5.44    0.26
   2  -4  -1    5.93    0.33
   2  -4  -1    5.71    0.22
  -2   4   1    5.71    0.28
  -2   4   1    6.28    0.32
  -2   4   1    5.70    0.24
  -2   4   1    6.06    0.33
  -2   4   1    5.81    0.22
  -2   4   1    5.69    0.28
   1  -4  -1    0.06    0.05
   1  -4  -1    0.08    0.06
   1  -4  -1    0.13    0.05
  -1   4   1    0.09    0.06
  -1   4   1    0.12    0.06
  -1   4   1    0.11    0.04
  -1   4   1    0.11    0.05
  -1   4   1    0.19    0.07
  -1   4   1    0.04    0.04
   0  -4  -1   32.86    0.90
   0  -4  -1   32.12    0.89
   0   4   1   31.04    0.92
   0   4   1   31.96    0.92
   0   4   1   30.90    0.90
   1   4   1   38.45    1.17
   1   4   1   40.05    1.18
   1   4   1   38.46    1.09
   1   4   1   39.55    1.09
  -2  -4  -1    0.00    0.05
  -2  -4  -1    0.08    0.05
  -2  -4  -1    0.10    0.07
   2   4   1    0.06    0.08
   2   4   1    0.10    0.05
   2   4   1    0.07    0.05
   2   4   1   -0.01    0.08
  -3  -4  -1    6.63    0.36
  -3  -4  -1    6.41    0.32
  -3  -4  -1    6.48    0.29
   3   4   1    6.21    0.22
   3   4   1    6.47    0.32
   3   4   1    6.57    0.28
   3   4   1    6.02    0.35
   3   4   1    7.22    0.38
  -4  -4  -1    1.61    0.18
   4   4   1    1.74    0.25
   4   4   1    1.26    0.16
   4   4   1    1.50    0.20
   4   4   1    1.42    0.09
   4   4   1    1.81    0.25
   5   4   1   14.04    0.69
   5   4   1   15.22    0.71
   5   4   1   13.61    0.44
   5   4   1   14.36    0.64
   5   4   1   14.30    0.59
   6   4   1    7.02    0.46
   6   4   1    6.52    0.52
   6   4   1    6.39    0.48
   7   4   1    2.64    0.35
   7   4   1    3.05    0.41
   7   4   1    3.63    0.46
   8   4   1    0.23    0.21
   8   4   1    0.17    0.20
   8   4   1   -0.18    0.15
   7  -5  -1    0.80    0.27
   6  -5  -1    2.21    0.36
  -6   5   1    2.27    0.32
  -6   5   1    1.94    0.24
   5  -5  -1    1.20    0.16
   5  -5  -1    1.55    0.28
  -5   5   1    1.14    0.22
  -5   5   1    1.27    0.19
   4  -5  -1    0.91    0.14
   4  -5  -1    1.18    0.14
   4  -5  -1    1.09    0.23
   4  -5  -1    1.12    0.21
  -4   5   1    1.07    0.18
  -4   5   1    0.66    0.16
   3  -5  -1    0.56    0.08
   3  -5  -1    0.38    0.15
   3  -5  -1    0.71    0.14
   3  -5  -1    0.62    0.11
  -3   5   1    0.54    0.08
  -3   5   1    0.65    0.10
  -3   5   1    0.58    0.15
  -3   5   1    0.59    0.13
  -3   5   1    0.51    0.12
   2  -5  -1    4.95    0.28
   2  -5  -1    5.33    0.24
  -2   5   1    5.66    0.31
  -2   5   1    4.76    0.26
  -2   5   1    5.78    0.33
  -2   5   1    5.01    0.23
  -2   5   1    5.25    0.20
  -2   5   1    4.79    0.26
   1  -5  -1    3.83    0.20
   1  -5  -1    4.22    0.20
   1  -5  -1    3.88    0.18
  -1   5   1    4.11    0.19
  -1   5   1    4.04    0.17
  -1   5   1    4.09    0.23
  -1   5   1    3.91    0.19
  -1   5   1    3.84    0.22
  -1   5   1    4.26    0.25
   0  -5  -1    4.64    0.16
   0  -5  -1    4.50    0.15
   0   5   1    4.63    0.22
   0   5   1    4.70    0.19
   0   5   1    4.53    0.17
   1   5   1    5.82    0.27
   1   5   1    5.21    0.16
   1   5   1    5.42    0.17
   1   5   1    5.50    0.28
  -2  -5  -1   51.98    1.44
  -2  -5  -1   51.17    1.54
  -2  -5  -1   50.70    1.45
   2   5   1   49.42    1.54
   2   5   1   49.40    1.46
   2   5   1   51.57    1.56
   2   5   1   51.74    1.45
  -3  -5  -1    9.80    0.46
  -3  -5  -1   10.76    0.40
   3   5   1   10.58    0.42
   3   5   1   10.22    0.39
   3   5   1   10.22    0.47
   3   5   1   10.84    0.35
   3   5   1    9.32    0.49
  -4  -5  -1    0.46    0.11
   4   5   1    0.28    0.13
   4   5   1    0.61    0.14
   4   5   1    0.46    0.11
   4   5   1    0.54    0.17
   4   5   1    0.56    0.07
  -5  -5  -1    6.37    0.36
   5   5   1    6.53    0.40
   5   5   1    7.19    0.25
   5   5   1    6.26    0.45
   5   5   1    6.35    0.36
   5   5   1    6.04    0.43
   6   5   1    9.40    0.60
   6   5   1    9.22    0.58
   6   5   1    9.92    0.55
   7   5   1    0.19    0.16
   7   5   1   -0.14    0.16
   7   5   1   -0.09    0.16
   8   5   1    3.49    0.41
   8   5   1    2.66    0.43
   8   5   1    3.76    0.51
   6  -6  -1    0.98    0.30
  -6   6   1    0.88    0.18
  -6   6   1    0.91    0.24
   5  -6  -1   -0.10    0.16
  -5   6   1    0.10    0.15
  -5   6   1   -0.16    0.08
   4  -6  -1    7.99    0.46
   4  -6  -1    8.45    0.52
  -4   6   1    8.56    0.47
  -4   6   1    8.05    0.42
   3  -6  -1    0.31    0.09
  -3   6   1    0.41    0.11
  -3   6   1    0.32    0.08
  -3   6   1    0.30    0.11
   2  -6  -1   -0.01    0.07
   2  -6  -1    0.07    0.06
  -2   6   1    0.07    0.03
  -2   6   1    0.04    0.06
  -2   6   1    0.10    0.09
  -2   6   1    0.19    0.06
  -2   6   1    0.14    0.08
   1  -6  -1   24.27    0.77
   1  -6  -1   24.58    0.76
  -1   6   1   23.79    0.81
  -1   6   1   24.00    0.77
  -1   6   1   23.60    0.83
  -1   6   1   24.71    0.76
   0  -6  -1    0.79    0.06
   0  -6  -1    0.76    0.05
   0   6   1    0.74    0.07
   0   6   1    0.87    0.10
   0   6   1    0.76    0.11
   0   6   1    0.88    0.11
   1   6   1    8.85    0.39
   1   6   1    9.01    0.26
   1   6   1    8.17    0.27
   1   6   1    8.92    0.37
   2   6   1    4.25    0.31
   2   6   1    5.16    0.28
   2   6   1    4.89    0.20
   2   6   1    4.84    0.19
  -3  -6  -1   31.75    1.09
  -3  -6  -1   33.07    0.98
   3   6   1   32.27    1.02
   3   6   1   31.64    1.09
   3   6   1   31.82    1.13
   3   6   1   32.32    0.99
  -4  -6  -1   11.71    0.45
   4   6   1    9.96    0.56
   4   6   1   11.10    0.47
   4   6   1   11.15    0.37
   4   6   1   10.46    0.44
   4   6   1   10.85    0.54
  -5  -6  -1    0.18    0.10
   5   6   1    0.19    0.10
   5   6   1    0.18    0.15
   5   6   1    0.14    0.16
   5   6   1    0.08    0.10
   5   6   1    0.11    0.05
   6   6   1    2.31    0.37
   6   6   1    2.24    0.35
   6   6   1    1.75    0.26
   7   6   1    0.02    0.17
   7   6   1   -0.12    0.11
   7   6   1    0.12    0.18
   8   6   1    0.20    0.20
   8   6   1    0.36    0.26
   8   6   1    0.33    0.19
  -6   7   1    0.25    0.13
  -6   7   1    0.15    0.18
  -5   7   1   11.08    0.54
  -4   7   1    7.14    0.41
  -4   7   1    7.52    0.43
   3  -7  -1    0.69    0.15
   3  -7  -1    0.89    0.14
  -3   7   1    0.78    0.17
  -3   7   1    0.81    0.12
  -3   7   1    0.83    0.16
  -3   7   1    0.67    0.17
   2  -7  -1    2.18    0.17
   2  -7  -1    2.41    0.19
  -2   7   1    2.37    0.17
  -2   7   1    2.37    0.23
  -2   7   1    2.02    0.25
  -2   7   1    2.45    0.19
   1  -7  -1   10.95    0.40
   1  -7  -1   10.04    0.41
  -1   7   1   11.19    0.47
  -1   7   1   10.54    0.46
  -1   7   1   10.41    0.37
  -1   7   1   10.31    0.41
  -1   7   1   10.57    0.40
  -1   7   1   11.09    0.48
   0  -7  -1   41.26    1.15
   0  -7  -1   41.22    1.14
   0   7   1   41.01    1.23
   0   7   1   40.24    1.18
   0   7   1   41.35    1.24
   0   7   1   40.35    1.22
   1   7   1    0.35    0.04
   1   7   1    0.39    0.10
   1   7   1    0.43    0.11
   1   7   1    0.40    0.05
   2   7   1   13.84    0.44
   2   7   1   14.73    0.45
   2   7   1   13.67    0.56
   2   7   1   14.36    0.61
  -3  -7  -1    9.32    0.33
   3   7   1    9.07    0.36
   3   7   1    9.56    0.35
   3   7   1    8.41    0.48
   3   7   1    8.82    0.44
  -4  -7  -1    0.63    0.11
   4   7   1    0.51    0.12
   4   7   1    0.31    0.17
   4   7   1    0.54    0.16
   4   7   1    0.64    0.09
   4   7   1    0.58    0.11
  -5  -7  -1    4.42    0.28
   5   7   1    3.97    0.45
   5   7   1    3.95    0.19
   5   7   1    3.48    0.29
   5   7   1    4.56    0.37
   5   7   1    3.31    0.25
   6   7   1    0.04    0.14
   6   7   1    0.00    0.10
   6   7   1   -0.02    0.18
   7   7   1    2.68    0.34
   7   7   1    1.72    0.36
   7   7   1    2.17    0.38
  -6   8   1    0.20    0.20
  -6   8   1    0.34    0.16
  -5   8   1   -0.13    0.12
  -5   8   1    0.22    0.16
  -4   8   1   11.92    0.56
  -4   8   1   11.15    0.46
  -4   8   1   11.51    0.57
   3  -8  -1    9.70    0.45
   3  -8  -1    9.44    0.47
  -3   8   1    9.15    0.55
  -3   8   1    9.25    0.46
  -3   8   1   10.14    0.41
  -3   8   1    9.46    0.48
   2  -8  -1    1.48    0.18
   2  -8  -1    1.39    0.17
  -2   8   1    1.37    0.17
  -2   8   1    1.18    0.15
  -2   8   1    1.57    0.21
  -2   8   1    1.35    0.22
   1  -8  -1    1.23    0.15
   1  -8  -1    1.32    0.14
  -1   8   1    1.32    0.18
  -1   8   1    0.83    0.15
  -1   8   1    0.92    0.14
  -1   8   1    1.13    0.13
  -1   8   1    1.25    0.12
   0   8   1   27.96    0.91
   0   8   1   28.32    0.90
   0   8   1   25.64    0.82
   0   8   1   27.77    0.88
   1   8   1    1.10    0.09
   1   8   1    1.10    0.07
   1   8   1    1.27    0.18
   1   8   1    1.57    0.19
   2   8   1    1.51    0.20
   2   8   1    1.49    0.22
   2   8   1    1.34    0.08
   2   8   1    1.37    0.19
   2   8   1    1.29    0.08
   3   8   1   19.82    0.83
   3   8   1   19.68    0.77
   3   8   1   20.17    0.65
   3   8   1   19.71    0.64
   4   8   1    4.28    0.43
   4   8   1    3.65    0.22
   4   8   1    4.12    0.22
   4   8   1    4.58    0.34
   4   8   1    3.88    0.25
   5   8   1    0.43    0.17
   5   8   1    0.89    0.24
   5   8   1    0.48    0.14
   5   8   1    0.50    0.12
   6   8   1    0.84    0.27
   6   8   1    1.07    0.20
   6   8   1    1.28    0.28
   7   8   1    1.93    0.35
   7   8   1    1.43    0.35
   7   8   1    1.16    0.24
  -5   9   1    0.85    0.20
  -5   9   1    0.62    0.19
  -4   9   1    1.13    0.24
  -4   9   1    1.00    0.21
  -4   9   1    1.03    0.15
  -3   9   1    0.35    0.14
  -3   9   1    0.11    0.10
  -3   9   1    0.06    0.08
   2  -9  -1   11.56    0.49
  -2   9   1   11.43    0.47
  -2   9   1   12.81    0.59
  -2   9   1   11.91    0.50
  -2   9   1   11.33    0.54
   1  -9  -1    5.04    0.24
  -1   9   1    4.44    0.27
  -1   9   1    5.00    0.23
  -1   9   1    4.99    0.33
  -1   9   1    4.79    0.31
  -1   9   1    4.86    0.25
   0   9   1    0.83    0.14
   0   9   1    0.57    0.08
   0   9   1    0.64    0.13
   0   9   1    0.70    0.12
   1   9   1    0.07    0.04
   1   9   1    0.06    0.08
   1   9   1   -0.03    0.08
   1   9   1   -0.02    0.02
   2   9   1    8.50    0.29
   2   9   1    8.86    0.28
   2   9   1    8.54    0.46
   2   9   1    8.84    0.44
   2   9   1    8.71    0.43
   3   9   1    0.04    0.04
   3   9   1    0.09    0.10
   3   9   1    0.08    0.10
   3   9   1    0.09    0.05
   3   9   1    0.02    0.12
   4   9   1    8.84    0.55
   4   9   1    8.67    0.49
   4   9   1    8.60    0.38
   4   9   1    9.02    0.37
   5   9   1    2.98    0.35
   5   9   1    2.34    0.37
   5   9   1    2.75    0.24
   5   9   1    3.01    0.22
   6   9   1    1.46    0.33
   6   9   1    0.72    0.23
   6   9   1    1.06    0.20
   7   9   1   -0.15    0.19
   7   9   1    0.07    0.13
   7   9   1    0.10    0.19
  -5  10   1    1.10    0.22
  -5  10   1    1.19    0.26
  -4  10   1    0.59    0.18
  -4  10   1    0.48    0.17
  -3  10   1    5.12    0.38
  -3  10   1    5.58    0.36
  -3  10   1    5.46    0.30
  -2  10   1    3.32    0.25
  -2  10   1    3.73    0.30
  -2  10   1    2.99    0.23
  -2  10   1    2.88    0.33
  -1  10   1    4.47    0.28
  -1  10   1    4.37    0.25
  -1  10   1    4.52    0.31
  -1  10   1    4.10    0.31
  -1  10   1    4.62    0.23
   0  10   1   31.62    1.10
   0  10   1   33.17    1.04
   0  10   1   31.12    1.03
   0  10   1   30.32    1.05
   0  10   1   31.70    0.97
   1  10   1    4.12    0.17
   1  10   1    5.07    0.33
   1  10   1    4.28    0.30
   1  10   1    4.33    0.20
   2  10   1   29.13    0.85
   2  10   1   28.42    1.04
   2  10   1   28.98    0.84
   2  10   1   30.59    1.10
   2  10   1   29.42    1.03
   3  10   1    3.20    0.17
   3  10   1    3.49    0.38
   3  10   1    3.31    0.17
   3  10   1    3.19    0.35
   3  10   1    3.63    0.28
   4  10   1    0.40    0.15
   4  10   1    0.20    0.07
   4  10   1    0.11    0.18
   4  10   1    0.23    0.08
   5  10   1    0.42    0.18
   5  10   1    0.84    0.26
   5  10   1    0.46    0.12
   5  10   1    0.53    0.12
   6  10   1    6.75    0.40
   6  10   1    6.21    0.50
   6  10   1    6.67    0.65
   7  10   1    1.61    0.26
   7  10   1    1.68    0.33
   7  10   1    1.91    0.37
  -4  11   1    0.69    0.20
  -4  11   1    1.00    0.22
  -3  11   1   -0.10    0.13
  -3  11   1    0.02    0.09
  -3  11   1   -0.02    0.10
  -2  11   1    0.69    0.19
  -2  11   1    0.29    0.11
  -2  11   1    0.53    0.14
  -1  11   1    0.31    0.12
  -1  11   1    0.28    0.14
  -1  11   1    0.30    0.13
  -1  11   1    0.20    0.07
  -1  11   1    0.13    0.08
   0  11   1    0.28    0.10
   0  11   1    0.19    0.11
   0  11   1    0.29    0.15
   0  11   1   -0.04    0.08
   0  11   1    0.13    0.07
   1  11   1    3.67    0.29
   1  11   1    3.49    0.16
   1  11   1    3.79    0.29
   1  11   1    3.62    0.19
   1  11   1    3.38    0.28
   2  11   1   17.27    0.71
   2  11   1   16.07    0.73
   2  11   1   15.80    0.67
   2  11   1   16.60    0.49
   2  11   1   16.48    0.50
   3  11   1    1.04    0.20
   3  11   1    0.82    0.09
   3  11   1    0.88    0.09
   3  11   1    0.46    0.16
   3  11   1    0.47    0.17
   4  11   1    1.80    0.14
   4  11   1    1.63    0.14
   4  11   1    1.78    0.29
   4  11   1    1.69    0.26
   4  11   1    1.77    0.32
   5  11   1    0.39    0.17
   5  11   1    0.97    0.23
   5  11   1    0.45    0.26
   5  11   1    0.56    0.12
   5  11   1    0.62    0.13
   6  11   1    0.29    0.25
   6  11   1    0.06    0.10
   6  11   1    0.10    0.16
   7  11   1    0.03    0.11
   7  11   1    0.11    0.20
   7  11   1   -0.12    0.17
  -4  12   1    1.88    0.28
  -4  12   1    1.86    0.30
  -3  12   1   10.05    0.57
  -3  12   1    9.06    0.50
  -2  12   1    0.10    0.09
  -2  12   1    0.31    0.12
  -2  12   1    0.16    0.14
  -1  12   1    0.18    0.12
  -1  12   1    0.38    0.16
  -1  12   1    0.27    0.14
  -1  12   1    0.04    0.07
   0  12   1    1.17    0.13
   0  12   1    1.17    0.18
   0  12   1    1.48    0.24
   0  12   1    1.63    0.22
   0  12   1    1.23    0.17
   1  12   1    7.22    0.27
   1  12   1    6.80    0.29
   1  12   1    6.86    0.42
   1  12   1    7.04    0.41
   1  12   1    7.40    0.43
   2  12   1    0.55    0.06
   2  12   1    0.57    0.16
   2  12   1    0.66    0.06
   2  12   1    0.38    0.15
   2  12   1    0.29    0.15
   3  12   1    9.01    0.53
   3  12   1    8.35    0.55
   3  12   1    8.38    0.48
   3  12   1    8.49    0.29
   3  12   1    8.28    0.29
   4  12   1    4.23    0.21
   4  12   1    4.32    0.45
   4  12   1    4.33    0.21
   4  12   1    4.65    0.49
   4  12   1    4.53    0.36
   5  12   1    1.06    0.23
   5  12   1    1.10    0.25
   5  12   1    0.83    0.28
   5  12   1    1.14    0.16
   6  12   1    0.06    0.23
   6  12   1   -0.22    0.12
   6  12   1    0.08    0.09
   6  12   1   -0.18    0.13
  -3  13   1   -0.10    0.12
  -3  13   1   -0.14    0.11
  -2  13   1    1.65    0.28
  -2  13   1    1.25    0.20
  -1  13   1    3.68    0.41
  -1  13   1    3.53    0.29
  -1  13   1    3.04    0.24
   0  13   1    0.01    0.13
   0  13   1    0.03    0.06
   0  13   1    0.20    0.11
   0  13   1    0.07    0.09
   1  13   1    1.05    0.21
   1  13   1    0.70    0.18
   1  13   1    0.95    0.12
   1  13   1    1.31    0.24
   1  13   1    0.94    0.21
   1  13   1    1.25    0.10
   2  13   1    6.44    0.46
   2  13   1    6.40    0.44
   2  13   1    6.96    0.42
   3  13   1    3.39    0.40
   3  13   1    3.25    0.13
   3  13   1    3.12    0.12
   3  13   1    3.63    0.31
   3  13   1    2.85    0.38
   4  13   1    0.63    0.09
   4  13   1    0.34    0.16
   4  13   1    0.26    0.20
   4  13   1    0.61    0.18
   4  13   1    0.64    0.08
   5  13   1    6.89    0.57
   5  13   1    6.79    0.51
   5  13   1    6.43    0.46
   5  13   1    5.86    0.29
   6  13   1    2.19    0.35
   6  13   1    2.13    0.36
   6  13   1    2.59    0.22
   6  13   1    2.76    0.47
  -2  14   1    1.03    0.19
  -2  14   1    1.17    0.26
  -1  14   1    0.78    0.18
  -1  14   1    1.55    0.27
  -1  14   1    1.05    0.16
   0  14   1    2.27    0.28
   0  14   1    2.06    0.17
   0  14   1    1.96    0.30
   0  14   1    2.18    0.23
   1  14   1    3.66    0.39
   1  14   1    2.84    0.32
   1  14   1    3.19    0.34
   1  14   1    3.20    0.16
   1  14   1    2.79    0.17
   2  14   1    0.09    0.11
   2  14   1    0.18    0.12
   2  14   1    0.20    0.13
   2  14   1    0.11    0.15
   3  14   1    0.33    0.19
   3  14   1    0.25    0.14
   3  14   1    0.30    0.15
   4  14   1    0.01    0.14
   4  14   1    0.06    0.15
   4  14   1    0.00    0.03
   4  14   1    0.01    0.04
   4  14   1   -0.03    0.13
   5  14   1    1.77    0.14
   5  14   1    1.53    0.31
   5  14   1    1.47    0.34
  -1  15   1   -0.03    0.13
  -1  15   1   -0.08    0.08
   0  15   1    1.20    0.27
   0  15   1    0.66    0.12
   0  15   1    0.37    0.16
   1  15   1    0.48    0.17
   1  15   1    0.70    0.09
   1  15   1    0.64    0.08
   1  15   1    0.62    0.22
   2  15   1    6.59    0.47
   2  15   1    7.46    0.47
   3  15   1    2.00    0.32
   3  15   1    1.48    0.29
   3  15   1    2.03    0.29
   4  15   1    0.40    0.19
   4  15   1    0.39    0.20
   3  14  -2    0.05    0.06
   3  14  -2    0.03    0.14
   3  14  -2    0.10    0.17
   2  14  -2    1.43    0.27
   2  14  -2    1.78    0.15
   1  14  -2    0.55    0.20
   1  14  -2    0.37    0.10
   0  14  -2    0.27    0.11
   0  14  -2    0.24    0.16
   4  13  -2    1.60    0.34
   4  13  -2    1.02    0.14
   4  13  -2    0.95    0.26
   3  13  -2    0.36    0.18
   3  13  -2    0.28    0.18
   3  13  -2    0.29    0.09
   2  13  -2    0.01    0.15
   2  13  -2    0.02    0.14
   2  13  -2   -0.06    0.05
   1  13  -2    0.65    0.12
   1  13  -2    0.60    0.17
   0  13  -2    0.63    0.13
   0  13  -2    0.23    0.16
  -1  13  -2    2.61    0.35
  -1  13  -2    2.49    0.26
  -1  13  -2    2.67    0.33
   5  12  -2    4.08    0.47
   5  12  -2    4.66    0.54
   5  12  -2    4.34    0.26
   4  12  -2    6.67    0.53
   4  12  -2    6.66    0.49
   4  12  -2    6.11    0.31
   3  12  -2    1.30    0.28
   3  12  -2    0.82    0.22
   3  12  -2    1.60    0.18
   3  12  -2    1.17    0.14
   2  12  -2    3.10    0.39
   2  12  -2    2.96    0.19
   2  12  -2    3.01    0.21
   2  12  -2    3.08    0.36
   1  12  -2   -0.04    0.06
   1  12  -2   -0.20    0.11
   1  12  -2    0.10    0.13
   1  12  -2   -0.10    0.08
   0  12  -2   -0.08    0.11
   0  12  -2   -0.03    0.08
  -1  12  -2    0.22    0.10
  -1  12  -2    0.43    0.15
  -2  12  -2    1.10    0.25
  -2  12  -2    1.20    0.22
  -2  12  -2    1.08    0.20
   6  11  -2    0.47    0.25
   6  11  -2    0.62    0.24
   6  11  -2    0.45    0.14
   5  11  -2    2.41    0.25
   5  11  -2    2.28    0.39
   5  11  -2    2.11    0.34
   4  11  -2    1.12    0.15
   4  11  -2    1.45    0.31
   4  11  -2    1.24    0.25
   4  11  -2    1.40    0.25
   3  11  -2    4.26    0.23
   3  11  -2    4.07    0.29
   3  11  -2    5.51    0.41
   3  11  -2    3.18    0.40
   3  11  -2    4.08    0.25
   2  11  -2    5.81    0.30
   2  11  -2    5.11    0.40
   2  11  -2    5.46    0.26
   2  11  -2    5.96    0.42
   2  11  -2    5.97    0.32
   1  11  -2    0.27    0.11
   1  11  -2    0.34    0.10
   1  11  -2    0.24    0.12
   1  11  -2    0.26    0.11
   1  11  -2    0.30    0.15
   0  11  -2    0.39    0.15
   0  11  -2    0.85    0.14
   0  11  -2    0.83    0.20
  -1  11  -2    6.30    0.40
  -1  11  -2    4.82    0.31
  -2  11  -2    1.98    0.31
  -2  11  -2    1.73    0.23
  -2  11  -2    1.38    0.22
  -3  11  -2    0.08    0.12
  -3  11  -2    0.02    0.15
  -3  11  -2    0.08    0.11
   6  10  -2    0.09    0.24
   6  10  -2    0.29    0.20
   6  10  -2    0.45    0.14
   6  10  -2    0.52    0.22
   5  10  -2    2.27    0.35
   5  10  -2    2.36    0.30
   5  10  -2    2.85    0.23
   5  10  -2    2.31    0.38
   4  10  -2    0.07    0.07
   4  10  -2    0.16    0.09
   4  10  -2    0.08    0.12
   4  10  -2    0.24    0.12
   4  10  -2    0.18    0.17
   3  10  -2    4.14    0.43
   3  10  -2    4.03    0.25
   3  10  -2    4.24    0.28
   3  10  -2    4.20    0.23
   3  10  -2    4.23    0.44
   2  10  -2   13.82    0.54
   2  10  -2   13.49    0.66
   2  10  -2   13.93    0.54
   2  10  -2   14.53    0.50
   2  10  -2   13.18    0.65
   1  10  -2    1.67    0.23
   1  10  -2    1.80    0.21
   1  10  -2    1.86    0.25
   1  10  -2    1.59    0.18
   1  10  -2    1.62    0.14
   0  10  -2    8.28    0.37
   0  10  -2    8.30    0.44
   0  10  -2    8.54    0.46
   0  10  -2    8.24    0.39
  -1  10  -2    1.59    0.26
  -1  10  -2    2.21    0.22
  -1  10  -2    2.21    0.28
  -2  10  -2    3.11    0.33
  -2  10  -2    3.54    0.37
  -2  10  -2    3.89    0.29
  -3  10  -2    2.00    0.28
  -3  10  -2    2.98    0.31
  -3  10  -2    2.96    0.31
  -4  10  -2    0.11    0.15
  -4  10  -2    0.29    0.18
  -4  10  -2    0.10    0.12
   7   9  -2    2.92    0.32
   7   9  -2    3.39    0.50
   7   9  -2    3.16    0.42
   7   9  -2    3.25    0.40
   6   9  -2   11.55    0.67
   6   9  -2   10.66    0.53
   6   9  -2   11.02    0.63
   6   9  -2    9.55    0.68
   5   9  -2    3.16    0.39
   5   9  -2    3.36    0.26
   5   9  -2    3.33    0.36
   5   9  -2    2.78    0.41
   4   9  -2    0.61    0.15
   4   9  -2    0.72    0.22
   4   9  -2    0.40    0.12
   4   9  -2    0.55    0.12
   4   9  -2    0.45    0.17
   3   9  -2   14.79    0.57
   3   9  -2   14.57    0.54
   3   9  -2   15.68    0.70
   3   9  -2   14.88    0.72
   3   9  -2   15.26    0.60
   2   9  -2    0.11    0.13
   2   9  -2   -0.08    0.06
   2   9  -2    0.18    0.07
   2   9  -2    0.15    0.12
   2   9  -2    0.15    0.08
   1   9  -2    0.33    0.13
   1   9  -2    0.39    0.09
   1   9  -2    0.55    0.13
   1   9  -2    0.24    0.12
   1   9  -2    0.52    0.10
   0   9  -2    1.24    0.21
   0   9  -2    1.19    0.17
   0   9  -2    1.27    0.16
   0   9  -2    1.30    0.19
   0   9  -2    1.06    0.14
  -1   9  -2   41.89    1.33
  -1   9  -2   40.33    1.35
  -1   9  -2   40.53    1.30
  -1   9  -2   42.75    1.43
  -1   9  -2   41.01    1.16
   1  -9   2   41.56    1.31
  -2   9  -2    2.44    0.25
  -2   9  -2    2.71    0.29
  -3   9  -2    0.59    0.17
  -3   9  -2    0.97    0.20
  -3   9  -2    0.59    0.15
  -4   9  -2    0.07    0.12
  -4   9  -2    0.15    0.12
  -4   9  -2    0.11    0.12
  -5   9  -2    0.10    0.14
  -5   9  -2    0.02    0.14
   7   8  -2    0.01    0.14
   7   8  -2    0.00    0.21
   7   8  -2    0.43    0.17
   7   8  -2    0.34    0.19
   6   8  -2    0.98    0.24
   6   8  -2    0.36    0.27
   6   8  -2    0.96    0.19
   6   8  -2    1.26    0.25
   5   8  -2    0.19    0.10
   5   8  -2    0.02    0.12
   5   8  -2    0.52    0.17
   5   8  -2   -0.20    0.17
   4   8  -2   21.14    0.87
   4   8  -2   20.12    0.74
   4   8  -2   19.42    0.90
   4   8  -2   20.11    0.73
   4   8  -2   20.62    0.81
   3   8  -2   23.50    0.80
   3   8  -2   24.74    0.97
   3   8  -2   22.93    0.82
   3   8  -2   21.95    0.77
   3   8  -2   23.68    0.92
   2   8  -2    2.39    0.18
   2   8  -2    2.63    0.16
   2   8  -2    2.05    0.27
   2   8  -2    3.27    0.33
   2   8  -2    2.24    0.18
   1   8  -2    2.29    0.22
   1   8  -2    2.45    0.26
   1   8  -2    2.44    0.28
   1   8  -2    2.05    0.15
   1   8  -2    2.17    0.17
   0   8  -2    2.04    0.24
   0   8  -2    1.87    0.19
   0   8  -2    1.95    0.15
   0   8  -2    2.40    0.25
   0   8  -2    1.67    0.19
   0  -8   2    1.93    0.16
  -1   8  -2   12.76    0.42
  -1   8  -2   13.06    0.51
  -1   8  -2   13.74    0.54
  -1   8  -2   13.51    0.61
  -1   8  -2   13.22    0.57
   1  -8   2   12.77    0.53
  -2   8  -2    6.38    0.37
  -2   8  -2    6.62    0.36
  -2   8  -2    6.66    0.44
  -3   8  -2    9.87    0.50
  -3   8  -2    9.67    0.48
  -3   8  -2   10.81    0.53
  -4   8  -2    0.58    0.15
  -4   8  -2    1.22    0.23
  -4   8  -2    0.93    0.21
  -5   8  -2    3.11    0.34
  -5   8  -2    2.94    0.30
  -5   8  -2    2.58    0.33
   7   7  -2    1.30    0.27
   7   7  -2    0.68    0.20
   7   7  -2    1.12    0.31
   6   7  -2    0.10    0.10
   6   7  -2    0.07    0.22
   6   7  -2    0.02    0.11
   5   7  -2    0.02    0.09
   5   7  -2   -0.23    0.13
   5   7  -2    0.06    0.13
   5   7  -2    0.04    0.14
   4   7  -2   17.64    0.71
   4   7  -2   17.50    0.81
   4   7  -2   16.31    0.63
   4   7  -2   16.46    0.63
   4   7  -2   16.23    0.72
  -4  -7   2   16.26    0.63
   3   7  -2    2.49    0.19
   3   7  -2    2.44    0.29
   3   7  -2    2.62    0.21
   3   7  -2    2.69    0.19
   3   7  -2    2.74    0.33
  -3  -7   2    2.50    0.18
  -3  -7   2    3.04    0.23
   2   7  -2    1.32    0.15
   2   7  -2    1.20    0.13
   2   7  -2    1.23    0.15
   2   7  -2    1.31    0.21
   2   7  -2    1.50    0.22
  -2  -7   2    1.42    0.12
   1   7  -2   33.18    1.02
   1   7  -2   33.16    1.01
   1   7  -2   32.71    1.12
   1   7  -2   33.04    1.07
   1   7  -2   34.21    1.11
  -1  -7   2   33.43    1.02
  -1  -7   2   33.10    1.09
   0   7  -2   11.14    0.42
   0   7  -2   11.18    0.42
   0   7  -2   11.48    0.50
   0   7  -2   10.63    0.48
   0   7  -2   10.71    0.44
  -1   7  -2    2.89    0.14
  -1   7  -2    2.85    0.24
  -1   7  -2    2.73    0.29
  -1   7  -2    3.22    0.22
  -1   7  -2    3.15    0.20
   1  -7   2    2.81    0.21
  -2   7  -2    0.47    0.12
  -2   7  -2    0.47    0.15
  -2   7  -2    0.34    0.12
   2  -7   2    0.26    0.11
  -3   7  -2    0.11    0.12
  -3   7  -2    0.13    0.11
  -3   7  -2    0.11    0.09
  -4   7  -2   12.97    0.61
  -4   7  -2   12.69    0.60
  -4   7  -2   12.27    0.55
  -5   7  -2    1.22    0.22
  -5   7  -2    1.23    0.26
  -5   7  -2    1.44    0.22
  -6   7  -2    0.06    0.13
  -6   7  -2    0.15    0.18
   7   6  -2    3.46    0.39
   7   6  -2    3.62    0.46
   7   6  -2    4.44    0.55
   6   6  -2    0.95    0.23
   6   6  -2    0.60    0.17
   6   6  -2    0.40    0.21
   5   6  -2    2.51    0.28
   5   6  -2    2.92    0.35
   5   6  -2    2.79    0.24
   5   6  -2    1.86    0.33
   4   6  -2    0.68    0.14
   4   6  -2    0.67    0.16
   4   6  -2    0.94    0.23
   4   6  -2    0.70    0.19
   4   6  -2    0.84    0.15
  -4  -6   2    0.90    0.15
   3   6  -2    0.36    0.10
   3   6  -2    0.22    0.14
   3   6  -2    0.34    0.11
   3   6  -2    0.45    0.10
   3   6  -2    0.36    0.12
  -3  -6   2    0.35    0.10
  -3  -6   2    0.55    0.12
   2   6  -2    7.66    0.31
   2   6  -2    7.67    0.42
   2   6  -2    7.67    0.33
   2   6  -2    7.29    0.33
   2   6  -2    7.27    0.39
  -2  -6   2    7.92    0.32
   1   6  -2    2.16    0.15
   1   6  -2    2.09    0.14
   1   6  -2    1.99    0.17
   1   6  -2    2.05    0.22
   1   6  -2    2.24    0.24
  -1  -6   2    2.19    0.15
  -1  -6   2    2.10    0.22
   0   6  -2  141.95    4.04
   0   6  -2  134.65    3.95
   0   6  -2  142.20    3.89
   0   6  -2  145.62    3.92
   0   6  -2  140.88    3.93
   0  -6   2  145.19    4.00
   0  -6   2  138.89    3.88
  -1   6  -2    0.15    0.05
  -1   6  -2    0.23    0.08
  -1   6  -2    0.20    0.11
  -1   6  -2    0.27    0.09
  -1   6  -2    0.08    0.08
   1  -6   2    0.23    0.08
  -2   6  -2    5.86    0.34
  -2   6  -2    5.57    0.32
  -2   6  -2    6.39    0.40
  -2   6  -2    5.15    0.30
   2  -6   2    6.16    0.35
  -3   6  -2   25.22    0.89
  -3   6  -2   25.99    1.07
  -3   6  -2   25.71    0.93
  -3   6  -2   25.61    0.93
  -4   6  -2    6.65    0.40
  -4   6  -2    7.23    0.39
  -4   6  -2    7.10    0.42
   4  -6   2    6.51    0.44
  -5   6  -2    0.24    0.16
  -5   6  -2    0.29    0.12
   5  -6   2    0.02    0.14
  -6   6  -2    1.24    0.26
  -6   6  -2    0.66    0.18
   6  -6   2    1.02    0.29
   7   5  -2    3.09    0.38
   7   5  -2    2.49    0.42
   7   5  -2    3.11    0.42
   6   5  -2    0.49    0.22
   6   5  -2    0.51    0.20
   6   5  -2    0.52    0.17
   5   5  -2    2.17    0.25
   5   5  -2    2.11    0.26
   5   5  -2    2.44    0.35
   5   5  -2    3.00    0.34
  -5  -5   2    2.07    0.24
   4   5  -2   15.16    0.59
   4   5  -2   15.03    0.64
   4   5  -2   14.51    0.59
   4   5  -2   14.74    0.53
   4   5  -2   12.90    0.68
  -4  -5   2   14.81    0.58
   3   5  -2    5.28    0.27
   3   5  -2    5.05    0.36
   3   5  -2    5.39    0.26
   3   5  -2    5.17    0.30
   3   5  -2    4.75    0.27
  -3  -5   2    4.91    0.27
  -3  -5   2    4.88    0.29
   2   5  -2    0.94    0.13
   2   5  -2    0.98    0.11
   2   5  -2    1.01    0.12
   2   5  -2    0.65    0.15
   2   5  -2    0.78    0.15
  -2  -5   2    0.73    0.11
  -2  -5   2    0.59    0.14
  -2  -5   2    0.84    0.12
   1   5  -2    0.25    0.09
   1   5  -2    0.17    0.06
   1   5  -2    0.23    0.09
   1   5  -2    0.24    0.06
   1   5  -2    0.24    0.08
  -1  -5   2    0.21    0.09
  -1  -5   2    0.31    0.06
  -1  -5   2    0.26    0.08
  -1  -5   2    0.16    0.09
   0   5  -2   -0.01    0.04
   0   5  -2    0.02    0.06
   0   5  -2    0.04    0.08
   0   5  -2    0.06    0.06
   0   5  -2    0.03    0.05
   0  -5   2    0.07    0.05
   0  -5   2    0.08    0.06
   0  -5   2    0.01    0.07
   0  -5   2    0.07    0.05
  -1   5  -2   69.45    2.07
  -1   5  -2   68.62    1.96
  -1   5  -2   66.95    1.96
  -1   5  -2   65.29    1.95
  -1   5  -2   65.89    1.83
   1  -5   2   66.81    1.96
  -2   5  -2   20.30    0.71
  -2   5  -2   19.35    0.73
  -2   5  -2   20.72    0.81
  -2   5  -2   19.64    0.70
   2  -5   2   18.62    0.73
  -3   5  -2   13.49    0.55
  -3   5  -2   13.14    0.56
  -3   5  -2   13.46    0.56
  -3   5  -2   13.60    0.67
   3  -5   2   13.74    0.61
   3  -5   2   13.39    0.61
  -4   5  -2    7.66    0.40
  -4   5  -2    7.59    0.40
  -4   5  -2    8.07    0.45
   4  -5   2    8.12    0.48
   4  -5   2    7.91    0.48
  -5   5  -2   -0.10    0.12
  -5   5  -2   -0.06    0.09
   5  -5   2    0.00    0.15
  -6   5  -2    2.09    0.25
  -6   5  -2    2.05    0.30
   6  -5   2    1.32    0.28
   8   4  -2    1.15    0.33
   8   4  -2    1.06    0.28
   8   4  -2    0.64    0.21
   7   4  -2    0.01    0.15
   7   4  -2   -0.16    0.15
   7   4  -2   -0.20    0.12
   6   4  -2    3.15    0.42
   6   4  -2    3.64    0.41
   6   4  -2    3.81    0.40
   5   4  -2    0.00    0.08
   5   4  -2   -0.04    0.06
   5   4  -2    0.01    0.14
   5   4  -2    0.09    0.16
   5   4  -2    0.01    0.09
  -5  -4   2   -0.01    0.09
   4   4  -2    2.02    0.21
   4   4  -2    1.86    0.22
   4   4  -2    1.33    0.25
   4   4  -2    2.03    0.15
   4   4  -2    2.04    0.26
  -4  -4   2    2.01    0.22
   3   4  -2   52.11    1.56
   3   4  -2   51.74    1.48
   3   4  -2   50.32    1.57
   3   4  -2   50.87    1.55
   3   4  -2   49.83    1.65
  -3  -4   2   49.56    1.55
  -3  -4   2   52.61    1.57
   2   4  -2    1.10    0.16
   2   4  -2    0.84    0.11
   2   4  -2    0.87    0.12
   2   4  -2    1.00    0.13
   2   4  -2    0.86    0.11
   2   4  -2    0.95    0.17
  -2  -4   2    0.90    0.12
  -2  -4   2    0.79    0.11
  -2  -4   2    0.95    0.11
  -2  -4   2    0.87    0.16
   1   4  -2    0.01    0.04
   1   4  -2    0.06    0.06
   1   4  -2    0.08    0.04
   1   4  -2   -0.03    0.05
   1   4  -2    0.14    0.08
  -1  -4   2    0.05    0.06
  -1  -4   2   -0.05    0.05
  -1  -4   2    0.09    0.08
  -1  -4   2    0.07    0.04
   0   4  -2    0.61    0.12
   0   4  -2    0.71    0.09
   0   4  -2    0.76    0.11
   0   4  -2    0.88    0.13
   0   4  -2    0.64    0.08
   0  -4   2    0.95    0.10
   0  -4   2    0.81    0.12
   0  -4   2    1.01    0.14
   0  -4   2    0.70    0.10
  -1   4  -2    7.61    0.32
  -1   4  -2    7.31    0.24
  -1   4  -2    7.29    0.34
  -1   4  -2    7.38    0.38
  -1   4  -2    7.03    0.30
   1  -4   2    7.31    0.35
   1  -4   2    7.46    0.34
   1  -4   2    7.71    0.25
   1  -4   2    7.03    0.30
  -2   4  -2    1.20    0.20
  -2   4  -2    1.78    0.18
  -2   4  -2    1.60    0.18
  -2   4  -2    1.60    0.20
   2  -4   2    1.83    0.20
   2  -4   2    1.83    0.20
  -3   4  -2    3.65    0.24
  -3   4  -2    3.43    0.23
  -3   4  -2    3.73    0.26
  -3   4  -2    3.10    0.34
   3  -4   2    3.44    0.27
   3  -4   2    3.48    0.29
  -4   4  -2   20.44    0.71
  -4   4  -2   19.91    0.89
  -4   4  -2   18.28    0.69
  -4   4  -2   17.61    0.74
   4  -4   2   18.49    0.57
   4  -4   2   18.37    0.79
   4  -4   2   19.42    0.81
  -5   4  -2    0.42    0.17
  -5   4  -2    0.55    0.14
   5  -4   2    0.15    0.18
  -6   4  -2    4.44    0.31
  -6   4  -2    4.74    0.39
   6  -4   2    4.70    0.52
   7  -4   2   -0.10    0.19
   8   3  -2    0.86    0.30
   8   3  -2    0.97    0.30
   8   3  -2    0.96    0.27
   7   3  -2    1.83    0.30
   7   3  -2    1.18    0.28
   7   3  -2    1.38    0.31
   6   3  -2    6.52    0.50
   6   3  -2    6.23    0.43
   6   3  -2    6.31    0.47
  -6  -3   2    6.31    0.30
   5   3  -2   -0.02    0.08
   5   3  -2   -0.01    0.09
   5   3  -2   -0.05    0.12
   5   3  -2    0.07    0.06
   5   3  -2    0.05    0.15
  -5  -3   2    0.10    0.07
  -5  -3   2    0.05    0.09
   4   3  -2    7.24    0.46
   4   3  -2    7.09    0.36
   4   3  -2    7.86    0.40
   4   3  -2    7.61    0.32
   4   3  -2    7.08    0.41
  -4  -3   2    7.84    0.31
   3   3  -2   37.15    1.14
   3   3  -2   32.80    1.19
   3   3  -2   36.46    1.15
   3   3  -2   37.08    1.07
   3   3  -2   35.10    1.16
  -3  -3   2   34.60    1.13
  -3  -3   2   36.48    1.16
   2   3  -2    3.79    0.21
   2   3  -2    4.03    0.21
   2   3  -2    3.87    0.26
   2   3  -2    3.88    0.21
   2   3  -2    4.34    0.20
   2   3  -2    4.29    0.24
  -2  -3   2    4.18    0.27
  -2  -3   2    4.04    0.21
  -2  -3   2    3.98    0.21
  -2  -3   2    4.21    0.22
   1   3  -2   35.13    1.06
   1   3  -2   32.26    1.03
   1   3  -2   34.51    0.98
   1   3  -2   33.91    1.04
   1   3  -2   33.71    1.00
  -1  -3   2   35.22    1.06
  -1  -3   2   33.40    0.97
  -1  -3   2   33.49    1.03
  -1  -3   2   32.73    1.00
  -1  -3   2   34.86    1.04
   0   3  -2   26.07    0.79
   0   3  -2   26.27    0.84
   0   3  -2   25.66    0.81
   0   3  -2   26.65    0.74
   0   3  -2   24.19    0.78
   0  -3   2   25.02    0.78
   0  -3   2   25.52    0.81
   0  -3   2   26.67    0.83
   0  -3   2   26.19    0.79
  -1   3  -2    1.72    0.17
  -1   3  -2    1.49    0.19
  -1   3  -2    1.23    0.13
  -1   3  -2    1.28    0.13
   1  -3   2    1.15    0.08
   1  -3   2    1.29    0.11
   1  -3   2    1.24    0.13
   1  -3   2    1.23    0.14
  -2   3  -2    6.39    0.31
  -2   3  -2    6.42    0.30
  -2   3  -2    6.96    0.38
  -2   3  -2    6.85    0.33
   2  -3   2    6.97    0.32
   2  -3   2    6.83    0.35
   2  -3   2    6.52    0.33
   2  -3   2    6.57    0.30
   2  -3   2    6.28    0.20
   2  -3   2    6.28    0.20
  -3   3  -2    0.05    0.07
  -3   3  -2    0.03    0.06
  -3   3  -2   -0.01    0.10
  -3   3  -2    0.01    0.06
   3  -3   2   -0.02    0.10
   3  -3   2   -0.01    0.04
   3  -3   2    0.02    0.09
  -4   3  -2    0.54    0.13
  -4   3  -2    0.32    0.11
  -4   3  -2    0.53    0.17
  -4   3  -2    0.43    0.13
   4  -3   2    0.57    0.10
   4  -3   2    0.46    0.18
   4  -3   2    0.48    0.16
  -5   3  -2   20.13    0.83
  -5   3  -2   20.14    0.73
   5  -3   2   20.93    0.71
   5  -3   2   18.57    0.87
   5  -3   2   20.78    0.89
  -6   3  -2    5.28    0.32
  -6   3  -2    5.64    0.43
   6  -3   2    4.87    0.51
   7  -3   2    0.59    0.24
   8   2  -2    0.83    0.30
   8   2  -2    0.48    0.22
   8   2  -2    0.42    0.24
   7   2  -2   -0.06    0.18
   7   2  -2   -0.07    0.13
   7   2  -2   -0.06    0.13
   6   2  -2    7.84    0.53
   6   2  -2    8.44    0.53
   6   2  -2    7.09    0.48
  -6  -2   2    7.44    0.34
   5   2  -2   20.56    0.88
   5   2  -2   20.69    0.85
   5   2  -2   19.56    0.88
   5   2  -2   21.30    0.81
   5   2  -2   21.48    0.71
  -5  -2   2   21.52    0.83
  -5  -2   2   21.66    0.70
   4   2  -2    7.59    0.37
   4   2  -2    6.50    0.39
   4   2  -2    6.81    0.29
   4   2  -2    6.08    0.36
   4   2  -2    6.29    0.40
  -4  -2   2    6.36    0.28
  -4  -2   2    6.94    0.36
   3   2  -2   14.67    0.54
   3   2  -2   14.02    0.47
   3   2  -2   13.21    0.55
   3   2  -2   13.43    0.52
   3   2  -2   14.98    0.61
  -3  -2   2   13.62    0.55
  -3  -2   2   11.10    0.50
  -3  -2   2   13.17    0.58
  -3  -2   2   14.13    0.53
  -3  -2   2   13.23    0.46
   2   2  -2   27.55    0.87
   2   2  -2   26.93    0.92
   2   2  -2   26.25    0.87
   2   2  -2   27.60    0.82
   2   2  -2   27.50    0.87
  -2  -2   2   27.29    0.87
  -2  -2   2   27.74    0.82
  -2  -2   2   29.34    0.88
  -2  -2   2   26.76    0.92
   1   2  -2    0.77    0.10
   1   2  -2    0.88    0.10
   1   2  -2    0.77    0.11
   1   2  -2    0.84    0.08
   1   2  -2    0.83    0.12
   1   2  -2    0.85    0.09
  -1  -2   2    0.91    0.08
  -1  -2   2    0.68    0.10
  -1  -2   2    0.65    0.10
  -1  -2   2    0.84    0.09
  -1  -2   2    1.02    0.13
   0   2  -2    0.80    0.12
   0   2  -2    0.68    0.09
   0   2  -2    0.67    0.05
   0   2  -2    0.67    0.10
   0   2  -2    0.68    0.08
   0  -2   2    0.54    0.10
   0  -2   2    0.61    0.09
   0  -2   2    0.71    0.08
   0  -2   2    0.65    0.10
  -1   2  -2    0.03    0.08
  -1   2  -2    0.03    0.05
  -1   2  -2   -0.04    0.05
  -1   2  -2   -0.03    0.04
   1  -2   2   -0.01    0.05
   1  -2   2   -0.02    0.06
   1  -2   2    0.00    0.05
   1  -2   2    0.00    0.06
   1  -2   2    0.04    0.04
  -2   2  -2    0.02    0.06
  -2   2  -2    0.07    0.08
  -2   2  -2    0.16    0.07
  -2   2  -2    0.06    0.08
   2  -2   2    0.00    0.06
   2  -2   2    0.07    0.06
   2  -2   2   -0.02    0.08
   2  -2   2    0.08    0.04
   2  -2   2    0.05    0.08
  -3   2  -2   18.62    0.69
  -3   2  -2   18.96    0.63
  -3   2  -2   20.04    0.79
  -3   2  -2   18.72    0.65
   3  -2   2   18.71    0.67
   3  -2   2   19.72    0.67
   3  -2   2   17.87    0.60
   3  -2   2   18.82    0.75
   3  -2   2   17.84    0.72
  -4   2  -2    0.14    0.08
  -4   2  -2    0.25    0.11
  -4   2  -2    0.10    0.10
   4  -2   2    0.08    0.12
   4  -2   2    0.14    0.12
   4  -2   2    0.16    0.08
  -5   2  -2    0.30    0.14
  -5   2  -2    0.23    0.09
   5  -2   2    0.28    0.12
   5  -2   2    0.29    0.14
   5  -2   2    0.15    0.15
  -6   2  -2    0.88    0.15
  -6   2  -2    0.90    0.21
   6  -2   2    1.05    0.28
   6  -2   2    0.92    0.18
   6  -2   2    0.77    0.21
   7  -2   2    4.63    0.56
   8   1  -2    1.21    0.34
   8   1  -2    1.87    0.38
   7   1  -2    0.68    0.25
   7   1  -2    1.39    0.32
   7   1  -2    1.05    0.26
   6   1  -2    1.30    0.27
   6   1  -2    1.00    0.28
   6   1  -2    1.01    0.23
  -6  -1   2    0.95    0.14
   5   1  -2    4.96    0.32
   5   1  -2    4.42    0.24
   5   1  -2    5.15    0.40
   5   1  -2    4.61    0.39
   5   1  -2    4.15    0.33
  -5  -1   2    4.92    0.33
  -5  -1   2    4.58    0.24
   4   1  -2    0.78    0.18
   4   1  -2    0.46    0.09
   4   1  -2    0.91    0.16
   4   1  -2    0.64    0.13
   4   1  -2    0.46    0.16
  -4  -1   2    0.38    0.11
  -4  -1   2    0.61    0.10
   3   1  -2   42.72    1.34
   3   1  -2   42.06    1.36
   3   1  -2   42.75    1.23
   3   1  -2   40.93    1.36
   3   1  -2   42.39    1.32
  -3  -1   2   42.37    1.23
  -3  -1   2   42.01    1.35
  -3  -1   2   44.51    1.37
  -3  -1   2   42.11    1.33
  -3  -1   2   42.30    1.34
   2   1  -2    0.14    0.08
   2   1  -2    0.07    0.04
   2   1  -2    0.15    0.09
   2   1  -2    0.14    0.07
   2   1  -2    0.18    0.07
  -2  -1   2    0.15    0.06
  -2  -1   2    0.03    0.08
  -2  -1   2    0.10    0.07
  -2  -1   2    0.13    0.07
  -2  -1   2    0.16    0.07
   1   1  -2    0.03    0.06
   1   1  -2    0.17    0.05
   1   1  -2    0.06    0.06
   1   1  -2    0.12    0.05
   1   1  -2    0.11    0.05
   1   1  -2    0.10    0.07
  -1  -1   2    0.19    0.06
  -1  -1   2   -0.02    0.07
  -1  -1   2    0.00    0.03
  -1  -1   2    0.12    0.06
  -1  -1   2    0.07    0.05
  -1  -1   2    0.10    0.05
   0   1  -2   43.97    1.29
   0   1  -2   43.63    1.24
   0   1  -2   43.90    1.24
   0   1  -2   42.41    1.25
   0  -1   2   45.04    1.26
   0  -1   2   44.04    1.24
   0  -1   2   44.33    1.24
  -1   1  -2   78.20    2.26
  -1   1  -2   77.01    2.19
  -1   1  -2   76.11    2.14
  -1   1  -2   81.43    2.18
   1  -1   2   74.45    2.13
   1  -1   2   78.64    2.19
   1  -1   2   76.94    2.18
   1  -1   2   77.81    2.11
   1  -1   2   77.19    2.25
  -2   1  -2    4.43    0.22
  -2   1  -2    4.65    0.29
  -2   1  -2    4.49    0.25
  -2   1  -2    4.16    0.22
   2  -1   2    4.29    0.22
   2  -1   2    4.26    0.22
   2  -1   2    4.03    0.24
  -3   1  -2   19.44    0.81
  -3   1  -2   22.21    0.75
  -3   1  -2   21.65    0.80
  -3   1  -2   21.21    0.67
  -3   1  -2   21.25    0.71
   3  -1   2   21.03    0.71
   3  -1   2   19.87    0.77
   3  -1   2   20.63    0.69
   3  -1   2   19.93    0.78
   3  -1   2   21.74    0.73
  -4   1  -2    1.63    0.21
  -4   1  -2    1.73    0.26
  -4   1  -2    1.65    0.14
   4  -1   2    1.52    0.19
   4  -1   2    1.58    0.24
   4  -1   2    1.76    0.26
   4  -1   2    1.70    0.20
  -5   1  -2    3.23    0.33
  -5   1  -2    2.87    0.20
   5  -1   2    2.95    0.35
   5  -1   2    3.55    0.40
   5  -1   2    3.23    0.26
  -6   1  -2    2.46    0.31
  -6   1  -2    2.64    0.19
   6  -1   2    2.90    0.39
   6  -1   2    2.44    0.34
   6  -1   2    3.29    0.33
   7  -1   2   -0.04    0.16
   8   0  -2    1.17    0.33
   8   0  -2    0.23    0.21
   7   0  -2    2.03    0.36
   7   0  -2    2.30    0.37
   7   0  -2    2.28    0.35
   6   0  -2    5.80    0.44
   6   0  -2    6.27    0.46
   6   0  -2    5.49    0.46
  -6   0   2    6.35    0.42
  -6   0   2    6.08    0.31
   5   0  -2    3.27    0.35
   5   0  -2    3.31    0.26
   5   0  -2    2.64    0.31
   5   0  -2    3.26    0.37
  -5   0   2    2.89    0.19
  -5   0   2    3.32    0.28
   4   0  -2    0.46    0.09
   4   0  -2    0.32    0.13
   4   0  -2    0.52    0.12
   4   0  -2    0.34    0.14
   4   0  -2    0.28    0.12
  -4   0   2    0.35    0.09
  -4   0   2    0.41    0.14
  -4   0   2    0.38    0.13
   3   0  -2    7.82    0.31
   3   0  -2    7.62    0.39
   3   0  -2    6.95    0.38
   3   0  -2    8.44    0.36
   3   0  -2    7.39    0.37
  -3   0   2    7.78    0.36
  -3   0   2    7.32    0.39
  -3   0   2    7.61    0.30
  -3   0   2    7.76    0.38
  -3   0   2    8.07    0.40
   2   0  -2   74.53    2.09
   2   0  -2   71.46    1.99
   2   0  -2   69.92    2.09
   2   0  -2   75.18    2.10
   2   0  -2   71.52    2.07
  -2   0   2   73.64    2.10
  -2   0   2   70.05    2.09
  -2   0   2   70.10    1.99
  -2   0   2   72.04    2.09
  -2   0   2   71.45    2.07
   1   0  -2   16.45    0.55
   1   0  -2   17.27    0.58
   1   0  -2   17.99    0.56
   1   0  -2   18.26    0.53
   1   0  -2   17.85    0.57
  -1   0   2   17.48    0.56
  -1   0   2   17.84    0.53
  -1   0   2   17.41    0.57
  -1   0   2   18.13    0.58
  -1   0   2   17.63    0.55
   0   0  -2   39.67    1.13
   0   0  -2   39.10    1.14
   0   0  -2   40.26    1.11
   0   0  -2   41.54    1.12
   0   0  -2   39.16    1.17
   0   0   2   38.42    1.17
   0   0   2   40.68    1.11
   0   0   2   42.55    1.15
   0   0   2   40.02    1.14
   0   0   2   39.01    1.11
  -1   0  -2    0.03    0.07
  -1   0  -2    0.12    0.05
  -1   0  -2    0.08    0.05
  -1   0  -2    0.10    0.05
   1   0   2    0.08    0.07
   1   0   2    0.10    0.04
   1   0   2    0.07    0.05
   1   0   2    0.04    0.04
  -2   0  -2    1.54    0.17
  -2   0  -2    1.25    0.17
  -2   0  -2    1.06    0.12
  -2   0  -2    0.96    0.12
   2   0   2    1.25    0.16
   2   0   2    1.39    0.14
   2   0   2    0.98    0.12
  -3   0  -2   45.38    1.37
  -3   0  -2   46.52    1.43
  -3   0  -2   46.66    1.47
  -3   0  -2   42.69    1.25
   3   0   2   43.69    1.42
   3   0   2   44.52    1.32
   3   0   2   42.04    1.35
   3   0   2   43.33    1.42
   3   0   2   42.95    1.33
  -4   0  -2   26.32    1.00
  -4   0  -2   24.52    0.89
  -4   0  -2   24.74    0.77
   4   0   2   25.14    0.97
   4   0   2   25.63    0.88
   4   0   2   25.83    0.96
   4   0   2   24.45    0.87
  -5   0  -2    2.71    0.17
  -5   0  -2    3.54    0.33
   5   0   2    2.77    0.29
   5   0   2    2.35    0.32
   5   0   2    2.68    0.34
   5   0   2    2.69    0.28
  -6   0  -2    3.11    0.20
  -6   0  -2    3.15    0.35
   6   0   2    3.52    0.40
   6   0   2    3.36    0.41
   6   0   2    3.50    0.36
   7   0   2   -0.06    0.16
   7   0   2   -0.12    0.15
   7   0   2    0.39    0.18
   7  -1  -2    0.03    0.16
   7  -1  -2   -0.30    0.11
   7  -1  -2   -0.01    0.13
   6  -1  -2    4.26    0.47
   6  -1  -2    3.98    0.41
   6  -1  -2    4.32    0.43
  -6   1   2    3.95    0.40
  -6   1   2    4.55    0.26
   5  -1  -2    8.52    0.48
   5  -1  -2    7.78    0.52
   5  -1  -2    8.42    0.49
   5  -1  -2    9.10    0.45
  -5   1   2    7.91    0.36
  -5   1   2    8.04    0.45
   4  -1  -2   29.03    1.05
   4  -1  -2   29.17    1.03
   4  -1  -2   30.49    0.94
   4  -1  -2   30.10    1.09
   4  -1  -2   29.76    1.02
  -4   1   2   32.61    1.10
  -4   1   2   29.71    0.93
  -4   1   2   28.37    1.03
   3  -1  -2    5.79    0.33
   3  -1  -2    5.27    0.31
   3  -1  -2    5.51    0.26
   3  -1  -2    5.81    0.29
   3  -1  -2    5.53    0.34
  -3   1   2    6.10    0.35
  -3   1   2    6.03    0.33
  -3   1   2    6.27    0.33
  -3   1   2    5.22    0.25
  -3   1   2    5.61    0.30
   2  -1  -2    0.15    0.07
   2  -1  -2    0.29    0.07
   2  -1  -2    0.19    0.08
   2  -1  -2    0.27    0.10
   2  -1  -2    0.30    0.10
  -2   1   2    0.11    0.07
  -2   1   2    0.18    0.08
  -2   1   2    0.08    0.09
  -2   1   2    0.18    0.08
  -2   1   2    0.19    0.06
   1  -1  -2  142.44    3.77
   1  -1  -2  139.32    3.89
   1  -1  -2  140.46    3.86
   1  -1  -2  137.11    3.89
   1  -1  -2  138.26    3.81
  -1   1   2  139.77    3.81
  -1   1   2  135.78    3.77
  -1   1   2  143.32    3.90
  -1   1   2  142.31    3.89
  -1   1   2  141.72    3.87
   0  -1  -2    0.06    0.03
   0  -1  -2   -0.01    0.04
   0  -1  -2    0.07    0.03
   0  -1  -2    0.02    0.04
   0  -1  -2    0.16    0.04
   0   1   2   -0.04    0.03
   0   1   2    0.04    0.03
   0   1   2   -0.03    0.04
   0   1   2    0.00    0.03
   0   1   2    0.03    0.03
  -1  -1  -2   35.66    1.04
  -1  -1  -2   36.38    1.02
  -1  -1  -2   36.10    1.08
  -1  -1  -2   35.17    1.06
  -1  -1  -2   36.26    0.97
   1   1   2   33.92    1.05
   1   1   2   36.58    1.02
   1   1   2   35.96    1.09
   1   1   2   35.85    1.04
  -2  -1  -2   17.72    0.65
  -2  -1  -2   17.96    0.51
  -2  -1  -2   18.31    0.59
  -2  -1  -2   18.06    0.63
   2   1   2   17.31    0.63
   2   1   2   17.32    0.58
   2   1   2   18.26    0.59
  -3  -1  -2    2.64    0.23
  -3  -1  -2    2.77    0.13
  -3  -1  -2    3.11    0.20
  -3  -1  -2    2.77    0.27
   3   1   2    2.81    0.19
   3   1   2    2.68    0.27
   3   1   2    2.60    0.20
   3   1   2    2.63    0.19
   3   1   2    2.78    0.23
  -4  -1  -2    0.76    0.18
  -4  -1  -2    0.90    0.15
  -4  -1  -2    0.84    0.09
   4   1   2    0.79    0.14
   4   1   2    0.71    0.17
   4   1   2    0.97    0.17
   4   1   2    0.51    0.17
  -5  -1  -2    6.56    0.40
  -5  -1  -2    7.54    0.29
   5   1   2    6.55    0.38
   5   1   2    8.00    0.47
   5   1   2    7.48    0.49
   5   1   2    6.66    0.42
  -6  -1  -2    0.59    0.17
  -6  -1  -2    0.34    0.08
   6   1   2    0.25    0.15
   6   1   2    0.43    0.21
   6   1   2    0.53    0.18
   7   1   2    2.40    0.35
   7   1   2    2.69    0.42
   7   1   2    2.81    0.36
   8   1   2    0.79    0.28
   7  -2  -2    1.06    0.24
   7  -2  -2    1.32    0.32
   6  -2  -2    0.65    0.19
   6  -2  -2    0.34    0.21
   6  -2  -2    0.65    0.20
  -6   2   2    0.65    0.13
  -6   2   2    1.07    0.23
   5  -2  -2    1.20    0.21
   5  -2  -2    1.14    0.23
   5  -2  -2    0.93    0.22
  -5   2   2    0.96    0.20
  -5   2   2    1.46    0.17
   4  -2  -2    1.42    0.24
   4  -2  -2    1.10    0.14
   4  -2  -2    1.24    0.20
   4  -2  -2    1.17    0.16
   4  -2  -2    1.32    0.18
   4  -2  -2    1.40    0.20
  -4   2   2    1.29    0.18
  -4   2   2    0.99    0.20
  -4   2   2    1.33    0.20
  -4   2   2    1.17    0.15
   3  -2  -2   59.66    1.59
   3  -2  -2   56.61    1.77
   3  -2  -2   56.39    1.63
   3  -2  -2   55.53    1.70
   3  -2  -2   55.54    1.74
   3  -2  -2   55.27    1.68
  -3   2   2   56.90    1.72
  -3   2   2   58.25    1.77
  -3   2   2   56.15    1.68
  -3   2   2   52.49    1.62
   2  -2  -2   12.48    0.52
   2  -2  -2   13.16    0.48
   2  -2  -2   13.64    0.48
   2  -2  -2   13.39    0.46
   2  -2  -2   13.88    0.50
  -2   2   2   13.16    0.51
  -2   2   2   13.59    0.49
  -2   2   2   12.69    0.45
  -2   2   2   13.49    0.53
  -2   2   2   12.40    0.48
   1  -2  -2   89.71    2.46
   1  -2  -2   91.13    2.47
   1  -2  -2   91.53    2.53
   1  -2  -2   87.90    2.53
  -1   2   2   90.84    2.54
  -1   2   2   84.58    2.45
  -1   2   2   90.40    2.54
  -1   2   2   93.31    2.48
  -1   2   2   89.64    2.53
   0  -2  -2   28.95    0.81
   0  -2  -2   27.43    0.82
   0   2   2   29.63    0.78
   0   2   2   28.70    0.81
   0   2   2   27.34    0.83
   0   2   2   29.18    0.82
  -1  -2  -2   26.38    0.73
  -1  -2  -2   27.09    0.82
  -1  -2  -2   27.50    0.83
   1   2   2   28.42    0.79
   1   2   2   25.87    0.82
   1   2   2   27.09    0.74
   1   2   2   27.16    0.83
  -2  -2  -2    5.34    0.27
  -2  -2  -2    4.54    0.22
  -2  -2  -2    5.45    0.27
   2   2   2    5.49    0.23
   2   2   2    5.34    0.28
  -3  -2  -2    0.25    0.11
  -3  -2  -2    0.19    0.08
  -3  -2  -2    0.36    0.12
  -3  -2  -2    0.30    0.04
   3   2   2    0.51    0.13
   3   2   2    0.23    0.12
   3   2   2    0.33    0.09
   3   2   2    0.17    0.08
   3   2   2    0.25    0.10
  -4  -2  -2    1.29    0.08
  -4  -2  -2    1.39    0.17
   4   2   2    1.87    0.25
   4   2   2    1.37    0.21
   4   2   2    1.63    0.25
   4   2   2    1.74    0.19
  -5  -2  -2    0.16    0.11
  -5  -2  -2    0.08    0.04
   5   2   2    0.20    0.14
   5   2   2    0.04    0.11
   5   2   2    0.18    0.13
   5   2   2    0.15    0.10
  -6  -2  -2    0.04    0.05
   6   2   2    0.05    0.14
   6   2   2    0.04    0.15
   6   2   2    0.00    0.15
   7   2   2    0.93    0.24
   7   2   2    0.77    0.27
   7   2   2    0.81    0.24
   8   2   2    3.21    0.43
   8   2   2    3.65    0.50
   8   2   2    3.30    0.44
   7  -3  -2    4.76    0.54
  -7   3   2    4.59    0.32
   6  -3  -2    2.53    0.33
   6  -3  -2    3.68    0.46
   6  -3  -2    3.30    0.34
  -6   3   2    2.82    0.33
  -6   3   2    2.31    0.24
   5  -3  -2    0.22    0.13
   5  -3  -2    0.36    0.17
   5  -3  -2    0.41    0.16
  -5   3   2    0.52    0.12
  -5   3   2    0.52    0.17
  -5   3   2    0.52    0.17
   4  -3  -2    0.66    0.15
   4  -3  -2    0.76    0.19
   4  -3  -2    0.66    0.16
   4  -3  -2    0.93    0.13
  -4   3   2    0.79    0.15
  -4   3   2    0.74    0.15
  -4   3   2    0.67    0.16
  -4   3   2    0.75    0.13
   3  -3  -2    8.86    0.40
   3  -3  -2    9.32    0.47
   3  -3  -2    9.19    0.38
   3  -3  -2    9.41    0.40
   3  -3  -2    9.19    0.34
   3  -3  -2    9.61    0.44
  -3   3   2    8.88    0.38
  -3   3   2    9.58    0.40
  -3   3   2    8.70    0.41
  -3   3   2   10.01    0.47
   2  -3  -2    2.18    0.18
   2  -3  -2    2.02    0.15
   2  -3  -2    1.98    0.11
   2  -3  -2    2.07    0.15
   2  -3  -2    1.77    0.20
   2  -3  -2    1.93    0.15
  -2   3   2    1.92    0.15
  -2   3   2    1.89    0.14
  -2   3   2    2.20    0.22
  -2   3   2    2.21    0.21
  -2   3   2    1.82    0.16
   1  -3  -2   44.25    1.23
   1  -3  -2   46.65    1.33
   1  -3  -2   46.91    1.32
   1  -3  -2   48.16    1.31
  -1   3   2   43.83    1.22
  -1   3   2   43.45    1.31
  -1   3   2   44.85    1.35
  -1   3   2   47.21    1.31
  -1   3   2   48.05    1.38
  -1   3   2   46.13    1.34
   0  -3  -2   49.06    1.38
   0  -3  -2   48.97    1.38
   0  -3  -2   50.22    1.38
   0   3   2   50.33    1.38
   0   3   2   48.94    1.39
   0   3   2   49.47    1.39
  -1  -3  -2   16.96    0.54
  -1  -3  -2   17.91    0.52
  -1  -3  -2   18.46    0.60
   1   3   2   18.48    0.51
   1   3   2   18.05    0.52
   1   3   2   17.10    0.55
   1   3   2   16.63    0.59
  -2  -3  -2    0.81    0.12
  -2  -3  -2    0.73    0.09
  -2  -3  -2    0.98    0.14
   2   3   2    0.82    0.13
   2   3   2    0.80    0.09
  -3  -3  -2   16.94    0.65
  -3  -3  -2   16.62    0.64
   3   3   2   17.45    0.58
   3   3   2   15.83    0.62
   3   3   2   15.52    0.63
   3   3   2   15.80    0.65
  -4  -3  -2    2.79    0.21
  -4  -3  -2    2.73    0.10
   4   3   2    2.35    0.26
   4   3   2    2.82    0.29
   4   3   2    2.66    0.20
   4   3   2    2.61    0.30
  -5  -3  -2   18.06    0.70
  -5  -3  -2   17.19    0.50
   5   3   2   16.70    0.75
   5   3   2   16.77    0.67
   5   3   2   16.58    0.74
   5   3   2   15.78    0.76
   6   3   2    1.21    0.25
   6   3   2    1.00    0.27
   6   3   2    1.11    0.27
   7   3   2    0.28    0.17
   7   3   2    0.33    0.21
   7   3   2    0.68    0.25
   8   3   2    0.20    0.21
   8   3   2    0.28    0.22
   8   3   2    0.62    0.29
   7  -4  -2    0.83    0.29
  -7   4   2    0.48    0.15
   6  -4  -2    0.09    0.17
   6  -4  -2    0.23    0.13
  -6   4   2   -0.02    0.11
  -6   4   2    0.01    0.11
   5  -4  -2    9.85    0.47
   5  -4  -2    9.22    0.53
   5  -4  -2   10.21    0.60
  -5   4   2   10.99    0.60
  -5   4   2    9.86    0.53
  -5   4   2   10.44    0.46
   4  -4  -2    2.60    0.21
   4  -4  -2    2.93    0.34
   4  -4  -2    2.58    0.18
   4  -4  -2    2.38    0.27
  -4   4   2    2.67    0.21
  -4   4   2    1.80    0.23
  -4   4   2    2.67    0.31
  -4   4   2    2.42    0.20
   3  -4  -2    1.22    0.18
   3  -4  -2    1.06    0.15
   3  -4  -2    1.19    0.20
   3  -4  -2    1.21    0.13
   3  -4  -2    0.93    0.13
  -3   4   2    1.16    0.19
  -3   4   2    1.35    0.17
  -3   4   2    1.12    0.15
  -3   4   2    1.01    0.14
   2  -4  -2    1.10    0.08
   2  -4  -2    0.99    0.11
   2  -4  -2    0.98    0.14
   2  -4  -2    1.08    0.13
   2  -4  -2    0.93    0.12
  -2   4   2    0.90    0.12
  -2   4   2    1.08    0.14
  -2   4   2    0.83    0.14
  -2   4   2    0.96    0.16
  -2   4   2    1.22    0.13
   1  -4  -2    0.69    0.06
   1  -4  -2    0.58    0.09
   1  -4  -2    0.53    0.09
   1  -4  -2    0.47    0.07
  -1   4   2    0.68    0.10
  -1   4   2    0.38    0.07
  -1   4   2    0.64    0.06
  -1   4   2    0.70    0.09
  -1   4   2    0.51    0.09
   0  -4  -2   84.54    2.29
   0  -4  -2   81.84    2.29
   0  -4  -2   82.66    2.29
   0   4   2   83.62    2.30
   0   4   2   82.16    2.30
   0   4   2   82.98    2.29
  -1  -4  -2   29.73    0.81
  -1  -4  -2   29.57    0.81
   1   4   2   29.36    0.92
   1   4   2   28.70    0.82
   1   4   2   29.01    0.85
   1   4   2   29.06    0.84
  -2  -4  -2   31.75    1.02
  -2  -4  -2   30.25    0.95
  -2  -4  -2   30.75    0.92
   2   4   2   31.17    1.01
   2   4   2   31.73    0.92
  -3  -4  -2    7.04    0.37
  -3  -4  -2    7.48    0.35
  -3  -4  -2    6.64    0.30
   3   4   2    7.14    0.21
   3   4   2    7.14    0.34
   3   4   2    6.62    0.37
   3   4   2    7.32    0.39
   3   4   2    6.98    0.30
  -4  -4  -2    5.07    0.28
   4   4   2    4.78    0.34
   4   4   2    4.71    0.31
   4   4   2    4.55    0.33
   4   4   2    4.89    0.27
   5   4   2    0.33    0.17
   5   4   2    0.77    0.15
   5   4   2    0.41    0.17
   5   4   2    0.48    0.16
   6   4   2    1.94    0.32
   6   4   2    2.64    0.37
   6   4   2    2.09    0.31
   7   4   2    1.86    0.32
   7   4   2    1.91    0.33
   7   4   2    2.37    0.38
   8   4   2    0.16    0.23
   8   4   2   -0.19    0.16
   8   4   2    0.05    0.20
   7  -5  -2    0.31    0.24
  -7   5   2    0.19    0.13
   6  -5  -2    2.64    0.40
  -6   5   2    1.84    0.24
  -6   5   2    1.78    0.29
   5  -5  -2    9.86    0.55
   5  -5  -2    9.98    0.45
   5  -5  -2   10.37    0.60
  -5   5   2    9.96    0.54
  -5   5   2    9.72    0.46
   4  -5  -2   50.58    1.70
   4  -5  -2   50.67    1.50
   4  -5  -2   50.01    1.65
   4  -5  -2   51.98    1.47
  -4   5   2   48.73    1.62
  -4   5   2   48.88    1.54
  -4   5   2   50.10    1.50
  -4   5   2   49.50    1.69
   3  -5  -2    2.04    0.15
   3  -5  -2    1.84    0.22
   3  -5  -2    1.92    0.14
  -3   5   2    2.18    0.26
  -3   5   2    2.16    0.21
  -3   5   2    2.36    0.20
  -3   5   2    2.13    0.16
   2  -5  -2    0.01    0.05
   2  -5  -2   -0.02    0.05
   2  -5  -2    0.08    0.05
   2  -5  -2    0.00    0.05
  -2   5   2    0.18    0.10
  -2   5   2    0.05    0.06
  -2   5   2    0.02    0.05
  -2   5   2    0.01    0.07
  -2   5   2    0.01    0.04
  -2   5   2    0.05    0.06
   1  -5  -2    7.97    0.29
   1  -5  -2    8.36    0.31
   1  -5  -2    7.59    0.27
  -1   5   2    7.74    0.30
  -1   5   2    7.93    0.31
  -1   5   2    8.23    0.28
  -1   5   2    7.65    0.33
  -1   5   2    7.37    0.33
   0  -5  -2    8.93    0.28
   0  -5  -2    9.35    0.28
   0   5   2    9.02    0.30
   0   5   2    9.75    0.33
   0   5   2    9.47    0.31
   0   5   2    9.05    0.35
   1   5   2   10.22    0.32
   1   5   2   10.54    0.43
   1   5   2   11.64    0.38
   1   5   2   11.13    0.31
  -2  -5  -2    0.07    0.04
  -2  -5  -2    0.05    0.04
  -2  -5  -2   -0.01    0.07
   2   5   2   -0.02    0.07
   2   5   2    0.19    0.09
   2   5   2    0.03    0.05
   2   5   2    0.01    0.04
  -3  -5  -2  154.91    4.50
  -3  -5  -2  156.15    4.35
   3   5   2  158.03    4.16
   3   5   2  154.96    4.41
   3   5   2  153.10    4.35
   3   5   2  157.74    4.40
  -4  -5  -2    2.99    0.20
   4   5   2    2.58    0.19
   4   5   2    3.20    0.34
   4   5   2    2.35    0.24
   4   5   2    2.60    0.11
   4   5   2    2.60    0.31
  -5  -5  -2    0.50    0.13
   5   5   2    0.29    0.16
   5   5   2    0.42    0.18
   5   5   2    0.27    0.12
   5   5   2    0.09    0.08
   6   5   2    7.12    0.51
   6   5   2    7.10    0.51
   6   5   2    7.45    0.46
   7   5   2    0.12    0.15
   7   5   2    0.12    0.20
   7   5   2    0.07    0.19
   8   5   2   -0.11    0.16
   8   5   2   -0.11    0.15
   8   5   2   -0.18    0.18
   6  -6  -2    0.13    0.21
  -6   6   2    0.31    0.16
  -6   6   2    0.15    0.12
   5  -6  -2    0.14    0.19
  -5   6   2   -0.03    0.10
  -5   6   2    0.00    0.13
   4  -6  -2   12.26    0.58
   4  -6  -2   12.22    0.47
   4  -6  -2   12.39    0.46
  -4   6   2   11.82    0.62
  -4   6   2   11.94    0.53
  -4   6   2   12.00    0.45
  -4   6   2   12.41    0.57
   3  -6  -2   18.98    0.62
  -3   6   2   17.72    0.70
  -3   6   2   18.41    0.70
  -3   6   2   18.64    0.77
  -3   6   2   19.40    0.61
  -3   6   2   19.40    0.61
   2  -6  -2   29.03    0.95
   2  -6  -2   30.13    0.86
  -2   6   2   28.45    0.85
  -2   6   2   28.19    0.84
  -2   6   2   29.15    0.98
  -2   6   2   27.37    0.93
  -2   6   2   27.42    0.94
   1  -6  -2   16.77    0.52
   1  -6  -2   16.20    0.52
   1  -6  -2   15.85    0.54
  -1   6   2   16.58    0.53
  -1   6   2   15.65    0.59
  -1   6   2   15.69    0.57
  -1   6   2   16.81    0.52
  -1   6   2   15.89    0.55
   0  -6  -2   16.17    0.47
   0  -6  -2   16.70    0.47
   0   6   2   16.22    0.50
   0   6   2   15.96    0.57
   0   6   2   16.75    0.52
   0   6   2   16.24    0.54
   2   6   2    0.38    0.11
   2   6   2    0.51    0.07
   2   6   2    0.38    0.13
   2   6   2    0.45    0.06
  -3  -6  -2   12.82    0.44
   3   6   2   11.80    0.46
   3   6   2   12.04    0.56
   3   6   2   12.61    0.44
   3   6   2   11.59    0.53
  -4  -6  -2   32.09    1.00
   4   6   2   28.78    1.10
   4   6   2   31.02    1.14
   4   6   2   30.17    0.87
   4   6   2   31.17    1.04
   4   6   2   30.70    0.99
  -5  -6  -2    0.02    0.08
   5   6   2    0.32    0.18
   5   6   2   -0.01    0.08
   5   6   2    0.13    0.03
   5   6   2    0.15    0.14
   5   6   2    0.12    0.12
   6   6   2   -0.08    0.10
   6   6   2   -0.02    0.15
   6   6   2    0.05    0.15
   7   6   2    1.07    0.24
   7   6   2    1.44    0.32
   7   6   2    1.00    0.28
   8   6   2    0.43    0.22
   8   6   2    0.26    0.23
   8   6   2    0.06    0.21
  -6   7   2    1.02    0.20
  -6   7   2    1.35    0.27
  -5   7   2    0.08    0.12
  -5   7   2    0.41    0.19
  -4   7   2   10.70    0.52
  -4   7   2   11.75    0.57
   3  -7  -2   25.33    0.94
   3  -7  -2   27.78    0.84
  -3   7   2   25.47    0.99
  -3   7   2   25.74    0.77
  -3   7   2   26.06    0.81
  -3   7   2   26.31    0.93
  -3   7   2   26.10    0.92
   2  -7  -2    7.87    0.37
   2  -7  -2    7.66    0.31
  -2   7   2    7.51    0.30
  -2   7   2    7.99    0.30
  -2   7   2    8.03    0.37
  -2   7   2    7.90    0.40
  -2   7   2    8.05    0.39
   1  -7  -2    0.30    0.08
   1  -7  -2    0.34    0.08
  -1   7   2    0.45    0.08
  -1   7   2    0.54    0.11
  -1   7   2    0.20    0.09
  -1   7   2    0.38    0.08
  -1   7   2    0.29    0.07
   0   7   2   80.31    2.28
   0   7   2   83.31    2.26
   0   7   2   78.90    2.25
   0   7   2   79.49    2.30
   1   7   2    0.08    0.07
   2   7   2   10.52    0.49
   2   7   2    9.89    0.46
   2   7   2   10.30    0.32
   2   7   2   10.14    0.34
  -3  -7  -2   10.23    0.34
   3   7   2    9.47    0.47
   3   7   2    9.22    0.35
   3   7   2    9.98    0.51
   3   7   2    9.43    0.38
  -4  -7  -2    9.27    0.38
   4   7   2    8.32    0.51
   4   7   2    9.48    0.33
   4   7   2    9.65    0.43
   4   7   2    9.38    0.39
   4   7   2    9.30    0.50
  -5  -7  -2    5.00    0.30
   5   7   2    5.28    0.20
   5   7   2    5.24    0.30
   5   7   2    4.83    0.39
   5   7   2    5.24    0.43
   5   7   2    5.16    0.34
   6   7   2    5.86    0.57
   6   7   2    4.90    0.50
   6   7   2    4.35    0.35
   7   7   2    6.63    0.64
   7   7   2    5.55    0.43
   7   7   2    5.78    0.59
   8   7   2    0.17    0.22
   8   7   2   -0.10    0.18
   8   7   2   -0.03    0.17
  -6   8   2    4.99    0.43
  -6   8   2    4.64    0.38
  -5   8   2    6.08    0.40
  -5   8   2    6.67    0.46
  -4   8   2    1.95    0.27
  -4   8   2    1.57    0.25
   3  -8  -2    1.76    0.18
   3  -8  -2    1.06    0.18
  -3   8   2    1.22    0.14
  -3   8   2    1.38    0.20
  -3   8   2    1.31    0.22
   2  -8  -2    0.61    0.10
   2  -8  -2    0.86    0.14
  -2   8   2    0.83    0.09
  -2   8   2    0.65    0.13
  -2   8   2    0.67    0.15
  -2   8   2    0.85    0.12
  -2   8   2    0.88    0.17
   1  -8  -2    4.92    0.25
   1  -8  -2    4.91    0.23
  -1   8   2    5.56    0.26
  -1   8   2    4.89    0.24
  -1   8   2    5.70    0.31
  -1   8   2    5.27    0.28
  -1   8   2    4.69    0.24
   0   8   2   12.11    0.46
   0   8   2   11.40    0.39
   0   8   2   11.35    0.48
   1   8   2   23.30    0.80
   1   8   2   24.26    0.84
   2   8   2   29.78    1.01
   2   8   2   28.04    0.82
   2   8   2   29.16    0.82
   2   8   2   28.33    1.02
   3   8   2    1.44    0.21
   3   8   2    1.16    0.13
   3   8   2    1.52    0.11
   3   8   2    1.24    0.23
  -4  -8  -2   11.28    0.42
   4   8   2   10.82    0.58
   4   8   2   11.29    0.61
   4   8   2   11.36    0.40
   4   8   2   10.72    0.43
   4   8   2   11.20    0.47
   5   8   2    0.20    0.11
   5   8   2    0.31    0.10
   5   8   2    0.15    0.16
   5   8   2    0.02    0.12
   6   8   2    0.75    0.19
   6   8   2    0.58    0.24
   6   8   2    0.70    0.23
   7   8   2    0.29    0.22
   7   8   2    0.43    0.23
   7   8   2    0.06    0.15
  -5   9   2    7.27    0.50
  -5   9   2    7.14    0.45
  -4   9   2    1.01    0.21
  -4   9   2    1.45    0.23
  -3   9   2    0.24    0.09
  -3   9   2    0.36    0.15
  -3   9   2    0.30    0.13
   2  -9  -2    6.46    0.31
   2  -9  -2    6.47    0.33
  -2   9   2    6.40    0.33
  -2   9   2    6.36    0.38
  -2   9   2    6.13    0.29
  -2   9   2    6.43    0.23
  -2   9   2    6.07    0.23
   1  -9  -2    1.19    0.13
  -1   9   2    1.45    0.16
  -1   9   2    1.12    0.13
  -1   9   2    1.16    0.15
  -1   9   2    1.27    0.17
  -1   9   2    1.16    0.19
   0   9   2    5.38    0.32
   0   9   2    4.95    0.25
   0   9   2    5.09    0.28
   0   9   2    4.62    0.28
   0   9   2    5.15    0.22
   1   9   2   11.26    0.33
   1   9   2   10.64    0.46
   1   9   2   10.60    0.49
   1   9   2   10.75    0.34
   1   9   2   11.53    0.48
   2   9   2    5.35    0.35
   2   9   2    5.56    0.18
   2   9   2    5.71    0.18
   2   9   2    5.28    0.33
   2   9   2    5.86    0.34
   3   9   2   36.55    1.09
   3   9   2   36.58    1.08
   3   9   2   37.91    1.31
   3   9   2   36.15    1.27
   4   9   2    9.82    0.57
   4   9   2    9.72    0.39
   4   9   2    9.42    0.53
   4   9   2    9.73    0.41
   4   9   2   10.22    0.38
   5   9   2    2.28    0.31
   5   9   2    1.24    0.16
   5   9   2    1.14    0.27
   5   9   2    1.74    0.21
   6   9   2    3.97    0.48
   6   9   2    3.00    0.39
   6   9   2    4.14    0.32
   7   9   2   -0.08    0.13
   7   9   2    0.22    0.16
   7   9   2    0.01    0.20
  -5  10   2   -0.02    0.12
  -5  10   2    0.20    0.16
  -4  10   2    0.62    0.18
  -4  10   2    0.45    0.18
  -3  10   2    5.39    0.28
  -3  10   2    5.26    0.37
  -3  10   2    4.85    0.33
   2 -10  -2    3.61    0.23
   2 -10  -2    3.43    0.24
  -2  10   2    3.62    0.31
  -2  10   2    3.25    0.33
  -2  10   2    3.24    0.25
  -2  10   2    3.58    0.23
  -1  10   2   15.96    0.56
  -1  10   2   15.88    0.58
  -1  10   2   16.65    0.66
  -1  10   2   16.21    0.61
  -1  10   2   17.53    0.58
  -1  10   2   15.80    0.67
   0  10   2    4.76    0.28
   0  10   2    4.60    0.21
   0  10   2    4.35    0.25
   0  10   2    5.19    0.29
   0  10   2    4.63    0.31
   1  10   2    1.41    0.19
   1  10   2    1.51    0.21
   1  10   2    1.47    0.08
   1  10   2    1.55    0.10
   1  10   2    1.56    0.20
   2  10   2    0.49    0.14
   2  10   2    0.08    0.09
   2  10   2    0.08    0.11
   3  10   2   27.72    0.85
   3  10   2   30.20    1.12
   3  10   2   28.24    1.06
   3  10   2   28.59    0.85
   4  10   2    0.15    0.07
   4  10   2    0.07    0.12
   4  10   2    0.13    0.07
   4  10   2    0.24    0.16
   5  10   2    9.37    0.62
   5  10   2    9.19    0.40
   5  10   2    9.81    0.58
   5  10   2    9.25    0.44
   6  10   2    1.75    0.24
   6  10   2    1.60    0.35
   6  10   2    1.81    0.31
   7  10   2    0.43    0.17
   7  10   2    1.01    0.31
   7  10   2    0.72    0.27
  -4  11   2    1.68    0.27
  -4  11   2    1.10    0.23
  -3  11   2    0.93    0.18
  -3  11   2    0.88    0.21
  -2  11   2    6.87    0.34
  -2  11   2    7.21    0.44
  -2  11   2    7.41    0.38
  -1  11   2    0.37    0.10
  -1  11   2    0.54    0.11
  -1  11   2    0.42    0.14
  -1  11   2    0.30    0.10
  -1  11   2    0.39    0.14
   0  11   2    5.29    0.32
   0  11   2    5.16    0.35
   0  11   2    5.65    0.29
   0  11   2    5.64    0.25
   0  11   2    5.22    0.31
   1  11   2    5.92    0.35
   1  11   2    6.23    0.36
   1  11   2    5.61    0.20
   1  11   2    5.59    0.22
   1  11   2    5.60    0.36
   2  11   2    1.34    0.23
   2  11   2    1.46    0.23
   2  11   2    1.90    0.25
   3  11   2    1.08    0.08
   3  11   2    1.00    0.08
   3  11   2    1.14    0.22
   3  11   2    0.92    0.19
   3  11   2    1.25    0.25
   4  11   2    0.31    0.08
   4  11   2    0.28    0.07
   4  11   2    0.14    0.13
   4  11   2    0.10    0.17
   5  11   2    4.79    0.40
   5  11   2    4.30    0.49
   5  11   2    4.93    0.29
   5  11   2    5.16    0.28
   6  11   2    0.57    0.15
   6  11   2    1.02    0.25
   6  11   2    0.92    0.29
   7  11   2    6.91    0.43
   7  11   2    6.61    0.55
   7  11   2    5.88    0.63
  -4  12   2    0.35    0.19
  -4  12   2    0.85    0.23
  -3  12   2    3.13    0.36
  -3  12   2    3.74    0.36
  -2  12   2    0.11    0.10
  -2  12   2    0.12    0.08
  -2  12   2    0.12    0.13
  -1  12   2    0.14    0.09
  -1  12   2    0.15    0.12
  -1  12   2    0.11    0.12
  -1  12   2    0.08    0.09
   0  12   2    0.80    0.11
   0  12   2    1.08    0.18
   0  12   2    0.90    0.17
   0  12   2    0.66    0.13
   0  12   2    0.67    0.18
   1  12   2    0.39    0.13
   1  12   2    0.32    0.06
   1  12   2    0.61    0.16
   1  12   2    0.42    0.06
   1  12   2    0.35    0.13
   2  12   2    0.26    0.12
   2  12   2    0.11    0.11
   2  12   2    0.34    0.15
   2  12   2    0.31    0.14
   3  12   2    3.74    0.32
   3  12   2    4.23    0.33
   3  12   2    3.71    0.41
   3  12   2    3.73    0.13
   4  12   2    0.20    0.14
   4  12   2   -0.07    0.10
   4  12   2    0.27    0.17
   4  12   2    0.05    0.06
   4  12   2    0.11    0.06
   5  12   2    0.10    0.15
   5  12   2    0.27    0.21
   5  12   2    0.05    0.07
   5  12   2    0.00    0.06
   6  12   2    2.90    0.46
   6  12   2    3.78    0.46
   6  12   2    3.17    0.26
  -3  13   2    0.41    0.21
  -3  13   2    0.07    0.12
  -2  13   2    1.61    0.27
  -2  13   2    1.53    0.21
  -1  13   2    0.67    0.16
  -1  13   2    0.76    0.21
  -1  13   2    0.41    0.11
   0  13   2    0.30    0.08
   0  13   2    0.19    0.11
   0  13   2    0.64    0.18
   0  13   2    0.30    0.11
   0  13   2    0.24    0.13
   1  13   2    0.50    0.17
   1  13   2    0.55    0.08
   1  13   2    0.54    0.06
   1  13   2    0.13    0.15
   1  13   2    0.42    0.16
   1  13   2    0.65    0.16
   2  13   2   14.68    0.72
   2  13   2   15.20    0.66
   2  13   2   14.85    0.67
   2  13   2   13.68    0.67
   3  13   2    0.08    0.14
   3  13   2    0.04    0.11
   3  13   2    0.16    0.15
   4  13   2    7.53    0.28
   4  13   2    7.53    0.55
   4  13   2    7.33    0.27
   4  13   2    8.36    0.52
   4  13   2    8.06    0.50
   5  13   2    1.42    0.32
   5  13   2    2.11    0.17
   5  13   2    1.76    0.30
   5  13   2    2.10    0.33
   6  13   2    0.35    0.20
   6  13   2    0.17    0.17
   6  13   2    0.05    0.23
   6  13   2    0.42    0.12
  -2  14   2    0.68    0.17
  -2  14   2    0.88    0.25
  -1  14   2   -0.03    0.08
  -1  14   2    0.21    0.16
   0  14   2    2.43    0.23
   0  14   2    2.32    0.17
   0  14   2    2.36    0.31
   0  14   2    2.00    0.26
   1  14   2    0.37    0.17
   1  14   2    0.31    0.06
   1  14   2    0.67    0.17
   1  14   2    0.28    0.16
   1  14   2    0.46    0.06
   1  14   2    0.44    0.17
   2  14   2    2.34    0.31
   2  14   2    2.42    0.33
   2  14   2    2.68    0.34
   2  14   2    2.50    0.33
   3  14   2    2.67    0.33
   3  14   2    1.99    0.29
   3  14   2    2.46    0.29
   3  14   2    2.28    0.34
   4  14   2    0.16    0.14
   4  14   2    0.18    0.18
   4  14   2    0.06    0.10
   4  14   2    0.39    0.18
   5  14   2   -0.12    0.17
   5  14   2    0.35    0.18
   5  14   2    0.13    0.06
   5  14   2    0.23    0.18
  -1  15   2    0.99    0.24
  -1  15   2    0.76    0.15
   0  15   2    0.85    0.12
   0  15   2    0.88    0.19
   0  15   2    0.68    0.20
   1  15   2    0.25    0.16
   1  15   2    0.33    0.18
   1  15   2    0.41    0.15
   2  15   2    4.89    0.38
   2  15   2    5.59    0.44
   2  15   2    5.27    0.39
   2  15   2    5.38    0.41
   3  15   2    3.41    0.39
   3  15   2    3.43    0.38
   3  15   2    3.82    0.45
   3  15   2    2.67    0.33
   4  15   2    0.22    0.15
   4  15   2   -0.19    0.10
   4  15   2   -0.21    0.14
   0  16   2    0.11    0.14
   0  16   2    0.03    0.07
   1  16   2    0.11    0.14
   1  16   2   -0.04    0.13
   2  16   2   -0.15    0.11
   2  16   2    0.04    0.15
   3  16   2    1.84    0.33
   3  16   2    1.62    0.26
   3  16   2    1.81    0.32
   4  13  -3    0.36    0.22
   4  13  -3    0.30    0.20
   4  13  -3    0.25    0.09
   3  13  -3    0.58    0.24
   3  13  -3    0.57    0.23
   3  13  -3    0.42    0.10
   2  13  -3   -0.08    0.07
   2  13  -3   -0.04    0.14
   1  13  -3    1.88    0.20
   1  13  -3    2.51    0.33
   0  13  -3    0.35    0.18
   0  13  -3    0.22    0.10
  -1  13  -3    0.43    0.17
  -1  13  -3    0.62    0.15
   5  12  -3    3.22    0.44
   5  12  -3    4.37    0.52
   5  12  -3    3.93    0.27
   4  12  -3    0.01    0.15
   4  12  -3    0.12    0.08
   4  12  -3    0.22    0.19
   3  12  -3    1.90    0.32
   3  12  -3    1.51    0.29
   3  12  -3    2.02    0.17
   2  12  -3    0.91    0.22
   2  12  -3    0.82    0.22
   2  12  -3    1.41    0.16
   1  12  -3    0.13    0.14
   1  12  -3    0.06    0.08
   0  12  -3    0.45    0.12
   0  12  -3    0.50    0.20
  -1  12  -3    6.63    0.38
  -1  12  -3    7.63    0.48
  -2  12  -3    0.98    0.25
  -2  12  -3    1.10    0.21
  -2  12  -3    0.94    0.21
   5  11  -3    1.02    0.31
   5  11  -3    0.85    0.24
   5  11  -3    0.99    0.17
   4  11  -3    1.30    0.31
   4  11  -3    1.01    0.24
   4  11  -3    1.06    0.16
   3  11  -3    1.38    0.27
   3  11  -3    1.64    0.29
   3  11  -3    1.33    0.15
   2  11  -3    0.02    0.13
   2  11  -3    0.09    0.14
   2  11  -3   -0.11    0.06
   2  11  -3   -0.02    0.09
   1  11  -3    1.62    0.24
   1  11  -3    2.06    0.32
   1  11  -3    1.73    0.23
   1  11  -3    2.03    0.19
   0  11  -3    1.61    0.19
   0  11  -3    1.94    0.28
  -1  11  -3    1.51    0.20
  -1  11  -3    1.29    0.23
  -2  11  -3    2.07    0.30
  -2  11  -3    2.74    0.36
  -2  11  -3    2.33    0.27
  -3  11  -3    1.59    0.26
  -3  11  -3    1.23    0.27
  -3  11  -3    1.64    0.26
   6  10  -3    0.10    0.21
   6  10  -3   -0.10    0.16
   6  10  -3   -0.07    0.08
   5  10  -3    0.27    0.15
   5  10  -3    0.26    0.23
   5  10  -3    0.42    0.13
   4  10  -3    1.09    0.16
   4  10  -3    0.61    0.20
   4  10  -3    0.71    0.24
   3  10  -3    1.98    0.31
   3  10  -3    1.59    0.20
   3  10  -3    1.76    0.18
   3  10  -3    2.02    0.32
   2  10  -3   10.21    0.42
   2  10  -3   10.50    0.58
   2  10  -3    9.38    0.54
   2  10  -3   10.57    0.47
   1  10  -3    0.19    0.13
   1  10  -3    0.56    0.15
   1  10  -3    0.38    0.10
   1  10  -3    0.62    0.19
   0  10  -3    0.16    0.12
   0  10  -3    0.10    0.11
   0  10  -3    0.14    0.08
   0  10  -3    0.21    0.10
  -1  10  -3    0.66    0.15
  -1  10  -3    0.48    0.17
  -2  10  -3    0.45    0.16
  -2  10  -3    0.41    0.14
  -3  10  -3   -0.01    0.11
  -3  10  -3    0.17    0.13
  -3  10  -3    0.02    0.13
  -4  10  -3    0.11    0.14
  -4  10  -3    0.14    0.16
  -4  10  -3    0.17    0.15
   6   9  -3    3.61    0.39
   6   9  -3    3.79    0.31
   6   9  -3    3.58    0.48
   6   9  -3    3.18    0.41
   5   9  -3    0.04    0.21
   5   9  -3   -0.09    0.11
   5   9  -3   -0.01    0.14
   5   9  -3    0.05    0.09
   4   9  -3    3.32    0.27
   4   9  -3    3.17    0.41
   4   9  -3    3.22    0.24
   4   9  -3    3.01    0.25
   4   9  -3    3.73    0.41
   3   9  -3    1.85    0.31
   3   9  -3    2.19    0.18
   3   9  -3    2.50    0.21
   3   9  -3    2.70    0.33
   3   9  -3    2.23    0.24
   2   9  -3   17.41    0.75
   2   9  -3   16.91    0.60
   2   9  -3   16.99    0.75
   2   9  -3   16.68    0.59
   2   9  -3   16.67    0.65
   1   9  -3    0.63    0.11
   1   9  -3    0.67    0.18
   1   9  -3    0.42    0.14
   1   9  -3    0.54    0.10
   1   9  -3    0.61    0.11
   1   9  -3    0.37    0.14
   0   9  -3   15.44    0.68
   0   9  -3   15.30    0.66
   0   9  -3   14.55    0.56
   0   9  -3   14.70    0.58
  -1   9  -3    0.12    0.13
  -1   9  -3    0.06    0.09
  -1   9  -3    0.14    0.11
  -2   9  -3    4.03    0.29
  -2   9  -3    4.08    0.33
  -3   9  -3    2.66    0.34
  -3   9  -3    1.73    0.25
  -3   9  -3    1.81    0.26
  -4   9  -3    0.23    0.16
  -4   9  -3    0.27    0.16
  -4   9  -3   -0.08    0.11
   7   8  -3    2.62    0.45
   7   8  -3    2.57    0.37
   7   8  -3    2.89    0.34
   7   8  -3    2.79    0.39
   6   8  -3    0.03    0.20
   6   8  -3   -0.17    0.09
   6   8  -3    0.27    0.18
   6   8  -3    0.29    0.17
   5   8  -3    2.37    0.26
   5   8  -3    2.46    0.30
   5   8  -3    2.59    0.40
   5   8  -3    1.96    0.31
   4   8  -3   12.99    0.59
   4   8  -3   14.80    0.70
   4   8  -3   13.68    0.57
   4   8  -3   14.72    0.76
   4   8  -3   13.59    0.56
   3   8  -3    4.49    0.38
   3   8  -3    4.63    0.28
   3   8  -3    4.98    0.30
   3   8  -3    4.65    0.26
   3   8  -3    4.43    0.35
   2   8  -3    0.00    0.09
   2   8  -3   -0.04    0.09
   2   8  -3    0.03    0.12
   2   8  -3    0.17    0.08
   2   8  -3    0.13    0.07
   1   8  -3    2.31    0.15
   1   8  -3    2.33    0.28
   1   8  -3    2.42    0.25
   1   8  -3    2.26    0.26
   1   8  -3    2.01    0.16
  -1  -8   3    1.95    0.17
   0   8  -3    4.57    0.27
   0   8  -3    3.85    0.24
   0   8  -3    4.38    0.32
   0   8  -3    4.72    0.24
   0   8  -3    4.74    0.32
  -1   8  -3   30.43    0.99
  -1   8  -3   29.49    1.00
  -1   8  -3   31.35    1.13
  -1   8  -3   30.07    0.89
  -1   8  -3   29.72    1.07
   1  -8   3   29.95    1.04
  -2   8  -3    0.12    0.12
  -2   8  -3    0.25    0.12
  -3   8  -3    2.95    0.31
  -3   8  -3    3.46    0.28
  -3   8  -3    2.93    0.32
  -4   8  -3    0.87    0.20
  -4   8  -3    0.82    0.21
  -4   8  -3    0.73    0.18
  -5   8  -3    0.21    0.17
  -5   8  -3    0.37    0.16
  -5   8  -3    0.26    0.13
   7   7  -3    0.18    0.14
   7   7  -3   -0.03    0.21
   7   7  -3    0.15    0.19
   7   7  -3    0.06    0.15
   6   7  -3    2.17    0.37
   6   7  -3    1.62    0.30
   6   7  -3    1.81    0.29
   6   7  -3    1.96    0.28
   5   7  -3    1.44    0.27
   5   7  -3    1.43    0.21
   5   7  -3    1.22    0.24
   5   7  -3    1.40    0.31
   4   7  -3    5.49    0.40
   4   7  -3    4.71    0.30
   4   7  -3    5.56    0.45
   4   7  -3    5.38    0.32
   4   7  -3    5.31    0.34
  -4  -7   3    4.84    0.31
   3   7  -3   33.11    1.09
   3   7  -3   34.00    1.10
   3   7  -3   33.56    1.18
   3   7  -3   34.87    1.08
   3   7  -3   31.19    1.22
  -3  -7   3   33.69    1.09
   2   7  -3    3.55    0.36
   2   7  -3    3.76    0.29
   2   7  -3    3.93    0.22
   2   7  -3    4.22    0.25
   2   7  -3    3.67    0.21
  -2  -7   3    3.80    0.23
   1   7  -3    2.86    0.16
   1   7  -3    2.78    0.30
   1   7  -3    2.53    0.26
   1   7  -3    2.62    0.18
   1   7  -3    2.72    0.22
  -1  -7   3    2.84    0.23
  -1  -7   3    2.93    0.21
   0   7  -3    0.03    0.07
   0   7  -3    0.02    0.07
   0   7  -3   -0.02    0.05
   0   7  -3    0.09    0.10
   0   7  -3   -0.01    0.06
   0  -7   3    0.04    0.08
   0  -7   3   -0.01    0.06
  -1   7  -3    7.75    0.41
  -1   7  -3    9.00    0.48
  -1   7  -3    7.73    0.36
  -1   7  -3    8.24    0.36
  -1   7  -3    7.47    0.28
   1  -7   3    7.69    0.39
  -2   7  -3    2.79    0.34
  -2   7  -3    2.97    0.24
  -2   7  -3    3.15    0.31
   2  -7   3    2.53    0.28
  -3   7  -3    3.07    0.32
  -3   7  -3    3.41    0.29
  -3   7  -3    3.60    0.29
  -4   7  -3    8.69    0.47
  -4   7  -3    9.40    0.49
  -4   7  -3    8.78    0.50
  -5   7  -3   -0.01    0.15
  -5   7  -3    0.18    0.11
  -5   7  -3    0.05    0.12
   7   6  -3    1.46    0.26
   7   6  -3    1.41    0.27
   7   6  -3    1.06    0.30
   7   6  -3    1.25    0.29
   6   6  -3    4.13    0.45
   6   6  -3    4.48    0.35
   6   6  -3    4.78    0.40
   6   6  -3    4.03    0.49
   5   6  -3    1.48    0.22
   5   6  -3    1.68    0.26
   5   6  -3    1.41    0.29
   5   6  -3    1.49    0.24
   4   6  -3    0.37    0.11
   4   6  -3    0.46    0.14
   4   6  -3    0.34    0.15
   4   6  -3    0.23    0.10
   4   6  -3    0.18    0.17
  -4  -6   3    0.11    0.10
   3   6  -3    1.51    0.22
   3   6  -3    1.68    0.26
   3   6  -3    1.51    0.18
   3   6  -3    1.37    0.18
   3   6  -3    1.18    0.15
  -3  -6   3    1.36    0.17
  -3  -6   3    1.53    0.18
   2   6  -3    0.78    0.17
   2   6  -3    1.00    0.15
   2   6  -3    1.05    0.13
   2   6  -3    1.12    0.19
   2   6  -3    0.83    0.11
  -2  -6   3    0.79    0.13
   1   6  -3   10.91    0.49
   1   6  -3   10.97    0.41
   1   6  -3   11.32    0.48
   1   6  -3   10.68    0.37
   1   6  -3   10.29    0.49
  -1  -6   3   11.36    0.48
  -1  -6   3   10.95    0.45
   0   6  -3   12.14    0.53
   0   6  -3   12.13    0.47
   0   6  -3   11.38    0.41
   0   6  -3   12.38    0.46
   0   6  -3   11.62    0.52
   0  -6   3   12.33    0.47
   0  -6   3   11.98    0.50
  -1   6  -3    0.35    0.06
  -1   6  -3    0.21    0.11
  -1   6  -3    0.34    0.09
  -1   6  -3    0.35    0.13
  -1   6  -3    0.23    0.09
  -2   6  -3    0.16    0.11
  -2   6  -3    0.08    0.09
  -2   6  -3    0.12    0.14
  -2   6  -3    0.20    0.09
   2  -6   3    0.38    0.12
  -3   6  -3    0.56    0.15
  -3   6  -3    0.55    0.18
  -3   6  -3    0.70    0.15
  -3   6  -3    0.87    0.16
  -4   6  -3    0.52    0.15
  -4   6  -3    0.59    0.17
  -4   6  -3    0.47    0.15
   4  -6   3    0.41    0.19
  -5   6  -3    1.26    0.22
  -5   6  -3    1.43    0.27
  -5   6  -3    1.22    0.21
   5  -6   3    1.06    0.24
  -6   6  -3    1.18    0.21
  -6   6  -3    1.66    0.31
   6  -6   3    1.44    0.31
   7   5  -3    0.20    0.19
   7   5  -3   -0.02    0.12
   7   5  -3    0.27    0.22
   6   5  -3    0.24    0.18
   6   5  -3    0.24    0.17
   6   5  -3    0.06    0.11
   5   5  -3    2.70    0.29
   5   5  -3    2.67    0.31
   5   5  -3    3.22    0.35
   5   5  -3    2.11    0.25
   5   5  -3    2.81    0.39
   4   5  -3    9.89    0.46
   4   5  -3   10.09    0.46
   4   5  -3    9.63    0.48
   4   5  -3    9.77    0.57
  -4  -5   3    9.72    0.46
   3   5  -3    6.38    0.32
   3   5  -3    6.07    0.36
   3   5  -3    5.94    0.32
   3   5  -3    6.34    0.41
   3   5  -3    5.53    0.30
  -3  -5   3    6.30    0.32
  -3  -5   3    5.84    0.31
   2   5  -3    0.32    0.08
   2   5  -3    0.30    0.11
   2   5  -3    0.33    0.09
   2   5  -3    0.30    0.08
   2   5  -3    0.21    0.11
  -2  -5   3    0.26    0.07
  -2  -5   3    0.35    0.10
   1   5  -3   10.93    0.35
   1   5  -3   11.26    0.41
   1   5  -3   11.17    0.48
   1   5  -3   10.20    0.45
   1   5  -3   10.27    0.47
  -1  -5   3   11.26    0.45
  -1  -5   3   10.88    0.47
   0   5  -3    3.10    0.15
   0   5  -3    2.94    0.24
   0   5  -3    3.52    0.24
   0   5  -3    3.15    0.21
   0   5  -3    3.38    0.19
   0  -5   3    3.65    0.24
   0  -5   3    3.33    0.21
  -1   5  -3    0.06    0.08
  -1   5  -3    0.28    0.06
  -1   5  -3    0.18    0.07
  -1   5  -3    0.30    0.12
  -1   5  -3    0.16    0.07
   1  -5   3    0.19    0.11
   1  -5   3    0.16    0.05
  -2   5  -3    3.01    0.22
  -2   5  -3    3.26    0.23
  -2   5  -3    3.01    0.23
  -2   5  -3    2.85    0.33
   2  -5   3    2.16    0.25
  -3   5  -3    0.44    0.16
  -3   5  -3    0.53    0.14
  -3   5  -3    0.48    0.13
   3  -5   3    0.23    0.12
   3  -5   3    0.48    0.16
  -4   5  -3    4.61    0.35
  -4   5  -3    4.40    0.31
  -4   5  -3    4.30    0.31
   4  -5   3    4.94    0.38
  -5   5  -3    0.68    0.17
  -5   5  -3    1.23    0.23
  -5   5  -3    0.68    0.17
   5  -5   3    1.20    0.25
  -6   5  -3    0.15    0.14
  -6   5  -3    0.34    0.18
   6  -5   3    0.46    0.20
   7   4  -3    1.54    0.30
   7   4  -3    0.63    0.19
   7   4  -3    1.34    0.34
   6   4  -3    1.12    0.27
   6   4  -3    0.62    0.20
   6   4  -3    1.09    0.21
   5   4  -3   -0.25    0.12
   5   4  -3    0.04    0.14
   5   4  -3    0.05    0.09
   5   4  -3    0.25    0.11
  -5  -4   3    0.05    0.09
   4   4  -3    0.96    0.22
   4   4  -3    0.78    0.17
   4   4  -3    1.08    0.19
   4   4  -3    0.98    0.16
   4   4  -3    1.02    0.16
  -4  -4   3    1.05    0.16
   3   4  -3    1.20    0.17
   3   4  -3    1.14    0.18
   3   4  -3    1.19    0.21
   3   4  -3    1.15    0.16
   3   4  -3    1.23    0.15
   3   4  -3    1.41    0.17
  -3  -4   3    1.46    0.18
  -3  -4   3    1.00    0.15
   2   4  -3    0.31    0.08
   2   4  -3    0.53    0.13
   2   4  -3    0.40    0.08
   2   4  -3    0.21    0.08
   2   4  -3    0.41    0.10
   2   4  -3    0.30    0.11
  -2  -4   3    0.43    0.10
  -2  -4   3    0.45    0.13
  -2  -4   3    0.47    0.09
   1   4  -3    0.36    0.07
   1   4  -3    0.52    0.13
   1   4  -3    0.48    0.06
   1   4  -3    0.30    0.10
   1   4  -3    0.56    0.11
  -1  -4   3    0.43    0.12
  -1  -4   3    0.39    0.08
  -1  -4   3    0.30    0.10
  -1  -4   3    0.51    0.10
   0   4  -3    4.57    0.28
   0   4  -3    4.40    0.17
   0   4  -3    4.67    0.26
   0   4  -3    4.66    0.23
   0   4  -3    4.77    0.24
   0  -4   3    5.21    0.28
   0  -4   3    5.23    0.23
   0  -4   3    4.29    0.27
   0  -4   3    4.78    0.25
  -1   4  -3   16.40    0.59
  -1   4  -3   16.97    0.53
  -1   4  -3   16.64    0.62
  -1   4  -3   16.78    0.68
  -1   4  -3   16.89    0.57
   1  -4   3   17.55    0.63
   1  -4   3   16.65    0.53
   1  -4   3   16.82    0.66
  -2   4  -3    2.33    0.28
  -2   4  -3    2.48    0.20
  -2   4  -3    2.31    0.19
  -2   4  -3    2.10    0.22
   2  -4   3    2.38    0.20
  -3   4  -3    3.99    0.27
  -3   4  -3    3.47    0.37
  -3   4  -3    4.05    0.27
   3  -4   3    4.32    0.32
   3  -4   3    4.05    0.30
  -4   4  -3    1.72    0.31
  -4   4  -3    1.80    0.20
  -4   4  -3    1.60    0.23
  -4   4  -3    1.62    0.22
   4  -4   3    1.37    0.23
   4  -4   3    1.21    0.24
  -5   4  -3    0.04    0.12
  -5   4  -3   -0.02    0.09
   5  -4   3    0.04    0.13
  -6   4  -3    1.46    0.27
  -6   4  -3    1.25    0.20
   6  -4   3    1.35    0.31
   8   3  -3    0.35    0.19
   8   3  -3    0.12    0.22
   8   3  -3    0.24    0.21
   7   3  -3    0.94    0.28
   7   3  -3    1.12    0.25
   7   3  -3    1.38    0.30
   6   3  -3    0.07    0.12
   6   3  -3    0.14    0.15
   6   3  -3    0.05    0.16
  -6  -3   3    0.04    0.07
   5   3  -3    2.24    0.28
   5   3  -3    1.98    0.24
   5   3  -3    1.96    0.29
   5   3  -3    2.71    0.36
  -5  -3   3    2.60    0.28
  -5  -3   3    1.95    0.17
   4   3  -3    0.02    0.08
   4   3  -3   -0.07    0.07
   4   3  -3    0.06    0.08
   4   3  -3   -0.08    0.11
   4   3  -3    0.15    0.07
  -4  -3   3   -0.03    0.05
  -4  -3   3    0.01    0.03
   3   3  -3    0.14    0.08
   3   3  -3    0.06    0.08
   3   3  -3    0.05    0.06
   3   3  -3    0.01    0.06
   3   3  -3    0.26    0.13
   3   3  -3    0.15    0.09
  -3  -3   3    0.01    0.07
  -3  -3   3    0.03    0.08
   2   3  -3    2.60    0.17
   2   3  -3    2.09    0.24
   2   3  -3    2.33    0.16
   2   3  -3    2.05    0.17
   2   3  -3    2.70    0.17
   2   3  -3    2.39    0.20
  -2  -3   3    2.32    0.18
  -2  -3   3    2.38    0.26
  -2  -3   3    2.53    0.17
  -2  -3   3    2.26    0.15
   1   3  -3   12.66    0.49
   1   3  -3   11.85    0.46
   1   3  -3   11.42    0.46
   1   3  -3   11.33    0.42
   1   3  -3   11.80    0.36
  -1  -3   3   11.21    0.46
  -1  -3   3   12.23    0.43
  -1  -3   3   12.58    0.49
  -1  -3   3   12.20    0.46
   0   3  -3    1.94    0.14
   0   3  -3    3.07    0.10
   0   3  -3    2.77    0.17
   0   3  -3    2.15    0.17
   0   3  -3    3.23    0.22
   0  -3   3    2.87    0.18
   0  -3   3    2.31    0.18
   0  -3   3    2.66    0.20
   0  -3   3    2.10    0.14
  -1   3  -3    4.18    0.21
  -1   3  -3    3.95    0.24
  -1   3  -3    4.46    0.19
  -1   3  -3    4.24    0.28
  -1   3  -3    3.97    0.21
   1  -3   3    4.78    0.26
   1  -3   3    4.30    0.19
   1  -3   3    4.00    0.21
   1  -3   3    4.34    0.22
  -2   3  -3    2.39    0.23
  -2   3  -3    2.26    0.18
  -2   3  -3    2.61    0.29
  -2   3  -3    2.55    0.20
   2  -3   3    2.11    0.22
   2  -3   3    2.44    0.23
   2  -3   3    2.40    0.12
   2  -3   3    2.23    0.18
  -3   3  -3    3.04    0.35
  -3   3  -3    2.52    0.22
  -3   3  -3    2.67    0.21
   3  -3   3    2.34    0.26
   3  -3   3    2.51    0.29
   3  -3   3    2.28    0.13
   3  -3   3    2.28    0.13
  -4   3  -3    4.06    0.30
  -4   3  -3    4.65    0.46
  -4   3  -3    4.06    0.28
  -4   3  -3    3.96    0.26
   4  -3   3    4.44    0.36
   4  -3   3    4.10    0.22
   4  -3   3    4.04    0.34
  -5   3  -3    6.71    0.42
  -5   3  -3    6.48    0.35
   5  -3   3    6.41    0.46
   5  -3   3    6.09    0.46
  -6   3  -3    0.12    0.13
  -6   3  -3    0.18    0.10
   6  -3   3    0.15    0.18
   7  -3   3   -0.12    0.16
   8   2  -3    0.35    0.23
   8   2  -3    0.01    0.14
   8   2  -3    0.24    0.27
   7   2  -3    3.09    0.44
   7   2  -3    3.18    0.46
   7   2  -3    2.60    0.37
   6   2  -3   -0.08    0.14
   6   2  -3   -0.09    0.13
   6   2  -3   -0.13    0.12
  -6  -2   3   -0.08    0.08
   5   2  -3    2.88    0.29
   5   2  -3    2.85    0.31
   5   2  -3    2.73    0.33
   5   2  -3    2.91    0.36
  -5  -2   3    2.24    0.19
  -5  -2   3    2.68    0.29
   4   2  -3   20.69    0.79
   4   2  -3   21.34    0.70
   4   2  -3   20.94    0.82
   4   2  -3   21.56    0.78
   4   2  -3   20.96    0.86
  -4  -2   3   20.15    0.69
  -4  -2   3   20.65    0.79
   3   2  -3    1.63    0.19
   3   2  -3    1.26    0.21
   3   2  -3    1.46    0.15
   3   2  -3    1.15    0.17
   3   2  -3    1.79    0.19
  -3  -2   3    1.59    0.20
  -3  -2   3    1.46    0.15
  -3  -2   3    1.27    0.16
  -3  -2   3    1.62    0.18
   2   2  -3    4.28    0.22
   2   2  -3    4.38    0.22
   2   2  -3    4.44    0.24
   2   2  -3    4.26    0.24
   2   2  -3    4.53    0.23
   2   2  -3    3.98    0.28
  -2  -2   3    3.91    0.21
  -2  -2   3    4.34    0.23
  -2  -2   3    4.36    0.23
  -2  -2   3    4.37    0.28
   1   2  -3    0.09    0.05
   1   2  -3    0.08    0.07
   1   2  -3    0.19    0.04
   1   2  -3    0.19    0.09
   1   2  -3    0.08    0.06
   1   2  -3    0.12    0.06
  -1  -2   3    0.10    0.05
  -1  -2   3    0.05    0.05
  -1  -2   3    0.15    0.04
  -1  -2   3    0.06    0.07
  -1  -2   3    0.11    0.07
   0   2  -3    0.92    0.11
   0   2  -3    1.16    0.13
   0   2  -3    1.08    0.15
   0   2  -3    1.01    0.13
   0  -2   3    0.87    0.10
   0  -2   3    1.13    0.13
   0  -2   3    0.96    0.13
  -1   2  -3   47.85    1.43
  -1   2  -3   50.31    1.52
  -1   2  -3   47.60    1.42
  -1   2  -3   49.60    1.40
   1  -2   3   48.39    1.43
   1  -2   3   49.40    1.37
   1  -2   3   47.49    1.42
   1  -2   3   46.69    1.40
   1  -2   3   47.37    1.51
  -2   2  -3    3.13    0.22
  -2   2  -3    3.13    0.28
  -2   2  -3    3.23    0.20
  -2   2  -3    3.23    0.21
   2  -2   3    3.41    0.21
   2  -2   3    3.36    0.26
   2  -2   3    3.27    0.22
   2  -2   3    3.67    0.16
   2  -2   3    3.02    0.22
  -3   2  -3    9.26    0.41
  -3   2  -3    9.40    0.52
  -3   2  -3    9.41    0.43
   3  -2   3    9.59    0.36
   3  -2   3    9.44    0.48
   3  -2   3    9.10    0.46
   3  -2   3    9.87    0.42
  -4   2  -3    1.31    0.20
  -4   2  -3    1.10    0.15
  -4   2  -3    1.49    0.26
  -4   2  -3    1.04    0.17
   4  -2   3    0.95    0.22
   4  -2   3    0.93    0.20
   4  -2   3    1.03    0.14
  -5   2  -3    1.90    0.27
  -5   2  -3    1.43    0.17
   5  -2   3    1.85    0.29
   5  -2   3    1.79    0.29
   5  -2   3    1.98    0.21
  -6   2  -3    0.20    0.09
  -6   2  -3    0.18    0.16
   6  -2   3    0.11    0.16
   7  -2   3    0.55    0.25
   8   1  -3    0.77    0.29
   8   1  -3    0.43    0.23
   7   1  -3    1.60    0.32
   7   1  -3    1.73    0.35
   7   1  -3    0.95    0.24
   6   1  -3    0.11    0.14
   6   1  -3    0.18    0.19
   6   1  -3   -0.04    0.14
  -6  -1   3    0.11    0.08
   5   1  -3    0.42    0.15
   5   1  -3    0.57    0.15
   5   1  -3    0.44    0.18
   5   1  -3    0.71    0.20
  -5  -1   3    0.41    0.11
  -5  -1   3    0.67    0.17
   4   1  -3    4.44    0.31
   4   1  -3    4.82    0.29
   4   1  -3    4.86    0.25
   4   1  -3    4.66    0.34
   4   1  -3    4.87    0.34
  -4  -1   3    4.43    0.24
  -4  -1   3    4.95    0.32
   3   1  -3   87.07    2.55
   3   1  -3   87.84    2.44
   3   1  -3   86.45    2.56
   3   1  -3   85.53    2.57
   3   1  -3   84.45    2.56
  -3  -1   3   91.99    2.59
  -3  -1   3   90.08    2.57
  -3  -1   3   84.28    2.56
  -3  -1   3   86.28    2.43
  -3  -1   3   87.74    2.64
   2   1  -3   40.25    1.26
   2   1  -3   41.93    1.26
   2   1  -3   41.02    1.31
   2   1  -3   40.92    1.23
   2   1  -3   40.60    1.27
   2   1  -3   41.75    1.21
  -2  -1   3   41.78    1.21
  -2  -1   3   40.92    1.31
  -2  -1   3   41.59    1.26
  -2  -1   3   43.53    1.29
  -2  -1   3   41.49    1.27
   1   1  -3   40.03    1.15
   1   1  -3   42.05    1.24
   1   1  -3   40.32    1.20
   1   1  -3   39.73    1.22
   1   1  -3   40.54    1.18
   1   1  -3   42.28    1.17
  -1  -1   3   38.98    1.22
  -1  -1   3   41.01    1.23
  -1  -1   3   40.17    1.15
  -1  -1   3   39.57    1.16
  -1  -1   3   40.91    1.20
   0   1  -3    0.85    0.10
   0   1  -3    0.90    0.13
   0   1  -3    0.90    0.11
   0   1  -3    0.94    0.12
   0  -1   3    1.00    0.12
   0  -1   3    0.76    0.09
   0  -1   3    0.95    0.13
   0  -1   3    0.97    0.12
   0  -1   3    0.99    0.06
  -1   1  -3    8.44    0.34
  -1   1  -3    9.80    0.42
  -1   1  -3    8.62    0.35
  -1   1  -3    9.68    0.34
   1  -1   3    9.31    0.41
   1  -1   3    9.06    0.36
   1  -1   3    9.20    0.33
   1  -1   3    9.48    0.34
   1  -1   3    9.51    0.35
  -2   1  -3    7.93    0.35
  -2   1  -3    8.51    0.35
  -2   1  -3    8.70    0.38
  -2   1  -3    8.85    0.44
   2  -1   3    8.53    0.37
   2  -1   3    8.17    0.37
   2  -1   3    8.61    0.35
   2  -1   3    9.04    0.44
  -3   1  -3   19.04    0.69
  -3   1  -3   19.63    0.82
  -3   1  -3   18.89    0.64
  -3   1  -3   19.82    0.72
   3  -1   3   20.90    0.71
   3  -1   3   19.94    0.66
   3  -1   3   19.61    0.76
   3  -1   3   19.94    0.77
  -4   1  -3    4.10    0.22
  -4   1  -3    4.16    0.34
  -4   1  -3    3.78    0.27
   4  -1   3    4.01    0.32
   4  -1   3    3.76    0.24
   4  -1   3    4.09    0.27
   4  -1   3    3.86    0.32
  -5   1  -3    0.03    0.07
  -5   1  -3    0.02    0.10
   5  -1   3   -0.13    0.11
   5  -1   3   -0.06    0.13
   5  -1   3    0.05    0.10
  -6   1  -3    6.17    0.42
  -6   1  -3    5.16    0.28
   6  -1   3    5.95    0.46
   6  -1   3    6.25    0.48
   6  -1   3    5.66    0.37
   7  -1   3    0.16    0.21
   8   0  -3    1.60    0.34
   8   0  -3    1.60    0.34
   7   0  -3    6.57    0.48
   7   0  -3    5.92    0.49
   7   0  -3    6.69    0.54
   6   0  -3    4.45    0.48
   6   0  -3    5.11    0.40
   6   0  -3    4.30    0.46
  -6   0   3    4.35    0.27
  -6   0   3    5.17    0.44
   5   0  -3    0.12    0.14
   5   0  -3    0.13    0.15
   5   0  -3    0.16    0.11
   5   0  -3    0.08    0.11
  -5   0   3   -0.04    0.10
  -5   0   3    0.13    0.08
   4   0  -3    0.18    0.07
   4   0  -3    0.11    0.10
   4   0  -3    0.15    0.12
   4   0  -3    0.06    0.08
   4   0  -3    0.29    0.11
  -4   0   3    0.08    0.07
  -4   0   3    0.19    0.11
  -4   0   3    0.28    0.11
   3   0  -3   11.94    0.44
   3   0  -3   11.43    0.49
   3   0  -3   11.76    0.53
   3   0  -3   12.02    0.50
   3   0  -3   12.12    0.53
  -3   0   3   11.25    0.43
  -3   0   3   12.52    0.52
  -3   0   3   12.76    0.54
  -3   0   3   12.07    0.53
  -3   0   3   11.89    0.50
   2   0  -3    5.89    0.28
   2   0  -3    5.69    0.25
   2   0  -3    5.95    0.26
   2   0  -3    5.60    0.29
   2   0  -3    6.29    0.32
   2   0  -3    5.95    0.28
  -2   0   3    5.93    0.29
  -2   0   3    6.32    0.30
  -2   0   3    5.77    0.25
  -2   0   3    5.23    0.28
  -2   0   3    6.21    0.32
   1   0  -3  106.30    3.09
   1   0  -3  106.71    2.98
   1   0  -3  107.77    3.11
   1   0  -3  108.52    3.00
   1   0  -3  111.90    3.07
  -1   0   3  110.26    3.05
  -1   0   3  109.62    2.99
  -1   0   3  113.03    3.00
  -1   0   3  114.76    3.07
  -1   0   3  115.47    3.12
  -1   0   3  107.89    3.09
   0   0  -3  190.86    5.12
   0   0  -3  190.65    5.18
   0   0  -3  190.25    5.14
   0   0  -3  192.15    5.34
   0   0  -3  197.45    5.29
   0   0   3  178.88    5.33
   0   0   3  193.78    5.36
   0   0   3  193.67    5.20
   0   0   3  198.32    5.19
  -1   0  -3   36.10    1.05
  -1   0  -3   34.31    1.06
  -1   0  -3   37.07    1.06
  -1   0  -3   34.85    1.13
   1   0   3   37.01    1.14
   1   0   3   35.86    1.07
   1   0   3   35.63    1.07
   1   0   3   36.15    1.06
  -2   0  -3   22.40    0.75
  -2   0  -3   22.02    0.72
  -2   0  -3   22.52    0.71
  -2   0  -3   20.62    0.79
   2   0   3   19.99    0.74
   2   0   3   21.23    0.71
   2   0   3   22.48    0.71
   2   0   3   22.55    0.80
  -3   0  -3   25.86    0.89
  -3   0  -3   26.20    0.99
  -3   0  -3   27.71    0.95
  -3   0  -3   25.77    0.86
  -3   0  -3   26.72    0.80
   3   0   3   26.37    0.86
   3   0   3   26.72    0.88
   3   0   3   26.96    0.89
   3   0   3   27.57    0.97
   3   0   3   25.65    0.94
  -4   0  -3    3.82    0.28
  -4   0  -3    4.27    0.34
  -4   0  -3    3.71    0.19
   4   0   3    3.99    0.27
   4   0   3    4.36    0.33
   4   0   3    3.91    0.26
   4   0   3    4.21    0.33
  -5   0  -3    1.72    0.14
  -5   0  -3    2.15    0.27
   5   0   3    2.55    0.34
   5   0   3    1.90    0.28
   5   0   3    1.45    0.22
   5   0   3    1.56    0.21
  -6   0  -3    1.75    0.27
  -6   0  -3    1.95    0.16
   6   0   3    1.73    0.26
   6   0   3    1.83    0.32
   6   0   3    1.95    0.31
   7   0   3    0.43    0.21
   7  -1  -3    0.10    0.18
   7  -1  -3    0.24    0.19
   7  -1  -3    0.58    0.19
  -7   1   3    0.49    0.13
   6  -1  -3    1.85    0.30
   6  -1  -3    1.51    0.30
   6  -1  -3    1.55    0.27
  -6   1   3    1.36    0.24
  -6   1   3    1.37    0.18
   5  -1  -3   27.53    1.02
   5  -1  -3   26.25    0.97
   5  -1  -3   26.58    1.02
   5  -1  -3   27.04    1.07
  -5   1   3   25.14    0.87
   4  -1  -3    2.08    0.26
   4  -1  -3    1.98    0.27
   4  -1  -3    1.85    0.19
   4  -1  -3    2.08    0.22
   4  -1  -3    2.29    0.26
  -4   1   3    2.15    0.17
  -4   1   3    2.19    0.24
  -4   1   3    2.05    0.26
   3  -1  -3    8.37    0.42
   3  -1  -3    9.13    0.41
   3  -1  -3    9.17    0.36
   3  -1  -3    8.60    0.43
   3  -1  -3    8.46    0.39
  -3   1   3    8.21    0.40
  -3   1   3    9.62    0.43
  -3   1   3    7.79    0.34
  -3   1   3    8.29    0.41
  -3   1   3    8.70    0.43
   2  -1  -3    0.12    0.06
   2  -1  -3    0.17    0.10
   2  -1  -3    0.14    0.08
   2  -1  -3    0.17    0.09
   2  -1  -3    0.13    0.07
  -2   1   3    0.26    0.07
  -2   1   3    0.11    0.08
  -2   1   3   -0.03    0.08
  -2   1   3    0.17    0.08
  -2   1   3    0.13    0.08
   1  -1  -3  276.71    7.57
   1  -1  -3  274.82    7.80
   1  -1  -3  276.74    7.56
   1  -1  -3  275.27    7.73
   1  -1  -3  283.71    7.61
  -1   1   3  296.36    7.55
  -1   1   3  289.05    7.52
  -1   1   3  275.77    7.72
  -1   1   3  291.41    7.73
  -1   1   3  271.31    7.74
  -1   1   3  274.00    7.56
   0  -1  -3   33.75    1.02
   0  -1  -3   32.97    0.98
   0  -1  -3   36.53    1.06
   0  -1  -3   34.24    1.03
   0  -1  -3   33.77    0.98
   0   1   3   35.50    0.99
   0   1   3   34.55    1.05
   0   1   3   35.37    0.99
   0   1   3   35.46    1.03
   0   1   3   36.92    1.02
  -1  -1  -3   31.16    0.93
  -1  -1  -3   31.25    0.97
  -1  -1  -3   31.83    0.86
  -1  -1  -3   30.69    0.91
  -1  -1  -3   28.81    0.89
   1   1   3   28.76    0.97
   1   1   3   29.31    0.92
   1   1   3   30.74    0.91
   1   1   3   31.74    0.90
  -2  -1  -3   87.86    2.52
  -2  -1  -3   88.13    2.46
  -2  -1  -3   78.53    2.35
  -2  -1  -3   84.93    2.43
   2   1   3   86.34    2.46
   2   1   3   80.44    2.50
   2   1   3   87.78    2.38
   2   1   3   86.88    2.43
  -3  -1  -3   10.07    0.33
  -3  -1  -3   10.25    0.48
  -3  -1  -3    9.72    0.49
  -3  -1  -3   10.28    0.42
   3   1   3   10.18    0.42
   3   1   3    9.72    0.47
   3   1   3   10.19    0.42
   3   1   3   10.24    0.48
  -4  -1  -3    0.84    0.19
  -4  -1  -3    0.77    0.15
  -4  -1  -3    0.74    0.08
   4   1   3    0.84    0.16
   4   1   3    0.74    0.18
   4   1   3    0.99    0.16
   4   1   3    0.69    0.18
  -5  -1  -3    3.72    0.29
  -5  -1  -3    3.65    0.18
   5   1   3    3.84    0.39
   5   1   3    3.48    0.30
   5   1   3    3.78    0.40
   5   1   3    3.09    0.27
   6   1   3    0.02    0.13
   6   1   3    0.22    0.17
   6   1   3    0.16    0.15
   7   1   3    2.15    0.32
   7   1   3    1.66    0.31
   7   1   3    2.26    0.40
   7  -2  -3    0.27    0.20
   7  -2  -3    0.55    0.21
  -7   2   3    0.53    0.13
   6  -2  -3    0.43    0.21
   6  -2  -3    0.30    0.16
   6  -2  -3    0.57    0.19
  -6   2   3    0.25    0.11
  -6   2   3    0.43    0.18
   5  -2  -3    5.03    0.37
   5  -2  -3    6.02    0.40
   5  -2  -3    4.85    0.40
  -5   2   3    4.85    0.36
  -5   2   3    5.09    0.29
   4  -2  -3   28.01    0.97
   4  -2  -3   26.77    1.03
   4  -2  -3   27.62    0.98
   4  -2  -3   28.71    1.01
  -4   2   3   26.78    0.89
  -4   2   3   27.61    1.02
  -4   2   3   26.32    0.98
   3  -2  -3   36.06    1.20
   3  -2  -3   37.19    1.18
   3  -2  -3   37.84    1.12
   3  -2  -3   36.40    1.18
   3  -2  -3   36.90    1.24
  -3   2   3   35.43    1.11
  -3   2   3   37.82    1.18
  -3   2   3   36.44    1.19
  -3   2   3   35.15    1.21
   2  -2  -3   67.05    1.96
   2  -2  -3   65.76    1.93
   2  -2  -3   67.69    1.97
   2  -2  -3   68.90    1.89
   2  -2  -3   63.12    1.97
  -2   2   3   66.97    1.94
  -2   2   3   64.66    1.97
  -2   2   3   70.76    1.99
  -2   2   3   65.43    1.97
  -2   2   3   65.68    1.88
   1  -2  -3    8.87    0.35
   1  -2  -3    9.22    0.37
   1  -2  -3    9.53    0.28
   1  -2  -3    9.56    0.35
   1  -2  -3    9.73    0.34
  -1   2   3    8.76    0.38
  -1   2   3    8.92    0.37
  -1   2   3   10.02    0.34
  -1   2   3    7.74    0.34
  -1   2   3    9.70    0.35
   0  -2  -3   72.25    2.03
   0  -2  -3   70.83    1.95
   0  -2  -3   70.61    1.92
   0   2   3   75.71    1.95
   0   2   3   71.45    1.92
   0   2   3   71.87    2.00
   0   2   3   68.45    2.03
   0   2   3   69.22    2.00
  -1  -2  -3   18.06    0.50
  -1  -2  -3   16.59    0.53
  -1  -2  -3   16.83    0.58
  -1  -2  -3   16.53    0.57
   1   2   3   17.48    0.54
   1   2   3   18.49    0.54
   1   2   3   16.28    0.57
   1   2   3   16.81    0.59
   1   2   3   17.78    0.50
  -2  -2  -3    7.25    0.30
  -2  -2  -3    7.90    0.36
  -2  -2  -3    7.14    0.35
  -2  -2  -3    7.58    0.23
   2   2   3    7.81    0.35
   2   2   3    7.15    0.31
   2   2   3    7.57    0.30
  -3  -2  -3  144.49    3.79
  -3  -2  -3  141.83    4.02
  -3  -2  -3  143.21    4.07
  -3  -2  -3  140.80    4.12
   3   2   3  135.34    4.06
   3   2   3  137.58    4.09
   3   2   3  149.06    4.02
   3   2   3  144.65    3.92
  -4  -2  -3    3.01    0.13
  -4  -2  -3    3.09    0.22
   4   2   3    2.64    0.27
   4   2   3    2.74    0.31
   4   2   3    3.08    0.27
   4   2   3    2.57    0.20
  -5  -2  -3   15.28    0.47
  -5  -2  -3   15.38    0.65
   5   2   3   15.62    0.68
   5   2   3   14.60    0.72
   5   2   3   14.97    0.63
   5   2   3   14.60    0.70
   6   2   3    0.01    0.13
   6   2   3    0.11    0.19
   6   2   3    0.22    0.16
   7   2   3   -0.07    0.14
   7   2   3    0.15    0.21
   7   2   3   -0.03    0.14
   8   2   3    0.04    0.19
   7  -3  -3   -0.03    0.18
   7  -3  -3    0.05    0.15
  -7   3   3    0.22    0.12
   6  -3  -3    3.16    0.42
   6  -3  -3    2.69    0.36
   6  -3  -3    2.73    0.33
  -6   3   3    3.77    0.27
  -6   3   3    3.25    0.37
   5  -3  -3    0.38    0.18
   5  -3  -3    0.67    0.18
   5  -3  -3    0.59    0.18
  -5   3   3    0.40    0.16
  -5   3   3    0.36    0.16
  -5   3   3    0.24    0.11
   4  -3  -3   20.90    0.67
   4  -3  -3   19.98    0.84
   4  -3  -3   19.96    0.77
   4  -3  -3   21.76    0.79
   4  -3  -3   21.21    0.82
  -4   3   3   20.48    0.80
  -4   3   3   20.49    0.72
  -4   3   3   19.74    0.82
  -4   3   3   19.84    0.77
   3  -3  -3    6.14    0.24
   3  -3  -3    6.10    0.33
   3  -3  -3    6.21    0.32
   3  -3  -3    5.87    0.29
   3  -3  -3    5.52    0.35
   3  -3  -3    5.66    0.32
  -3   3   3    6.00    0.33
  -3   3   3    6.00    0.35
  -3   3   3    5.80    0.29
  -3   3   3    5.89    0.32
   2  -3  -3   33.22    1.10
   2  -3  -3   37.59    1.10
   2  -3  -3   35.73    1.12
   2  -3  -3   36.14    1.14
   2  -3  -3   36.37    1.00
  -2   3   3   38.24    1.15
  -2   3   3   35.09    1.11
  -2   3   3   35.56    1.09
  -2   3   3   36.27    1.18
  -2   3   3   36.53    1.15
   1  -3  -3  220.62    5.83
   1  -3  -3  216.36    5.99
   1  -3  -3  213.09    5.86
  -1   3   3  217.46    5.86
  -1   3   3  217.25    5.83
  -1   3   3  209.75    6.00
  -1   3   3  222.17    6.00
   0  -3  -3  215.48    5.76
   0  -3  -3  209.97    5.87
   0  -3  -3  228.08    5.88
   0   3   3  221.78    5.70
   0   3   3  211.83    5.77
   0   3   3  198.11    5.98
   0   3   3  207.23    5.94
  -1  -3  -3    1.06    0.07
  -1  -3  -3    1.14    0.08
  -1  -3  -3    1.58    0.12
   1   3   3    1.72    0.14
   1   3   3    1.04    0.07
   1   3   3    1.03    0.11
   1   3   3    1.09    0.08
   1   3   3    1.49    0.13
  -2  -3  -3   20.77    0.71
  -2  -3  -3   19.79    0.70
   2   3   3   19.91    0.70
   2   3   3   18.64    0.70
   2   3   3   21.19    0.64
  -3  -3  -3    2.43    0.17
  -3  -3  -3    2.57    0.27
  -3  -3  -3    3.14    0.24
   3   3   3    2.77    0.23
   3   3   3    2.94    0.20
   3   3   3    2.60    0.18
   3   3   3    2.69    0.23
  -4  -3  -3   26.22    0.90
   4   3   3   26.57    0.95
   4   3   3   26.56    0.90
   4   3   3   26.91    1.01
   4   3   3   25.82    0.97
  -5  -3  -3    3.34    0.26
   5   3   3    3.06    0.25
   5   3   3    3.29    0.35
   5   3   3    3.64    0.39
   5   3   3    3.19    0.35
   6   3   3    6.84    0.48
   6   3   3    6.84    0.48
   6   3   3    7.32    0.52
   7   3   3    1.39    0.32
   7   3   3    1.27    0.28
   7   3   3    1.38    0.28
   8   3   3    0.59    0.25
   8   3   3    0.54    0.27
   8   3   3    0.53    0.26
   7  -4  -3    2.72    0.43
  -7   4   3    2.72    0.29
   6  -4  -3    1.75    0.25
   6  -4  -3    1.76    0.33
  -6   4   3    1.15    0.18
  -6   4   3    1.33    0.24
   5  -4  -3    0.23    0.17
   5  -4  -3   -0.10    0.10
   5  -4  -3    0.08    0.11
  -5   4   3    0.03    0.11
  -5   4   3    0.09    0.15
  -5   4   3   -0.07    0.09
   4  -4  -3    1.21    0.24
   4  -4  -3    1.14    0.18
   4  -4  -3    1.15    0.13
   4  -4  -3    0.98    0.19
  -4   4   3    1.51    0.23
  -4   4   3    1.20    0.17
  -4   4   3    0.79    0.17
  -4   4   3    1.27    0.18
   3  -4  -3   21.86    0.77
   3  -4  -3   18.56    0.81
   3  -4  -3   22.39    0.66
   3  -4  -3   23.01    0.81
   3  -4  -3   21.47    0.75
  -3   4   3   20.98    0.81
  -3   4   3   21.75    0.75
  -3   4   3   22.31    0.74
  -3   4   3   20.50    0.77
   2  -4  -3   18.24    0.61
   2  -4  -3   16.67    0.62
   2  -4  -3   17.02    0.61
   2  -4  -3   17.38    0.60
   2  -4  -3   17.70    0.50
  -2   4   3   17.06    0.64
  -2   4   3   17.28    0.60
  -2   4   3   17.12    0.62
  -2   4   3   17.32    0.60
  -2   4   3   17.33    0.67
   1  -4  -3   58.99    1.69
   1  -4  -3   59.57    1.72
   1  -4  -3   58.74    1.71
  -1   4   3   60.52    1.70
  -1   4   3   57.43    1.72
  -1   4   3   61.05    1.74
  -1   4   3   59.49    1.69
   0  -4  -3  713.23   18.88
   0  -4  -3  734.57   18.89
   0  -4  -3  636.80   18.43
   0   4   3  651.53   18.46
   0   4   3  665.13   18.93
   0   4   3  722.91   18.92
  -1  -4  -3    3.38    0.13
  -1  -4  -3    3.00    0.15
  -1  -4  -3    3.29    0.14
   1   4   3    2.91    0.16
   1   4   3    3.08    0.20
   1   4   3    3.31    0.14
   1   4   3    3.55    0.15
  -2  -4  -3   40.58    1.22
  -2  -4  -3   40.39    1.26
  -2  -4  -3   40.33    1.17
   2   4   3   40.40    1.17
   2   4   3   38.41    1.22
   2   4   3   39.55    1.08
   2   4   3   38.94    1.26
  -3  -4  -3    6.99    0.35
  -3  -4  -3    6.37    0.29
   3   4   3    6.16    0.33
   3   4   3    6.37    0.29
   3   4   3    6.89    0.37
   3   4   3    6.28    0.37
   4   4   3   15.31    0.64
   4   4   3   15.03    0.65
   4   4   3   14.92    0.57
   4   4   3   15.03    0.67
  -5  -4  -3    8.77    0.44
   5   4   3    8.98    0.53
   5   4   3    9.95    0.56
   5   4   3    9.39    0.51
   5   4   3    9.11    0.44
   6   4   3   11.14    0.62
   6   4   3   10.74    0.65
   6   4   3   11.32    0.62
   7   4   3    4.63    0.51
   7   4   3    4.73    0.54
   7   4   3    4.29    0.46
   8   4   3    0.06    0.18
   8   4   3    0.42    0.24
   8   4   3    0.22    0.24
   7  -5  -3    3.04    0.46
  -7   5   3    3.36    0.33
   6  -5  -3    4.44    0.49
  -6   5   3    4.92    0.40
  -6   5   3    4.65    0.33
   5  -5  -3    0.89    0.21
   5  -5  -3    1.23    0.20
   5  -5  -3    1.08    0.26
  -5   5   3    0.93    0.20
  -5   5   3    0.96    0.17
   4  -5  -3   11.47    0.42
   4  -5  -3   11.27    0.55
   4  -5  -3   11.66    0.62
   4  -5  -3   10.84    0.47
  -4   5   3    9.72    0.55
  -4   5   3   10.92    0.49
  -4   5   3   11.52    0.48
  -4   5   3   11.59    0.54
   3  -5  -3    1.15    0.18
   3  -5  -3    1.22    0.11
   3  -5  -3    1.17    0.15
  -3   5   3    1.08    0.17
  -3   5   3    1.11    0.15
  -3   5   3    1.12    0.16
  -3   5   3    1.12    0.19
   2  -5  -3    2.31    0.17
   2  -5  -3    2.43    0.17
   2  -5  -3    2.39    0.19
   2  -5  -3    2.52    0.11
  -2   5   3    2.26    0.20
  -2   5   3    2.43    0.18
  -2   5   3    2.39    0.18
  -2   5   3    2.81    0.30
  -2   5   3    2.72    0.19
   1  -5  -3    8.35    0.35
   1  -5  -3    9.07    0.33
   1  -5  -3    8.44    0.32
  -1   5   3    8.79    0.34
  -1   5   3    8.30    0.34
  -1   5   3    8.37    0.33
  -1   5   3    8.55    0.26
  -1   5   3    8.15    0.35
   0  -5  -3   48.46    1.41
   0  -5  -3   50.45    1.41
   0  -5  -3   50.72    1.45
   0   5   3   51.82    1.44
   0   5   3   49.90    1.45
   0   5   3   49.94    1.43
  -1  -5  -3   72.35    1.96
  -1  -5  -3   70.42    1.96
   1   5   3   71.35    1.97
   1   5   3   71.97    1.98
   1   5   3   69.44    2.00
  -2  -5  -3   31.31    1.04
  -2  -5  -3   29.98    0.95
  -2  -5  -3   31.97    0.93
   2   5   3   31.96    0.89
   2   5   3   31.41    1.05
   2   5   3   32.20    0.93
   2   5   3   31.45    0.98
  -3  -5  -3    4.78    0.24
   3   5   3    4.15    0.27
   3   5   3    5.14    0.32
   3   5   3    5.13    0.32
   3   5   3    5.19    0.24
  -4  -5  -3   16.18    0.60
   4   5   3   16.28    0.60
   4   5   3   17.04    0.73
   4   5   3   15.65    0.66
   4   5   3   16.74    0.71
  -5  -5  -3    0.15    0.08
   5   5   3    0.05    0.12
   5   5   3    0.19    0.15
   5   5   3    0.09    0.09
   5   5   3    0.07    0.13
   6   5   3    5.25    0.40
   6   5   3    4.52    0.48
   6   5   3    3.62    0.43
   7   5   3    0.04    0.17
   7   5   3   -0.19    0.17
   7   5   3    0.16    0.16
   8   5   3    4.66    0.58
   8   5   3    5.16    0.44
   8   5   3    4.20    0.50
  -7   6   3    0.82    0.19
  -6   6   3    0.90    0.24
  -6   6   3    1.13    0.20
   5  -6  -3   13.34    0.55
  -5   6   3   14.10    0.60
  -5   6   3   12.68    0.64
   4  -6  -3    3.57    0.24
   4  -6  -3    3.84    0.21
   4  -6  -3    2.90    0.32
  -4   6   3    3.14    0.35
  -4   6   3    3.52    0.30
  -4   6   3    3.50    0.27
  -4   6   3    3.52    0.24
   3  -6  -3   13.34    0.59
   3  -6  -3   15.14    0.47
   3  -6  -3   14.23    0.52
  -3   6   3   13.39    0.56
  -3   6   3   14.21    0.64
  -3   6   3   14.23    0.53
  -3   6   3   14.83    0.59
   2  -6  -3    8.16    0.37
   2  -6  -3    8.73    0.29
  -2   6   3    8.35    0.35
  -2   6   3    7.98    0.38
  -2   6   3    8.22    0.28
  -2   6   3    8.16    0.37
  -2   6   3    8.61    0.40
   1  -6  -3   48.60    1.37
   1  -6  -3   46.01    1.37
   1  -6  -3   45.53    1.40
  -1   6   3   47.74    1.41
  -1   6   3   44.47    1.38
  -1   6   3   47.32    1.29
  -1   6   3   47.03    1.40
  -1   6   3   46.94    1.37
   0  -6  -3   13.07    0.38
   0  -6  -3   12.38    0.38
   0   6   3   12.35    0.41
   0   6   3   13.09    0.42
   0   6   3   12.45    0.46
   0   6   3   12.59    0.42
   1   6   3   18.18    0.55
   1   6   3   18.30    0.54
   1   6   3   18.97    0.60
  -2  -6  -3    0.66    0.07
  -2  -6  -3    0.62    0.06
   2   6   3    0.59    0.08
   2   6   3    0.63    0.14
   2   6   3    0.52    0.08
   2   6   3    0.51    0.07
  -3  -6  -3   13.94    0.48
   3   6   3   14.18    0.43
   3   6   3   14.39    0.63
   3   6   3   13.56    0.60
   3   6   3   14.84    0.49
   3   6   3   13.77    0.53
  -4  -6  -3   41.54    1.26
   4   6   3   40.29    1.26
   4   6   3   40.48    1.33
   4   6   3   38.31    1.38
   4   6   3   41.20    1.41
  -5  -6  -3    0.52    0.13
   5   6   3    0.60    0.20
   5   6   3    0.65    0.14
   5   6   3    0.53    0.15
   5   6   3    0.28    0.16
   6   6   3    0.11    0.13
   6   6   3   -0.09    0.14
   6   6   3    0.01    0.15
   7   6   3   -0.02    0.12
   7   6   3    0.10    0.21
   7   6   3    0.24    0.23
   8   6   3    1.97    0.35
   8   6   3    1.93    0.36
   8   6   3    2.00    0.40
  -6   7   3    0.17    0.16
  -6   7   3    0.09    0.12
  -5   7   3   -0.03    0.12
  -5   7   3   -0.05    0.10
   4  -7  -3    0.55    0.11
   4  -7  -3    0.41    0.14
  -4   7   3    0.34    0.15
  -4   7   3    0.39    0.13
   3  -7  -3    6.81    0.27
   3  -7  -3    6.80    0.37
  -3   7   3    6.48    0.30
  -3   7   3    6.82    0.37
  -3   7   3    6.60    0.37
  -3   7   3    6.69    0.40
   2  -7  -3    0.55    0.11
   2  -7  -3    0.67    0.08
  -2   7   3    0.77    0.08
  -2   7   3    0.74    0.12
  -2   7   3    0.83    0.14
  -2   7   3    0.57    0.14
  -2   7   3    0.54    0.12
   1  -7  -3   39.34    1.15
  -1   7   3   37.80    1.19
  -1   7   3   38.02    1.20
  -1   7   3   38.96    1.17
  -1   7   3   37.88    1.15
  -1   7   3   37.77    1.09
   0  -7  -3    3.49    0.12
   0  -7  -3    3.33    0.12
   0   7   3    3.60    0.19
   0   7   3    3.21    0.16
   0   7   3    3.55    0.22
   0   7   3    3.70    0.17
   1   7   3   31.25    0.91
   1   7   3   33.05    0.99
   1   7   3   32.25    0.90
   2   7   3   51.23    1.46
   2   7   3   50.80    1.60
   2   7   3   50.45    1.43
  -3  -7  -3    6.33    0.25
   3   7   3    6.46    0.25
   3   7   3    6.65    0.39
   3   7   3    5.95    0.26
   3   7   3    6.00    0.37
   3   7   3    5.89    0.29
  -4  -7  -3   -0.08    0.05
   4   7   3    0.33    0.14
   4   7   3    0.01    0.07
   4   7   3    0.21    0.14
   4   7   3    0.10    0.07
   4   7   3    0.03    0.03
   4   7   3    0.02    0.03
  -5  -7  -3   36.79    1.20
   5   7   3   35.36    1.26
   5   7   3   37.87    1.38
   5   7   3   37.80    1.20
   5   7   3   35.51    1.35
   6   7   3    4.81    0.51
   6   7   3    5.24    0.54
   6   7   3    5.09    0.37
   7   7   3    0.96    0.29
   7   7   3    0.55    0.21
   7   7   3    1.26    0.31
   8   7   3    2.14    0.34
   8   7   3    3.30    0.48
   8   7   3    2.45    0.43
  -6   8   3    0.33    0.20
  -6   8   3    0.17    0.15
  -5   8   3    1.75    0.28
  -5   8   3    2.12    0.27
  -4   8   3    2.94    0.30
  -4   8   3    1.87    0.26
   3  -8  -3   16.31    0.68
   3  -8  -3   17.41    0.57
  -3   8   3   17.98    0.58
  -3   8   3   18.01    0.70
  -3   8   3   17.73    0.76
  -3   8   3   17.10    0.55
  -3   8   3   17.03    0.70
   2  -8  -3    5.44    0.29
   2  -8  -3    5.52    0.23
  -2   8   3    5.09    0.32
  -2   8   3    5.30    0.30
  -2   8   3    5.13    0.23
  -2   8   3    5.23    0.25
  -2   8   3    5.81    0.34
   1  -8  -3    3.23    0.17
  -1   8   3    2.70    0.20
  -1   8   3    2.91    0.22
  -1   8   3    2.90    0.19
  -1   8   3    2.68    0.16
  -1   8   3    3.16    0.19
   0   8   3    2.53    0.21
   0   8   3    2.77    0.18
   0   8   3    2.58    0.15
   0   8   3    2.55    0.14
   1   8   3    9.27    0.29
   1   8   3    9.50    0.40
   1   8   3    9.80    0.29
   2   8   3    6.62    0.24
   2   8   3    6.95    0.39
   2   8   3    7.28    0.38
   2   8   3    6.64    0.22
   2   8   3    7.02    0.31
   3   8   3    4.52    0.22
   3   8   3    4.39    0.20
   3   8   3    4.18    0.22
   3   8   3    4.22    0.31
   3   8   3    4.16    0.34
  -4  -8  -3    4.04    0.22
   4   8   3    3.43    0.25
   4   8   3    4.15    0.18
   4   8   3    4.45    0.37
   4   8   3    4.25    0.34
   4   8   3    4.08    0.19
   4   8   3    3.73    0.22
  -5  -8  -3    2.16    0.24
   5   8   3    2.28    0.23
   5   8   3    2.30    0.35
   5   8   3    2.40    0.34
   5   8   3    2.20    0.25
   5   8   3    2.13    0.10
   6   8   3    1.47    0.31
   6   8   3    0.75    0.26
   6   8   3    1.01    0.20
   7   8   3   12.28    0.66
   7   8   3   13.19    0.77
   7   8   3   11.75    0.76
  -6   9   3    1.40    0.30
  -6   9   3    1.44    0.25
  -5   9   3    0.72    0.21
  -5   9   3    0.59    0.18
  -4   9   3    0.11    0.14
  -4   9   3    0.24    0.13
  -3   9   3    1.18    0.22
  -3   9   3    1.48    0.14
  -3   9   3    1.25    0.21
  -3   9   3    1.67    0.22
   2  -9  -3   -0.01    0.05
   2  -9  -3    0.10    0.07
  -2   9   3   -0.04    0.06
  -2   9   3    0.10    0.10
  -2   9   3   -0.01    0.08
  -2   9   3    0.04    0.05
  -2   9   3   -0.01    0.06
   1  -9  -3    0.80    0.10
  -1   9   3    0.87    0.12
  -1   9   3    0.85    0.12
  -1   9   3    0.70    0.13
  -1   9   3    0.95    0.16
  -1   9   3    0.70    0.11
   0   9   3    7.89    0.31
   0   9   3    7.57    0.29
   0   9   3    7.46    0.37
   0   9   3    8.09    0.35
   1   9   3    0.39    0.10
   1   9   3    0.36    0.10
   1   9   3    0.39    0.04
   2   9   3   16.03    0.48
   2   9   3   15.91    0.60
   2   9   3   17.03    0.70
   2   9   3   16.62    0.47
   2   9   3   17.91    0.70
   3   9   3   17.46    0.72
   3   9   3   16.52    0.52
   3   9   3   16.25    0.55
   3   9   3   15.76    0.57
   3   9   3   16.72    0.74
   4   9   3    0.09    0.06
   4   9   3    0.13    0.14
   4   9   3    0.18    0.13
   4   9   3    0.24    0.09
   4   9   3    0.34    0.08
   5   9   3    1.73    0.22
   5   9   3    1.66    0.19
   5   9   3    1.44    0.27
   5   9   3    1.69    0.32
   5   9   3    1.44    0.11
   6   9   3    0.52    0.22
   6   9   3    0.28    0.22
   6   9   3    0.37    0.15
   7   9   3    3.05    0.37
   7   9   3    2.95    0.47
   7   9   3    3.00    0.44
  -5  10   3    1.84    0.29
  -5  10   3    2.58    0.32
  -4  10   3    0.52    0.16
  -4  10   3    0.90    0.20
  -3  10   3    3.84    0.30
  -3  10   3    4.14    0.32
  -3  10   3    3.86    0.21
   2 -10  -3    3.65    0.23
  -2  10   3    3.55    0.19
  -2  10   3    3.03    0.19
  -2  10   3    3.21    0.24
  -2  10   3    2.93    0.31
  -1  10   3    0.87    0.13
  -1  10   3    0.73    0.17
  -1  10   3    0.79    0.13
  -1  10   3    0.69    0.12
   0  10   3    0.24    0.11
   0  10   3    0.07    0.07
   0  10   3    0.26    0.06
   1  10   3    0.52    0.13
   1  10   3    0.76    0.14
   1  10   3    0.63    0.15
   2  10   3    5.58    0.31
   2  10   3    4.86    0.34
   2  10   3    5.71    0.34
   2  10   3    4.84    0.36
   3  10   3    0.15    0.11
   3  10   3   -0.10    0.04
   3  10   3    0.08    0.13
   3  10   3   -0.07    0.04
   3  10   3    0.08    0.07
   4  10   3    5.56    0.26
   4  10   3    5.38    0.28
   4  10   3    5.15    0.27
   4  10   3    6.06    0.41
   4  10   3    6.22    0.46
   5  10   3    7.37    0.56
   5  10   3    7.22    0.39
   5  10   3    7.69    0.51
   5  10   3    7.84    0.34
   5  10   3    7.88    0.36
   6  10   3    1.25    0.29
   6  10   3    0.99    0.25
   6  10   3    0.80    0.18
   7  10   3    0.03    0.21
   7  10   3    0.08    0.13
   7  10   3    0.22    0.23
  -5  11   3    0.05    0.14
  -5  11   3   -0.16    0.14
  -4  11   3    0.21    0.15
  -4  11   3    0.33    0.18
  -3  11   3    0.23    0.14
  -3  11   3    0.01    0.11
  -2  11   3    7.23    0.43
  -2  11   3    6.89    0.42
  -2  11   3    6.38    0.36
  -2  11   3    6.05    0.30
  -1  11   3    3.05    0.22
  -1  11   3    2.76    0.21
  -1  11   3    2.94    0.32
  -1  11   3    2.84    0.20
  -1  11   3    2.61    0.27
  -1  11   3    2.76    0.20
   0  11   3    6.55    0.30
   0  11   3    6.11    0.35
   0  11   3    5.63    0.37
   0  11   3    6.26    0.26
   0  11   3    5.89    0.32
   1  11   3    1.23    0.19
   1  11   3    1.53    0.22
   1  11   3    1.45    0.20
   2  11   3    1.48    0.23
   2  11   3    1.84    0.23
   2  11   3    1.92    0.21
   2  11   3    1.95    0.26
   3  11   3    0.19    0.15
   3  11   3    0.27    0.14
   3  11   3    0.23    0.05
   3  11   3    0.16    0.04
   3  11   3    0.29    0.10
   4  11   3   -0.02    0.04
   4  11   3   -0.08    0.05
   4  11   3    0.10    0.07
   4  11   3   -0.06    0.08
   4  11   3   -0.01    0.14
   5  11   3   -0.26    0.13
   5  11   3   -0.08    0.15
   5  11   3   -0.03    0.06
   5  11   3    0.07    0.08
   6  11   3    2.79    0.39
   6  11   3    2.57    0.28
   6  11   3    2.72    0.41
   7  11   3    1.31    0.35
   7  11   3    1.25    0.31
   7  11   3    1.19    0.23
  -4  12   3    0.95    0.23
  -4  12   3    0.97    0.21
  -3  12   3    0.08    0.15
  -3  12   3    0.04    0.11
  -2  12   3    0.77    0.13
  -2  12   3    0.78    0.16
  -2  12   3    1.41    0.25
  -1  12   3    0.57    0.18
  -1  12   3    0.60    0.12
  -1  12   3    0.79    0.16
  -1  12   3    0.48    0.11
  -1  12   3    0.63    0.13
   0  12   3    7.00    0.38
   0  12   3    6.63    0.35
   0  12   3    6.14    0.32
   0  12   3    6.78    0.40
   0  12   3    6.17    0.27
   1  12   3    4.51    0.31
   1  12   3    4.46    0.32
   1  12   3    4.57    0.33
   2  12   3    0.98    0.20
   2  12   3    0.77    0.16
   2  12   3    0.64    0.16
   2  12   3    0.62    0.20
   3  12   3    4.19    0.40
   3  12   3    3.48    0.40
   3  12   3    3.80    0.33
   3  12   3    3.61    0.27
   4  12   3    0.00    0.13
   4  12   3    0.07    0.05
   4  12   3    0.04    0.05
   4  12   3   -0.06    0.07
   4  12   3   -0.01    0.12
   5  12   3    0.88    0.24
   5  12   3    0.99    0.14
   5  12   3    1.13    0.14
   5  12   3    1.09    0.29
   6  12   3    0.65    0.15
   6  12   3    0.86    0.28
   6  12   3    0.77    0.23
  -3  13   3    0.96    0.20
  -3  13   3    0.71    0.21
  -2  13   3    0.20    0.11
  -2  13   3    0.27    0.15
  -1  13   3    0.57    0.15
  -1  13   3    1.02    0.21
  -1  13   3    0.82    0.14
  -1  13   3    0.73    0.15
   0  13   3    0.34    0.12
   0  13   3    0.43    0.11
   0  13   3    0.27    0.12
   0  13   3    0.35    0.08
   0  13   3    0.39    0.15
   1  13   3    2.34    0.28
   1  13   3    2.30    0.29
   1  13   3    2.33    0.28
   2  13   3    1.18    0.20
   2  13   3    1.19    0.24
   2  13   3    0.85    0.21
   2  13   3    1.25    0.22
   3  13   3    1.17    0.23
   3  13   3    0.93    0.21
   3  13   3    1.37    0.27
   3  13   3    1.18    0.20
   4  13   3    4.06    0.18
   4  13   3    4.44    0.49
   4  13   3    4.07    0.17
   4  13   3    4.41    0.36
   4  13   3    4.11    0.29
   4  13   3    4.77    0.38
   5  13   3    0.57    0.25
   5  13   3    0.21    0.18
   5  13   3    0.25    0.08
   5  13   3    0.35    0.09
   6  13   3    0.57    0.13
   6  13   3    0.52    0.26
   6  13   3    0.96    0.27
  -3  14   3    0.64    0.22
  -3  14   3    1.11    0.21
  -2  14   3    0.68    0.22
  -2  14   3    0.73    0.16
  -1  14   3    1.33    0.17
  -1  14   3    1.32    0.25
   0  14   3    1.81    0.23
   0  14   3    1.89    0.28
   0  14   3    1.70    0.19
   0  14   3    1.72    0.15
   1  14   3   -0.03    0.12
   1  14   3    0.03    0.12
   1  14   3   -0.01    0.13
   1  14   3   -0.01    0.08
   2  14   3    1.61    0.27
   2  14   3    1.18    0.22
   2  14   3    1.16    0.23
   2  14   3    1.16    0.23
   3  14   3    1.09    0.23
   3  14   3    1.54    0.27
   3  14   3    1.47    0.22
   3  14   3    1.18    0.26
   4  14   3    0.13    0.16
   4  14   3   -0.02    0.08
   4  14   3    0.27    0.14
   4  14   3    0.05    0.11
   5  14   3    0.12    0.20
   5  14   3    0.18    0.07
   5  14   3    0.31    0.15
   5  14   3    0.13    0.07
   5  14   3    0.00    0.14
  -2  15   3    0.01    0.10
  -2  15   3    0.12    0.14
  -1  15   3    1.10    0.25
  -1  15   3    0.86    0.15
   0  15   3    0.22    0.10
   0  15   3    0.16    0.11
   0  15   3    0.12    0.07
   0  15   3    0.26    0.15
   1  15   3    0.61    0.19
   1  15   3    0.88    0.18
   1  15   3    0.81    0.20
   2  15   3    1.57    0.26
   2  15   3    1.95    0.30
   2  15   3    1.47    0.25
   2  15   3    1.81    0.28
   3  15   3    4.99    0.41
   3  15   3    5.02    0.40
   3  15   3    5.76    0.46
   3  15   3    5.02    0.37
   4  15   3    0.10    0.20
   4  15   3   -0.03    0.13
   4  15   3    0.19    0.12
   4  15   3    0.16    0.16
   5  15   3    0.27    0.05
   5  15   3    0.32    0.17
   5  15   3    0.34    0.06
   5  15   3    0.31    0.16
   5  15   3   -0.05    0.20
   0  16   3    0.04    0.14
   0  16   3    0.02    0.07
   1  16   3    0.96    0.23
   1  16   3    0.65    0.21
   1  16   3    0.97    0.22
   2  16   3    0.11    0.14
   2  16   3   -0.10    0.09
   2  16   3   -0.11    0.15
   2  16   3   -0.01    0.13
   3  16   3    1.98    0.35
   3  16   3    2.43    0.33
   3  16   3    2.99    0.43
   3  16   3    2.21    0.28
   2  13  -4    1.45    0.18
   2  13  -4    1.34    0.28
   1  13  -4    1.27    0.18
   1  13  -4    1.12    0.27
   4  12  -4    0.33    0.22
   4  12  -4    0.44    0.22
   4  12  -4    0.22    0.11
   3  12  -4    0.00    0.08
   3  12  -4    0.25    0.17
   3  12  -4    0.03    0.15
   2  12  -4    0.15    0.16
   2  12  -4    0.43    0.20
   2  12  -4    0.44    0.11
   1  12  -4    0.04    0.08
   1  12  -4    0.16    0.14
   0  12  -4    0.10    0.15
   0  12  -4   -0.04    0.09
  -1  12  -4    0.18    0.13
  -1  12  -4    0.02    0.11
   5  11  -4   -0.02    0.09
   5  11  -4    0.27    0.21
   5  11  -4   -0.02    0.15
   4  11  -4    1.09    0.27
   4  11  -4    1.88    0.35
   4  11  -4    1.66    0.20
   3  11  -4    0.30    0.10
   3  11  -4    0.33    0.19
   3  11  -4    0.18    0.17
   2  11  -4    0.14    0.09
   2  11  -4    0.43    0.18
   2  11  -4    0.32    0.15
   1  11  -4    0.24    0.10
   1  11  -4    0.36    0.19
   1  11  -4    0.17    0.14
   0  11  -4    1.01    0.24
   0  11  -4    1.22    0.18
  -1  11  -4    1.86    0.23
  -1  11  -4    2.02    0.31
  -2  11  -4    0.10    0.14
  -2  11  -4    0.28    0.14
   6  10  -4    0.77    0.17
   6  10  -4    0.06    0.23
   6  10  -4    1.16    0.29
   5  10  -4    0.26    0.19
   5  10  -4    0.02    0.08
   5  10  -4    0.18    0.19
   4  10  -4    0.53    0.21
   4  10  -4    0.48    0.12
   4  10  -4    0.45    0.20
   3  10  -4    0.78    0.23
   3  10  -4    0.69    0.24
   3  10  -4    0.79    0.14
   2  10  -4    0.05    0.14
   2  10  -4    0.20    0.11
   2  10  -4    0.22    0.08
   2  10  -4    0.04    0.12
   1  10  -4    0.02    0.11
   1  10  -4    0.22    0.10
   1  10  -4    0.12    0.12
   0  10  -4    0.44    0.12
   0  10  -4    0.52    0.18
  -1  10  -4    2.63    0.27
  -1  10  -4    2.79    0.34
  -2  10  -4    5.32    0.36
  -2  10  -4    5.92    0.41
  -3  10  -4    0.43    0.18
  -3  10  -4    0.14    0.14
  -3  10  -4    0.40    0.19
   6   9  -4    1.35    0.23
   6   9  -4    0.88    0.30
   6   9  -4    0.93    0.26
   5   9  -4    0.02    0.09
   5   9  -4    0.24    0.19
   5   9  -4   -0.01    0.14
   4   9  -4   -0.02    0.14
   4   9  -4    0.10    0.13
   4   9  -4    0.15    0.09
   3   9  -4    6.49    0.33
   3   9  -4    6.53    0.49
   3   9  -4    6.76    0.46
   3   9  -4    7.13    0.37
   2   9  -4    1.10    0.15
   2   9  -4    0.78    0.19
   2   9  -4    0.83    0.21
   2   9  -4    1.19    0.19
   1   9  -4    0.64    0.16
   1   9  -4    0.94    0.19
   1   9  -4    1.09    0.16
   1   9  -4    0.90    0.20
   0   9  -4   10.93    0.48
   0   9  -4   11.17    0.48
   0   9  -4   11.44    0.57
   0   9  -4   10.46    0.56
  -1   9  -4    0.46    0.14
  -1   9  -4    0.39    0.15
  -2   9  -4    0.10    0.13
  -2   9  -4    0.10    0.11
  -3   9  -4    1.08    0.21
  -3   9  -4    0.82    0.20
  -3   9  -4    1.55    0.23
  -4   9  -4    0.00    0.13
  -4   9  -4    0.08    0.15
  -4   9  -4    0.07    0.13
   6   8  -4   -0.02    0.16
   6   8  -4    0.00    0.11
   6   8  -4    0.01    0.20
   6   8  -4    0.16    0.17
   5   8  -4    1.53    0.33
   5   8  -4    1.79    0.24
   5   8  -4    1.83    0.25
   5   8  -4    1.94    0.32
   4   8  -4    5.78    0.48
   4   8  -4    5.87    0.43
   4   8  -4    6.16    0.36
   4   8  -4    6.28    0.35
   3   8  -4   10.96    0.47
   3   8  -4   11.77    0.46
   3   8  -4   11.43    0.51
   3   8  -4   10.94    0.62
   3   8  -4   12.27    0.61
   2   8  -4    2.18    0.24
   2   8  -4    1.69    0.13
   2   8  -4    1.70    0.27
   2   8  -4    1.82    0.26
   2   8  -4    1.97    0.20
   1   8  -4    0.00    0.06
   1   8  -4    0.03    0.04
   1   8  -4    0.18    0.12
   1   8  -4    0.15    0.12
   1   8  -4    0.08    0.04
   1   8  -4    0.05    0.10
  -1  -8   4   -0.02    0.07
   0   8  -4    1.09    0.11
   0   8  -4    1.35    0.17
   0   8  -4    1.41    0.23
   0   8  -4    1.27    0.18
   0   8  -4    1.08    0.20
   0   8  -4    1.10    0.11
   0  -8   4    1.01    0.16
   0  -8   4    0.94    0.17
  -1   8  -4    4.13    0.32
  -1   8  -4    3.83    0.34
  -1   8  -4    3.72    0.27
  -1   8  -4    4.11    0.20
  -2   8  -4    1.23    0.22
  -2   8  -4    0.80    0.17
  -3   8  -4    1.33    0.23
  -3   8  -4    1.21    0.22
  -4   8  -4    0.08    0.12
  -4   8  -4    0.01    0.12
  -4   8  -4    0.07    0.11
   7   7  -4    2.91    0.35
   7   7  -4    3.01    0.48
   7   7  -4    2.67    0.37
   7   7  -4    3.48    0.42
   6   7  -4    0.02    0.15
   6   7  -4   -0.15    0.10
   6   7  -4    0.08    0.13
   6   7  -4    0.00    0.14
   5   7  -4    1.89    0.33
   5   7  -4    2.06    0.26
   5   7  -4    1.66    0.30
   5   7  -4    1.59    0.24
   4   7  -4    0.59    0.14
   4   7  -4    0.53    0.20
   4   7  -4    0.48    0.17
   4   7  -4    0.46    0.14
   4   7  -4    0.51    0.14
   3   7  -4    8.89    0.52
   3   7  -4    8.40    0.38
   3   7  -4    8.69    0.40
   3   7  -4    8.79    0.49
   3   7  -4    8.65    0.43
  -3  -7   4    8.43    0.42
   2   7  -4   13.39    0.64
   2   7  -4   13.68    0.57
   2   7  -4   13.87    0.53
   2   7  -4   13.83    0.66
   2   7  -4   14.27    0.47
  -2  -7   4   14.69    0.57
   1   7  -4    1.99    0.23
   1   7  -4    1.92    0.24
   1   7  -4    1.98    0.26
   1   7  -4    1.91    0.19
  -1  -7   4    1.97    0.21
   0   7  -4    0.03    0.05
   0   7  -4    0.10    0.11
   0   7  -4    0.17    0.12
   0   7  -4   -0.05    0.07
   0   7  -4    0.21    0.09
   0  -7   4    0.09    0.08
   0  -7   4    0.01    0.07
  -1   7  -4    2.92    0.23
  -1   7  -4    3.62    0.29
  -1   7  -4    3.49    0.21
  -1   7  -4    3.16    0.34
  -1   7  -4    3.30    0.19
  -2   7  -4    3.98    0.29
  -2   7  -4    4.20    0.32
  -2   7  -4    4.26    0.28
  -3   7  -4    1.77    0.25
  -3   7  -4    1.19    0.21
  -4   7  -4    2.08    0.28
  -4   7  -4    1.47    0.25
  -4   7  -4    1.31    0.23
  -5   7  -4    0.13    0.15
  -5   7  -4   -0.14    0.11
  -5   7  -4    0.08    0.13
   7   6  -4    1.30    0.29
   7   6  -4    1.10    0.33
   7   6  -4    1.23    0.30
   7   6  -4    1.03    0.24
   6   6  -4    6.56    0.43
   6   6  -4    7.10    0.48
   6   6  -4    7.13    0.50
   6   6  -4    6.94    0.57
   5   6  -4    1.30    0.23
   5   6  -4    0.94    0.22
   5   6  -4    0.95    0.18
   5   6  -4    1.30    0.28
   4   6  -4    1.36    0.20
   4   6  -4    1.01    0.18
   4   6  -4    1.07    0.21
   4   6  -4    0.99    0.17
   4   6  -4    0.97    0.24
  -4  -6   4    0.57    0.14
   3   6  -4   14.77    0.57
   3   6  -4   15.82    0.61
   3   6  -4   14.65    0.70
   3   6  -4   14.61    0.66
   3   6  -4   14.86    0.56
  -3  -6   4   14.22    0.55
  -3  -6   4   14.97    0.60
   2   6  -4    0.52    0.14
   2   6  -4    0.75    0.09
   2   6  -4    0.56    0.11
   2   6  -4    0.78    0.18
   2   6  -4    0.59    0.15
  -2  -6   4    0.68    0.13
   1   6  -4    4.49    0.29
   1   6  -4    4.19    0.30
   1   6  -4    4.40    0.31
   1   6  -4    4.60    0.24
  -1  -6   4    4.50    0.29
  -1  -6   4    4.29    0.29
   0   6  -4    0.27    0.06
   0   6  -4    0.20    0.12
   0   6  -4    0.24    0.12
   0   6  -4    0.21    0.08
   0   6  -4    0.11    0.09
   0  -6   4    0.19    0.08
   0  -6   4    0.27    0.11
  -1   6  -4    0.43    0.08
  -1   6  -4    0.15    0.10
  -1   6  -4    0.28    0.09
  -1   6  -4    0.41    0.11
  -1   6  -4    0.39    0.16
   1  -6   4    0.30    0.08
   1  -6   4    0.49    0.14
  -2   6  -4    2.09    0.26
  -2   6  -4    2.40    0.32
  -2   6  -4    2.52    0.21
  -2   6  -4    1.77    0.22
   2  -6   4    1.80    0.24
  -3   6  -4   11.15    0.53
  -3   6  -4   10.82    0.52
  -4   6  -4    5.56    0.38
  -4   6  -4    5.06    0.35
  -4   6  -4    5.45    0.39
   4  -6   4    6.28    0.42
  -5   6  -4    0.24    0.13
  -5   6  -4    0.12    0.14
  -5   6  -4    0.14    0.12
   5  -6   4    0.07    0.15
   7   5  -4    2.17    0.42
   7   5  -4    2.34    0.33
   7   5  -4    2.88    0.40
   7   5  -4    2.17    0.33
   6   5  -4    0.07    0.19
   6   5  -4    0.37    0.14
   6   5  -4    0.27    0.15
   6   5  -4   -0.02    0.14
   5   5  -4   -0.01    0.09
   5   5  -4    0.02    0.10
   5   5  -4    0.03    0.15
   5   5  -4   -0.10    0.10
   4   5  -4   13.67    0.58
   4   5  -4   13.14    0.58
   4   5  -4   13.49    0.57
   4   5  -4   13.15    0.68
   4   5  -4   12.58    0.61
  -4  -5   4   13.44    0.58
   3   5  -4    0.13    0.11
   3   5  -4    0.08    0.08
   3   5  -4    0.20    0.11
   3   5  -4    0.21    0.09
   3   5  -4    0.15    0.08
  -3  -5   4   -0.02    0.06
  -3  -5   4    0.08    0.09
   2   5  -4   34.39    1.01
   2   5  -4   34.47    1.19
   2   5  -4   32.97    1.14
   2   5  -4   33.26    1.07
   2   5  -4   34.07    1.12
  -2  -5   4   33.43    1.11
   1   5  -4    4.13    0.27
   1   5  -4    3.32    0.26
   1   5  -4    3.56    0.21
   1   5  -4    3.66    0.26
  -1  -5   4    3.89    0.27
  -1  -5   4    3.36    0.24
   0   5  -4    0.56    0.06
   0   5  -4    0.57    0.10
   0   5  -4    0.79    0.15
   0   5  -4    0.53    0.14
   0   5  -4    0.68    0.13
   0  -5   4    0.59    0.12
   0  -5   4    0.67    0.14
  -1   5  -4   23.51    0.73
  -1   5  -4   22.14    0.79
  -1   5  -4   23.82    0.75
  -1   5  -4   22.73    0.84
  -1   5  -4   23.77    0.90
   1  -5   4   23.41    0.73
   1  -5   4   22.99    0.87
  -2   5  -4    6.37    0.35
  -2   5  -4    6.42    0.43
  -2   5  -4    5.94    0.33
  -2   5  -4    6.48    0.36
  -3   5  -4    9.65    0.47
  -3   5  -4    9.62    0.59
  -3   5  -4   10.33    0.49
   3  -5   4    9.16    0.51
   3  -5   4    8.97    0.48
  -4   5  -4    0.90    0.20
  -4   5  -4    0.87    0.19
  -4   5  -4    0.85    0.17
   4  -5   4    0.96    0.22
  -5   5  -4    0.12    0.11
  -5   5  -4    0.34    0.13
  -5   5  -4    0.13    0.12
   5  -5   4    0.24    0.17
  -6   5  -4   -0.01    0.11
  -6   5  -4   -0.07    0.16
   6  -5   4    0.14    0.18
   7   4  -4    2.01    0.33
   7   4  -4    2.18    0.39
   7   4  -4    2.38    0.32
   7   4  -4    2.41    0.33
   6   4  -4    0.03    0.11
   6   4  -4    0.19    0.15
   6   4  -4    0.13    0.15
   6   4  -4    0.31    0.20
   5   4  -4    1.19    0.27
   5   4  -4    1.13    0.20
   5   4  -4    1.59    0.26
   5   4  -4    1.87    0.28
   4   4  -4    2.45    0.26
   4   4  -4    2.06    0.23
   4   4  -4    2.16    0.28
   4   4  -4    2.40    0.31
   4   4  -4    2.19    0.25
  -4  -4   4    2.17    0.25
   3   4  -4   17.81    0.67
   3   4  -4   18.24    0.66
   3   4  -4   17.36    0.71
   3   4  -4   18.12    0.69
   3   4  -4   17.79    0.77
  -3  -4   4   18.14    0.65
  -3  -4   4   18.62    0.70
   2   4  -4   10.64    0.51
   2   4  -4    9.87    0.41
   2   4  -4    9.59    0.46
   2   4  -4   10.15    0.45
   2   4  -4   10.12    0.37
  -2  -4   4   10.02    0.36
  -2  -4   4   10.09    0.45
   1   4  -4   11.28    0.48
   1   4  -4   10.90    0.48
   1   4  -4   11.02    0.49
   1   4  -4   10.74    0.43
  -1  -4   4   11.97    0.49
  -1  -4   4   11.37    0.49
   0   4  -4    2.32    0.18
   0   4  -4    2.27    0.24
   0   4  -4    1.70    0.17
   0   4  -4    2.06    0.22
   0  -4   4    2.01    0.23
   0  -4   4    2.02    0.20
  -1   4  -4    8.88    0.43
  -1   4  -4    9.61    0.36
  -1   4  -4    9.61    0.48
  -1   4  -4    9.41    0.35
  -1   4  -4    9.03    0.39
   1  -4   4    8.81    0.45
   1  -4   4    9.52    0.36
  -2   4  -4    9.57    0.52
  -2   4  -4    9.27    0.43
  -2   4  -4    9.94    0.43
  -2   4  -4    9.43    0.45
   2  -4   4    9.60    0.42
   2  -4   4    9.72    0.32
   2  -4   4   10.53    0.50
  -3   4  -4    0.82    0.15
  -3   4  -4    0.77    0.22
  -3   4  -4    0.80    0.16
   3  -4   4    0.85    0.19
   3  -4   4    0.66    0.16
  -4   4  -4   12.39    0.55
  -4   4  -4   12.83    0.60
  -4   4  -4   12.82    0.57
   4  -4   4   12.36    0.64
   4  -4   4   11.53    0.60
  -5   4  -4    0.04    0.12
  -5   4  -4    0.29    0.12
  -5   4  -4    0.06    0.13
   5  -4   4   -0.20    0.11
  -6   4  -4    0.46    0.18
  -6   4  -4    0.82    0.18
   6  -4   4    1.27    0.28
   7   3  -4    8.75    0.61
   7   3  -4    8.18    0.63
   7   3  -4   10.22    0.58
   6   3  -4    2.12    0.30
   6   3  -4    1.84    0.28
   6   3  -4    2.30    0.38
  -6  -3   4    1.97    0.20
   5   3  -4    1.92    0.32
   5   3  -4    1.75    0.23
   5   3  -4    2.18    0.30
   5   3  -4    1.82    0.24
   5   3  -4    1.75    0.24
  -5  -3   4    1.61    0.23
  -5  -3   4    1.68    0.19
   4   3  -4    1.84    0.24
   4   3  -4    1.84    0.22
   4   3  -4    1.44    0.21
   4   3  -4    1.48    0.20
   4   3  -4    1.86    0.29
  -4  -3   4    1.91    0.19
   3   3  -4   12.24    0.59
   3   3  -4   12.98    0.53
   3   3  -4   13.55    0.52
   3   3  -4   12.07    0.51
   3   3  -4   12.23    0.54
  -3  -3   4   12.57    0.51
  -3  -3   4   12.44    0.53
   2   3  -4    2.69    0.22
   2   3  -4    2.84    0.21
   2   3  -4    3.15    0.26
   2   3  -4    3.02    0.20
   2   3  -4    3.07    0.21
   2   3  -4    3.01    0.17
  -2  -3   4    3.16    0.17
  -2  -3   4    2.78    0.21
   1   3  -4   79.55    2.36
   1   3  -4   81.49    2.27
   1   3  -4   79.53    2.33
   1   3  -4   79.02    2.31
   1   3  -4   75.47    2.29
  -1  -3   4   82.60    2.34
  -1  -3   4   82.08    2.38
  -1  -3   4   77.17    2.30
  -1  -3   4   82.81    2.31
   0   3  -4   43.38    1.34
   0   3  -4   41.95    1.31
   0   3  -4   41.90    1.38
   0   3  -4   43.85    1.32
   0  -3   4   42.95    1.32
   0  -3   4   45.27    1.32
   0  -3   4   44.29    1.40
   0  -3   4   45.98    1.36
  -1   3  -4    0.31    0.09
  -1   3  -4    0.18    0.07
  -1   3  -4    0.29    0.12
  -1   3  -4    0.21    0.07
  -1   3  -4    0.09    0.09
   1  -3   4    0.24    0.07
   1  -3   4    0.07    0.07
   1  -3   4    0.18    0.07
   1  -3   4    0.20    0.08
  -2   3  -4    0.18    0.09
  -2   3  -4    0.18    0.09
  -2   3  -4    0.08    0.11
  -2   3  -4    0.28    0.09
   2  -3   4    0.20    0.08
   2  -3   4    0.20    0.06
   2  -3   4    0.07    0.09
  -3   3  -4    5.41    0.41
  -3   3  -4    5.14    0.31
  -3   3  -4    5.35    0.32
   3  -3   4    5.05    0.21
   3  -3   4    5.13    0.21
   3  -3   4    4.36    0.33
   3  -3   4    4.63    0.32
  -4   3  -4    2.64    0.35
  -4   3  -4    2.26    0.26
  -4   3  -4    2.01    0.25
  -4   3  -4    2.38    0.24
   4  -3   4    2.16    0.15
   4  -3   4    2.21    0.29
   4  -3   4    2.05    0.14
   4  -3   4    1.87    0.27
  -5   3  -4    2.03    0.27
  -5   3  -4    1.62    0.20
   5  -3   4    2.66    0.37
  -6   3  -4    1.05    0.18
  -6   3  -4    0.77    0.21
   6  -3   4    1.16    0.28
   7   2  -4    2.01    0.38
   7   2  -4    2.44    0.33
   7   2  -4    3.21    0.43
   6   2  -4    6.03    0.51
   6   2  -4    5.22    0.43
   6   2  -4    5.85    0.41
  -6  -2   4    5.42    0.31
   5   2  -4   12.83    0.59
   5   2  -4   12.76    0.70
   5   2  -4   13.09    0.64
   5   2  -4   13.61    0.62
  -5  -2   4   13.03    0.51
  -5  -2   4   13.20    0.61
   4   2  -4   -0.07    0.07
   4   2  -4    0.07    0.08
   4   2  -4   -0.16    0.12
   4   2  -4    0.22    0.11
   4   2  -4   -0.18    0.08
  -4  -2   4    0.05    0.08
  -4  -2   4    0.00    0.08
   3   2  -4   22.33    0.77
   3   2  -4   19.08    0.81
   3   2  -4   19.52    0.73
   3   2  -4   19.98    0.73
   3   2  -4   21.12    0.70
   3   2  -4   20.70    0.74
  -3  -2   4   21.61    0.75
  -3  -2   4   20.18    0.69
  -3  -2   4   19.42    0.75
   2   2  -4   14.23    0.62
   2   2  -4   15.07    0.53
   2   2  -4   15.40    0.55
   2   2  -4   15.77    0.59
   2   2  -4   15.72    0.58
   2   2  -4   15.43    0.57
  -2  -2   4   16.74    0.65
  -2  -2   4   14.84    0.53
  -2  -2   4   15.88    0.57
   1   2  -4    0.92    0.14
   1   2  -4    0.50    0.11
   1   2  -4    0.71    0.11
   1   2  -4    0.72    0.10
   1   2  -4    0.81    0.14
  -1  -2   4    1.08    0.17
  -1  -2   4    0.73    0.10
  -1  -2   4    0.82    0.06
  -1  -2   4    0.78    0.14
   0   2  -4    1.27    0.15
   0   2  -4    1.08    0.16
   0   2  -4    1.36    0.14
   0   2  -4    1.40    0.16
   0  -2   4    0.67    0.13
   0  -2   4    1.06    0.15
   0  -2   4    1.28    0.14
   0  -2   4    1.30    0.15
  -1   2  -4   49.07    1.52
  -1   2  -4   52.18    1.47
  -1   2  -4   50.96    1.52
  -1   2  -4   49.99    1.61
   1  -2   4   51.11    1.47
   1  -2   4   52.58    1.52
   1  -2   4   49.67    1.61
   1  -2   4   50.78    1.52
   1  -2   4   51.04    1.47
  -2   2  -4    3.23    0.23
  -2   2  -4    3.00    0.20
  -2   2  -4    3.43    0.28
  -2   2  -4    3.48    0.22
   2  -2   4    3.09    0.17
   2  -2   4    3.15    0.22
   2  -2   4    2.70    0.29
   2  -2   4    2.87    0.20
  -3   2  -4    6.04    0.33
  -3   2  -4    6.28    0.42
  -3   2  -4    5.58    0.32
   3  -2   4    5.73    0.36
  -4   2  -4    3.61    0.28
  -4   2  -4    3.90    0.25
  -4   2  -4    4.17    0.44
  -4   2  -4    4.11    0.29
   4  -2   4    3.76    0.33
   4  -2   4    3.69    0.38
   4  -2   4    3.85    0.23
  -5   2  -4    0.05    0.07
  -5   2  -4    0.23    0.13
   5  -2   4   -0.01    0.08
   5  -2   4    0.24    0.17
   5  -2   4    0.28    0.14
  -6   2  -4    0.12    0.14
   6  -2   4   -0.04    0.15
   7  -2   4    2.08    0.36
   7   1  -4    0.85    0.23
   7   1  -4    0.79    0.26
   7   1  -4    0.41    0.23
  -7  -1   4    0.42    0.13
   6   1  -4    6.17    0.44
   6   1  -4    6.08    0.49
   6   1  -4    5.50    0.46
  -6  -1   4    6.09    0.33
   5   1  -4   19.29    0.87
   5   1  -4   19.74    0.79
   5   1  -4   20.51    0.82
   5   1  -4   19.64    0.85
  -5  -1   4   19.85    0.81
  -5  -1   4   19.12    0.70
   4   1  -4   25.51    0.93
   4   1  -4   25.19    0.92
   4   1  -4   26.03    1.00
   4   1  -4   25.47    0.95
  -4  -1   4   26.76    0.95
  -4  -1   4   24.26    0.83
   3   1  -4    1.22    0.17
   3   1  -4    1.69    0.17
   3   1  -4    1.46    0.18
   3   1  -4    1.60    0.18
   3   1  -4    1.56    0.23
   3   1  -4    1.57    0.20
  -3  -1   4    1.57    0.20
  -3  -1   4    1.39    0.20
  -3  -1   4    1.28    0.18
  -3  -1   4    1.45    0.16
   2   1  -4    0.35    0.08
   2   1  -4    0.16    0.08
   2   1  -4    0.15    0.10
   2   1  -4    0.29    0.09
   2   1  -4    0.15    0.08
   2   1  -4    0.20    0.08
  -2  -1   4    0.22    0.07
  -2  -1   4    0.27    0.08
  -2  -1   4    0.22    0.08
  -2  -1   4    0.19    0.11
  -2  -1   4    0.24    0.10
   1   1  -4   49.73    1.44
   1   1  -4   49.12    1.47
   1   1  -4   46.80    1.47
   1   1  -4   47.62    1.42
  -1  -1   4   47.60    1.44
  -1  -1   4   49.30    1.37
  -1  -1   4   46.04    1.40
  -1  -1   4   48.97    1.48
  -1  -1   4   49.33    1.42
  -1  -1   4   50.12    1.49
   0   1  -4    2.08    0.18
   0   1  -4    2.62    0.16
   0   1  -4    2.48    0.18
   0   1  -4    2.54    0.18
   0   1  -4    2.31    0.15
   0  -1   4    2.35    0.17
   0  -1   4    2.37    0.18
   0  -1   4    2.57    0.11
   0  -1   4    2.49    0.19
   0  -1   4    2.37    0.16
  -1   1  -4    1.71    0.13
  -1   1  -4    1.80    0.14
  -1   1  -4    1.52    0.17
  -1   1  -4    1.69    0.20
   1  -1   4    1.50    0.19
   1  -1   4    1.57    0.15
   1  -1   4    1.26    0.16
   1  -1   4    1.60    0.13
   1  -1   4    1.55    0.13
  -2   1  -4   21.66    0.73
  -2   1  -4   20.50    0.72
  -2   1  -4   20.49    0.72
  -2   1  -4   22.02    0.82
   2  -1   4   21.21    0.73
   2  -1   4   20.61    0.72
   2  -1   4   19.79    0.73
   2  -1   4   21.40    0.68
   2  -1   4   21.36    0.81
  -3   1  -4   30.18    1.12
  -3   1  -4   28.63    0.99
  -3   1  -4   28.48    0.96
   3  -1   4   30.38    0.99
   3  -1   4   29.59    1.03
  -4   1  -4    1.29    0.20
  -4   1  -4    1.00    0.23
  -4   1  -4    1.11    0.14
  -4   1  -4    1.10    0.18
   4  -1   4    1.18    0.22
   4  -1   4    1.19    0.23
   4  -1   4    1.43    0.17
  -5   1  -4    1.67    0.17
  -5   1  -4    1.60    0.24
   5  -1   4    1.05    0.25
   5  -1   4    1.40    0.26
   5  -1   4    1.74    0.21
  -6   1  -4    4.44    0.37
   6  -1   4    3.62    0.43
   6  -1   4    4.01    0.46
   7  -1   4    0.93    0.28
   7   0  -4    0.04    0.18
   7   0  -4    0.31    0.23
   7   0  -4    0.15    0.16
  -7   0   4   -0.08    0.08
   6   0  -4    0.12    0.16
   6   0  -4   -0.09    0.12
   6   0  -4    0.13    0.16
  -6   0   4   -0.05    0.08
   5   0  -4    2.28    0.27
   5   0  -4    2.13    0.28
   5   0  -4    2.65    0.35
   5   0  -4    2.45    0.35
  -5   0   4    2.64    0.21
  -5   0   4    2.52    0.29
   4   0  -4   50.04    1.59
   4   0  -4   45.95    1.60
   4   0  -4   49.78    1.62
   4   0  -4   48.98    1.57
  -4   0   4   50.39    1.60
  -4   0   4   48.76    1.46
   3   0  -4   14.28    0.61
   3   0  -4   14.60    0.52
   3   0  -4   14.51    0.56
   3   0  -4   14.47    0.57
   3   0  -4   13.53    0.57
   3   0  -4   14.01    0.52
  -3   0   4   15.35    0.59
  -3   0   4   13.45    0.57
  -3   0   4   13.71    0.58
  -3   0   4   13.14    0.50
   2   0  -4    5.68    0.30
   2   0  -4    6.02    0.28
   2   0  -4    5.94    0.34
   2   0  -4    6.22    0.28
   2   0  -4    5.77    0.29
   2   0  -4    6.95    0.31
  -2   0   4    6.41    0.30
  -2   0   4    6.06    0.28
  -2   0   4    6.12    0.34
  -2   0   4    5.87    0.31
  -2   0   4    6.86    0.31
   1   0  -4   39.83    1.17
   1   0  -4   40.00    1.17
   1   0  -4   39.92    1.24
   1   0  -4   40.41    1.24
   1   0  -4   39.07    1.21
  -1   0   4   42.81    1.22
  -1   0   4   39.71    1.17
  -1   0   4   38.11    1.24
  -1   0   4   41.16    1.24
  -1   0   4   40.41    1.17
  -1   0   4   39.48    1.17
   0   0  -4   52.39    1.57
   0   0  -4   50.96    1.48
   0   0  -4   54.15    1.47
   0   0  -4   50.75    1.50
   0   0  -4   51.41    1.51
   0   0   4   51.15    1.51
   0   0   4   51.40    1.45
   0   0   4   49.27    1.57
   0   0   4   52.55    1.48
   0   0   4   53.05    1.51
  -1   0  -4   11.87    0.44
  -1   0  -4   12.76    0.51
  -1   0  -4   12.34    0.45
  -1   0  -4   11.96    0.43
   1   0   4   12.60    0.46
   1   0   4   12.21    0.43
   1   0   4   12.94    0.45
   1   0   4   11.58    0.51
   1   0   4   12.32    0.45
  -2   0  -4    0.13    0.07
  -2   0  -4    0.16    0.08
  -2   0  -4   -0.05    0.05
  -2   0  -4    0.02    0.10
   2   0   4    0.25    0.12
   2   0   4    0.04    0.06
   2   0   4   -0.02    0.06
   2   0   4    0.08    0.07
  -3   0  -4   24.68    0.85
  -3   0  -4   26.89    1.00
  -3   0  -4   26.05    0.88
   3   0   4   25.30    0.86
   3   0   4   24.04    0.91
   3   0   4   26.33    0.98
  -4   0  -4   42.75    1.40
  -4   0  -4   40.91    1.50
  -4   0  -4   42.19    1.25
   4   0   4   43.73    1.34
   4   0   4   41.89    1.46
   4   0   4   42.40    1.46
   4   0   4   43.40    1.37
  -5   0  -4    3.68    0.21
  -5   0  -4    3.55    0.29
   5   0   4    4.51    0.38
   5   0   4    4.35    0.43
   5   0   4    3.90    0.29
   6   0   4   -0.19    0.14
   6   0   4    0.03    0.14
   6   0   4    0.02    0.13
   7   0   4    1.98    0.35
   7  -1  -4    1.00    0.25
   7  -1  -4    0.66    0.25
   7  -1  -4    1.08    0.25
  -7   1   4    0.68    0.15
   6  -1  -4    5.00    0.43
   6  -1  -4    4.65    0.40
   6  -1  -4    5.37    0.42
  -6   1   4    5.08    0.31
  -6   1   4    4.95    0.39
   5  -1  -4    0.07    0.14
   5  -1  -4    0.06    0.12
   5  -1  -4    0.25    0.13
   5  -1  -4   -0.01    0.15
  -5   1   4    0.05    0.12
  -5   1   4    0.19    0.10
   4  -1  -4    1.39    0.23
   4  -1  -4    0.87    0.19
   4  -1  -4    1.20    0.20
   4  -1  -4    1.02    0.17
  -4   1   4    1.40    0.21
  -4   1   4    0.77    0.17
  -4   1   4    0.90    0.13
   3  -1  -4   29.73    1.03
   3  -1  -4   31.72    1.07
   3  -1  -4   30.23    1.06
   3  -1  -4   31.77    0.97
   3  -1  -4   30.96    1.03
  -3   1   4   31.68    1.06
  -3   1   4   31.45    1.06
  -3   1   4   29.83    0.96
  -3   1   4   29.43    1.04
  -3   1   4   31.11    1.07
   2  -1  -4   14.04    0.52
   2  -1  -4   12.59    0.44
   2  -1  -4   13.44    0.47
   2  -1  -4   12.18    0.49
   2  -1  -4   12.70    0.53
  -2   1   4   12.40    0.50
  -2   1   4   12.61    0.46
  -2   1   4   13.97    0.55
  -2   1   4   13.39    0.51
  -2   1   4   12.83    0.51
   1  -1  -4   10.77    0.44
   1  -1  -4   11.23    0.38
   1  -1  -4   10.68    0.39
   1  -1  -4   10.47    0.40
   1  -1  -4   10.64    0.42
  -1   1   4   10.44    0.38
  -1   1   4   11.42    0.45
  -1   1   4   10.77    0.43
  -1   1   4   10.98    0.41
  -1   1   4   10.73    0.38
  -1   1   4   11.71    0.41
   0  -1  -4  764.77   23.85
   0  -1  -4  915.58   23.20
   0  -1  -4  836.37   23.42
   0  -1  -4  853.32   24.02
   0  -1  -4 1000.00   23.15
   0   1   4  839.72   23.95
   0   1   4  863.56   23.24
   0   1   4  893.16   24.09
   0   1   4  876.98   23.13
   0   1   4  830.83   23.34
  -1  -1  -4    6.46    0.27
  -1  -1  -4    6.08    0.31
  -1  -1  -4    6.18    0.27
  -1  -1  -4    5.95    0.23
  -1  -1  -4    6.36    0.27
   1   1   4    6.45    0.27
   1   1   4    6.10    0.28
   1   1   4    6.34    0.32
   1   1   4    5.73    0.27
  -2  -1  -4   14.31    0.53
  -2  -1  -4   13.22    0.56
  -2  -1  -4   12.90    0.49
  -2  -1  -4   12.38    0.48
   2   1   4   13.52    0.50
   2   1   4   13.15    0.48
   2   1   4   13.24    0.56
   2   1   4   14.04    0.52
  -3  -1  -4    1.49    0.23
  -3  -1  -4    1.35    0.16
  -3  -1  -4    1.19    0.16
   3   1   4    1.68    0.18
   3   1   4    1.50    0.20
   3   1   4    1.39    0.22
  -4  -1  -4   14.99    0.60
  -4  -1  -4   14.05    0.47
   4   1   4   14.64    0.66
   4   1   4   14.15    0.58
   4   1   4   13.20    0.57
   4   1   4   14.67    0.66
  -5  -1  -4   -0.02    0.09
  -5  -1  -4   -0.04    0.04
   5   1   4   -0.08    0.10
   5   1   4    0.15    0.12
   5   1   4   -0.01    0.14
   5   1   4   -0.01    0.09
   6   1   4    6.28    0.47
   6   1   4    5.57    0.45
   6   1   4    6.25    0.41
   7   1   4    0.75    0.24
   7   1   4    0.77    0.21
   7   1   4    0.93    0.27
   7  -2  -4    3.66    0.42
   7  -2  -4    2.95    0.42
  -7   2   4    2.95    0.28
   6  -2  -4    4.63    0.40
   6  -2  -4    4.85    0.50
   6  -2  -4    5.62    0.44
  -6   2   4    4.92    0.41
  -6   2   4    5.25    0.31
   5  -2  -4    7.99    0.50
   5  -2  -4    8.02    0.49
   5  -2  -4    7.03    0.45
  -5   2   4    7.53    0.46
  -5   2   4    8.13    0.39
   4  -2  -4   11.69    0.58
   4  -2  -4   11.92    0.56
   4  -2  -4   11.75    0.52
   4  -2  -4   11.21    0.54
  -4   2   4   11.90    0.57
  -4   2   4   11.72    0.48
  -4   2   4   11.74    0.55
   3  -2  -4   23.64    0.86
   3  -2  -4   24.28    0.88
   3  -2  -4   23.59    0.85
   3  -2  -4   23.64    0.84
   3  -2  -4   24.64    0.79
  -3   2   4   23.91    0.86
  -3   2   4   24.17    0.86
  -3   2   4   22.58    0.78
  -3   2   4   24.00    0.88
   2  -2  -4   14.71    0.56
   2  -2  -4   15.37    0.60
   2  -2  -4   16.94    0.55
   2  -2  -4   15.86    0.58
   2  -2  -4   15.48    0.49
  -2   2   4   16.58    0.61
  -2   2   4   15.82    0.54
  -2   2   4   14.98    0.58
  -2   2   4   14.66    0.58
  -2   2   4   15.81    0.60
   1  -2  -4    3.14    0.18
   1  -2  -4    3.67    0.23
   1  -2  -4    3.30    0.15
   1  -2  -4    3.34    0.19
   1  -2  -4    3.70    0.21
  -1   2   4    3.90    0.21
  -1   2   4    3.59    0.20
  -1   2   4    3.39    0.15
  -1   2   4    3.77    0.23
  -1   2   4    3.75    0.19
   0  -2  -4   50.06    1.39
   0  -2  -4   47.58    1.33
   0  -2  -4   44.83    1.40
   0  -2  -4   48.42    1.35
   0   2   4   46.98    1.34
   0   2   4   48.27    1.39
   0   2   4   46.58    1.41
   0   2   4   48.69    1.43
   0   2   4   48.03    1.34
  -1  -2  -4   40.56    1.20
  -1  -2  -4   42.14    1.25
  -1  -2  -4   42.06    1.16
  -1  -2  -4   39.98    1.28
  -1  -2  -4   40.62    1.22
   1   2   4   40.91    1.16
   1   2   4   43.09    1.30
   1   2   4   41.96    1.20
   1   2   4   44.23    1.23
   1   2   4   39.75    1.24
  -2  -2  -4   48.48    1.55
  -2  -2  -4   48.52    1.44
  -2  -2  -4   48.95    1.47
  -2  -2  -4   52.09    1.52
  -2  -2  -4   51.15    1.36
   2   2   4   50.51    1.52
   2   2   4   48.34    1.47
   2   2   4   48.61    1.56
   2   2   4   48.94    1.45
  -3  -2  -4    0.50    0.11
  -3  -2  -4    0.50    0.14
   3   2   4    0.37    0.14
   3   2   4    0.28    0.12
   3   2   4    0.57    0.11
  -4  -2  -4    2.15    0.11
  -4  -2  -4    2.28    0.20
   4   2   4    2.21    0.23
   4   2   4    2.09    0.27
   4   2   4    2.16    0.28
   4   2   4    2.13    0.24
  -5  -2  -4    6.89    0.38
  -5  -2  -4    6.39    0.24
   5   2   4    6.56    0.40
   5   2   4    6.40    0.45
   5   2   4    6.56    0.48
   5   2   4    6.12    0.37
   6   2   4    6.86    0.49
   6   2   4    6.10    0.48
   6   2   4    6.75    0.46
   7   2   4    0.52    0.24
   7   2   4    0.00    0.16
   7   2   4    0.71    0.25
   7  -3  -4    0.12    0.16
   7  -3  -4    0.00    0.17
  -7   3   4    0.15    0.11
   6  -3  -4    2.72    0.39
   6  -3  -4    3.04    0.36
   6  -3  -4    3.45    0.37
  -6   3   4    3.34    0.27
  -6   3   4    3.13    0.37
   5  -3  -4   16.60    0.79
   5  -3  -4   15.81    0.71
   5  -3  -4   15.93    0.73
  -5   3   4   15.52    0.72
  -5   3   4   16.66    0.64
   4  -3  -4    0.33    0.14
   4  -3  -4    0.14    0.09
   4  -3  -4   -0.04    0.09
   4  -3  -4    0.04    0.11
  -4   3   4    0.12    0.09
  -4   3   4    0.00    0.10
  -4   3   4    0.03    0.10
   3  -3  -4    1.80    0.20
   3  -3  -4    2.01    0.24
   3  -3  -4    1.93    0.22
   3  -3  -4    1.53    0.22
  -3   3   4    1.97    0.23
  -3   3   4    1.70    0.18
  -3   3   4    1.33    0.19
  -3   3   4    2.25    0.25
   2  -3  -4   39.22    1.27
   2  -3  -4   39.31    1.14
   2  -3  -4   41.99    1.28
   2  -3  -4   42.27    1.23
   2  -3  -4   43.03    1.28
  -2   3   4   41.35    1.29
  -2   3   4   42.63    1.30
  -2   3   4   41.09    1.28
  -2   3   4   41.31    1.31
  -2   3   4   39.00    1.22
   1  -3  -4    5.17    0.24
   1  -3  -4    5.29    0.24
   1  -3  -4    5.21    0.17
   1  -3  -4    4.86    0.27
   1  -3  -4    5.19    0.25
  -1   3   4    5.51    0.25
  -1   3   4    4.82    0.25
  -1   3   4    5.33    0.18
  -1   3   4    5.55    0.28
  -1   3   4    4.85    0.23
   0  -3  -4    0.31    0.07
   0  -3  -4    0.07    0.06
   0  -3  -4    0.25    0.05
   0   3   4    0.17    0.06
   0   3   4    0.05    0.08
   0   3   4    0.24    0.08
   0   3   4    0.24    0.06
   0   3   4    0.24    0.06
  -1  -3  -4    6.01    0.25
  -1  -3  -4    6.88    0.29
  -1  -3  -4    5.88    0.22
   1   3   4    6.03    0.25
   1   3   4    6.08    0.29
   1   3   4    6.09    0.22
   1   3   4    6.12    0.25
   1   3   4    6.22    0.29
  -2  -3  -4    0.93    0.06
  -2  -3  -4    0.92    0.16
  -2  -3  -4    1.00    0.15
   2   3   4    1.09    0.13
   2   3   4    0.83    0.15
   2   3   4    0.96    0.11
   2   3   4    0.86    0.15
  -3  -3  -4   47.01    1.44
  -3  -3  -4   47.35    1.54
   3   3   4   48.95    1.45
   3   3   4   46.87    1.53
  -4  -3  -4   30.30    1.01
   4   3   4   28.75    1.04
   4   3   4   29.90    1.09
   4   3   4   31.87    1.01
   4   3   4   29.14    1.11
  -5  -3  -4    7.96    0.43
   5   3   4    8.58    0.51
   5   3   4    7.76    0.48
   5   3   4    8.77    0.54
   5   3   4    8.06    0.41
   6   3   4    4.58    0.49
   6   3   4    5.24    0.42
   6   3   4    4.52    0.39
   7   3   4   -0.03    0.14
   7   3   4   -0.28    0.15
   7   3   4    0.07    0.15
   7  -4  -4    5.74    0.60
  -7   4   4    6.59    0.39
   6  -4  -4    0.15    0.16
   6  -4  -4    0.43    0.23
  -6   4   4    0.51    0.17
  -6   4   4    0.24    0.13
   5  -4  -4    0.44    0.18
   5  -4  -4    0.14    0.13
   5  -4  -4    0.28    0.09
   5  -4  -4    0.12    0.13
  -5   4   4    0.19    0.14
  -5   4   4    0.40    0.17
  -5   4   4    0.21    0.12
   4  -4  -4    4.33    0.31
   4  -4  -4    4.98    0.37
   4  -4  -4    5.06    0.23
   4  -4  -4    4.70    0.33
  -4   4   4    5.27    0.34
  -4   4   4    4.81    0.30
  -4   4   4    4.26    0.33
   3  -4  -4    1.39    0.17
   3  -4  -4    1.13    0.18
   3  -4  -4    1.48    0.20
   3  -4  -4    1.30    0.09
  -3   4   4    1.32    0.19
  -3   4   4    1.09    0.15
  -3   4   4    1.41    0.20
  -3   4   4    1.54    0.19
   2  -4  -4    0.33    0.10
   2  -4  -4    0.15    0.07
   2  -4  -4    0.26    0.03
   2  -4  -4    0.15    0.08
   2  -4  -4    0.15    0.03
   2  -4  -4    0.20    0.08
  -2   4   4    0.00    0.07
  -2   4   4    0.11    0.09
  -2   4   4    0.18    0.07
  -2   4   4    0.22    0.10
  -2   4   4    0.29    0.10
   1  -4  -4    2.71    0.19
   1  -4  -4    2.69    0.17
   1  -4  -4    2.44    0.16
  -1   4   4    2.97    0.19
  -1   4   4    2.65    0.17
  -1   4   4    3.11    0.18
  -1   4   4    3.10    0.21
   0  -4  -4   75.76    2.16
   0  -4  -4   78.46    2.11
   0  -4  -4   77.43    2.15
   0   4   4   76.89    2.05
   0   4   4   73.44    2.17
   0   4   4   74.03    2.11
   0   4   4   76.43    2.15
  -1  -4  -4   39.33    1.16
  -1  -4  -4   41.27    1.13
  -1  -4  -4   39.61    1.20
   1   4   4   39.75    1.13
   1   4   4   39.50    1.24
   1   4   4   41.10    1.17
   1   4   4   42.06    1.16
   1   4   4   37.96    1.22
  -2  -4  -4    1.33    0.07
  -2  -4  -4    1.17    0.17
  -2  -4  -4    1.15    0.10
  -2  -4  -4    1.35    0.16
   2   4   4    1.24    0.07
   2   4   4    1.06    0.11
   2   4   4    1.46    0.18
   2   4   4    1.01    0.15
   2   4   4    1.39    0.16
   3   4   4   16.29    0.69
   3   4   4   17.26    0.69
   3   4   4   18.42    0.61
  -4  -4  -4   -0.01    0.04
   4   4   4   -0.07    0.08
   4   4   4    0.02    0.06
   4   4   4    0.14    0.12
   4   4   4    0.12    0.12
  -5  -4  -4    7.62    0.41
   5   4   4    8.28    0.41
   5   4   4    8.00    0.49
   5   4   4    8.32    0.51
   5   4   4    7.63    0.53
   6   4   4    3.39    0.42
   6   4   4    3.58    0.39
   6   4   4    3.40    0.39
   7   4   4    0.38    0.19
   7   4   4   -0.06    0.18
   7   4   4    0.35    0.22
   8   4   4    5.05    0.54
   8   4   4    6.67    0.57
   8   4   4    5.93    0.52
   7  -5  -4    1.10    0.32
  -7   5   4    1.36    0.22
   6  -5  -4    2.28    0.29
   6  -5  -4    2.34    0.42
  -6   5   4    2.00    0.25
  -6   5   4    2.30    0.33
   5  -5  -4    2.68    0.41
   5  -5  -4    3.11    0.31
   5  -5  -4    2.56    0.31
  -5   5   4    2.53    0.27
  -5   5   4    2.80    0.33
   4  -5  -4    4.19    0.32
   4  -5  -4    3.54    0.19
   4  -5  -4    4.45    0.29
  -4   5   4    4.23    0.28
  -4   5   4    3.87    0.30
  -4   5   4    4.05    0.33
  -4   5   4    3.97    0.29
   3  -5  -4    3.06    0.23
   3  -5  -4    2.91    0.14
   3  -5  -4    2.93    0.22
  -3   5   4    2.80    0.24
  -3   5   4    3.02    0.26
  -3   5   4    2.91    0.22
  -3   5   4    2.53    0.21
   2  -5  -4    5.49    0.28
   2  -5  -4    5.41    0.29
  -2   5   4    5.28    0.29
  -2   5   4    5.46    0.29
  -2   5   4    5.49    0.29
  -2   5   4    5.35    0.29
   1  -5  -4   20.65    0.68
   1  -5  -4   21.64    0.69
   1  -5  -4   20.87    0.70
  -1   5   4   21.00    0.70
  -1   5   4   20.60    0.70
  -1   5   4   21.77    0.71
  -1   5   4   22.42    0.72
   0  -5  -4   38.23    1.12
   0  -5  -4   37.49    1.13
   0  -5  -4   38.87    1.14
   0   5   4   40.42    1.14
   0   5   4   38.76    1.14
   0   5   4   38.01    1.15
  -1  -5  -4   31.80    0.96
  -1  -5  -4   33.94    0.98
  -1  -5  -4   33.80    0.95
   1   5   4   32.04    0.96
   1   5   4   33.70    1.01
   1   5   4   33.11    0.97
  -2  -5  -4    2.67    0.22
  -2  -5  -4    2.83    0.15
  -2  -5  -4    2.83    0.18
   2   5   4    2.67    0.12
   2   5   4    2.19    0.18
   2   5   4    2.78    0.15
   2   5   4    2.85    0.22
  -3  -5  -4    0.26    0.07
   3   5   4    0.21    0.08
   3   5   4    0.20    0.10
   3   5   4    0.26    0.11
  -4  -5  -4    2.25    0.18
   4   5   4    1.97    0.27
   4   5   4    2.37    0.26
   4   5   4    1.90    0.26
   4   5   4    2.04    0.18
  -5  -5  -4    3.43    0.26
   5   5   4    4.70    0.30
   5   5   4    4.70    0.39
   5   5   4    4.38    0.37
   5   5   4    4.74    0.36
   6   5   4    2.12    0.34
   6   5   4    2.02    0.30
   6   5   4    3.13    0.40
   7   5   4    9.86    0.61
   7   5   4   10.06    0.67
   7   5   4   10.21    0.64
   8   5   4    1.24    0.29
   8   5   4    1.23    0.30
   8   5   4    1.24    0.31
  -7   6   4    0.65    0.17
  -6   6   4    1.84    0.32
  -6   6   4    1.93    0.25
   5  -6  -4    0.32    0.13
  -5   6   4    0.43    0.15
  -5   6   4    0.76    0.21
   4  -6  -4    6.07    0.25
   4  -6  -4    5.60    0.38
   4  -6  -4    6.38    0.34
  -4   6   4    6.33    0.35
  -4   6   4    5.63    0.35
  -4   6   4    5.72    0.39
  -4   6   4    5.45    0.40
   3  -6  -4    6.91    0.24
   3  -6  -4    6.38    0.36
   3  -6  -4    6.81    0.34
  -3   6   4    6.95    0.35
  -3   6   4    6.98    0.36
  -3   6   4    6.93    0.40
  -3   6   4    6.51    0.37
   2  -6  -4    0.08    0.07
  -2   6   4    0.09    0.06
  -2   6   4    0.11    0.08
  -2   6   4    0.08    0.08
  -2   6   4    0.13    0.08
   1  -6  -4    0.67    0.11
   1  -6  -4    0.72    0.10
   1  -6  -4    1.03    0.12
  -1   6   4    0.97    0.14
  -1   6   4    0.71    0.11
  -1   6   4    0.71    0.12
  -1   6   4    0.66    0.11
  -1   6   4    0.62    0.05
   0  -6  -4    0.75    0.08
   0  -6  -4    0.90    0.09
   0  -6  -4    0.73    0.11
   0   6   4    0.78    0.09
   0   6   4    0.75    0.11
   0   6   4    0.88    0.10
  -1  -6  -4    7.00    0.28
  -1  -6  -4    6.94    0.22
  -1  -6  -4    6.68    0.23
   1   6   4    6.42    0.27
   1   6   4    6.62    0.27
   1   6   4    6.95    0.24
  -2  -6  -4    5.58    0.21
  -2  -6  -4    5.33    0.23
   2   6   4    5.16    0.32
   2   6   4    5.54    0.22
   2   6   4    5.19    0.26
   2   6   4    5.20    0.21
  -3  -6  -4    6.22    0.27
   3   6   4    6.19    0.20
   3   6   4    6.21    0.27
   3   6   4    6.02    0.37
  -4  -6  -4    1.22    0.15
   4   6   4    1.36    0.17
   4   6   4    1.05    0.21
   4   6   4    1.06    0.18
   4   6   4    0.96    0.21
  -5  -6  -4    2.54    0.21
   5   6   4    3.23    0.33
   5   6   4    2.39    0.33
   5   6   4    2.56    0.22
   5   6   4    2.51    0.33
   6   6   4    4.88    0.49
   6   6   4    4.77    0.51
   6   6   4    3.93    0.40
   7   6   4    1.58    0.32
   7   6   4    1.53    0.33
   7   6   4    1.28    0.25
   8   6   4    4.04    0.52
   8   6   4    4.16    0.51
   8   6   4    4.21    0.47
  -6   7   4    1.29    0.27
  -6   7   4    1.37    0.23
  -5   7   4    2.32    0.27
  -5   7   4    2.83    0.33
   4  -7  -4    6.56    0.34
   4  -7  -4    5.41    0.38
  -4   7   4    6.69    0.34
  -4   7   4    5.85    0.40
  -4   7   4    5.76    0.36
   3  -7  -4    0.01    0.05
   3  -7  -4    0.57    0.07
  -3   7   4    0.52    0.14
  -3   7   4    0.24    0.11
  -3   7   4    0.30    0.13
  -3   7   4    0.57    0.12
   2  -7  -4    2.80    0.21
  -2   7   4    3.01    0.24
  -2   7   4    3.50    0.24
  -2   7   4    3.03    0.21
  -2   7   4    3.15    0.22
   1  -7  -4   39.92    1.18
  -1   7   4   39.87    1.20
  -1   7   4   38.27    1.08
  -1   7   4   38.24    1.21
  -1   7   4   38.43    1.22
  -1   7   4   39.75    1.20
   0  -7  -4   13.66    0.41
   0  -7  -4   13.36    0.41
   0  -7  -4   12.97    0.50
   0   7   4   12.98    0.50
   0   7   4   13.08    0.45
   0   7   4   13.41    0.45
   0   7   4   13.20    0.45
   1   7   4    0.89    0.11
   1   7   4    0.73    0.08
   1   7   4    0.81    0.07
  -2  -7  -4   36.66    1.07
  -2  -7  -4   37.96    1.05
   2   7   4   35.13    1.23
   2   7   4   37.39    1.08
   2   7   4   38.11    1.08
   2   7   4   36.49    1.13
  -3  -7  -4    1.26    0.12
   3   7   4    1.20    0.21
   3   7   4    0.99    0.09
   3   7   4    1.10    0.12
  -4  -7  -4   18.75    0.66
   4   7   4   18.00    0.66
   4   7   4   19.98    0.83
   4   7   4   19.03    0.72
   4   7   4   19.62    0.82
  -5  -7  -4   12.09    0.52
   5   7   4   12.88    0.53
   5   7   4   11.11    0.66
   5   7   4   12.99    0.60
   5   7   4   13.25    0.67
   6   7   4    1.36    0.29
   6   7   4    1.48    0.29
   6   7   4    1.36    0.25
   7   7   4    2.15    0.37
   7   7   4    2.40    0.37
   7   7   4    2.47    0.35
  -6   8   4    0.06    0.17
  -6   8   4    0.07    0.12
  -5   8   4    0.54    0.19
  -5   8   4    0.54    0.16
  -4   8   4    0.55    0.16
  -4   8   4    0.29    0.15
   3  -8  -4    1.90    0.23
   3  -8  -4    1.63    0.11
  -3   8   4    1.72    0.19
  -3   8   4    1.62    0.22
  -3   8   4    1.44    0.23
  -3   8   4    1.54    0.21
   2  -8  -4    4.47    0.26
  -2   8   4    4.57    0.29
  -2   8   4    4.43    0.29
  -2   8   4    3.96    0.26
  -2   8   4    4.67    0.26
  -2   8   4    4.27    0.17
   1  -8  -4   13.30    0.46
  -1   8   4   12.98    0.51
  -1   8   4   13.21    0.43
  -1   8   4   12.87    0.49
  -1   8   4   13.02    0.51
  -1   8   4   13.63    0.54
   0  -8  -4   12.89    0.38
   0   8   4   12.72    0.44
   0   8   4   12.46    0.50
   0   8   4   12.28    0.43
   0   8   4   12.40    0.44
   1   8   4    4.34    0.18
   1   8   4    4.48    0.24
   1   8   4    4.14    0.16
   2   8   4    5.92    0.21
   2   8   4    5.24    0.34
   2   8   4    5.55    0.24
   2   8   4    6.58    0.27
  -3  -8  -4    1.17    0.09
   3   8   4    1.16    0.21
   3   8   4    1.12    0.11
   3   8   4    1.23    0.23
   3   8   4    1.35    0.12
   3   8   4    1.06    0.14
  -4  -8  -4    3.49    0.20
   4   8   4    3.59    0.39
   4   8   4    3.33    0.21
   4   8   4    3.46    0.37
   4   8   4    3.35    0.24
   4   8   4    3.14    0.14
   4   8   4    3.14    0.14
   5   8   4    5.74    0.37
   5   8   4    6.65    0.47
   5   8   4    5.79    0.32
   5   8   4    7.06    0.51
   6   8   4    2.81    0.32
   6   8   4    3.64    0.45
   6   8   4    3.53    0.43
   7   8   4    3.70    0.48
   7   8   4    4.28    0.44
   7   8   4    5.49    0.58
  -6   9   4    0.73    0.20
  -6   9   4    0.62    0.22
  -5   9   4    0.21    0.16
  -5   9   4    0.14    0.15
  -4   9   4   -0.01    0.12
  -4   9   4    0.29    0.15
  -3   9   4    0.57    0.15
  -3   9   4    0.66    0.17
  -3   9   4    0.57    0.16
   2  -9  -4    1.10    0.15
  -2   9   4    1.16    0.09
  -2   9   4    1.29    0.18
  -2   9   4    1.11    0.19
  -2   9   4    1.29    0.16
  -2   9   4    1.36    0.20
   1  -9  -4    6.15    0.26
  -1   9   4    6.18    0.31
  -1   9   4    6.56    0.32
  -1   9   4    6.36    0.26
  -1   9   4    5.88    0.34
  -1   9   4    5.91    0.29
   0   9   4    2.36    0.14
   0   9   4    2.31    0.17
   0   9   4    2.05    0.22
   0   9   4    2.29    0.15
   1   9   4    0.73    0.06
   1   9   4    0.85    0.07
   1   9   4    0.71    0.13
   2   9   4   28.14    0.87
   2   9   4   25.59    0.80
   2   9   4   26.30    0.98
   2   9   4   26.60    0.77
   3   9   4    9.20    0.36
   3   9   4    9.41    0.53
   3   9   4    8.59    0.35
   3   9   4    9.17    0.33
   3   9   4    7.79    0.46
   4   9   4    0.02    0.10
   4   9   4   -0.08    0.04
   4   9   4    0.02    0.06
   4   9   4   -0.06    0.11
   4   9   4    0.11    0.08
   5   9   4   -0.01    0.06
   5   9   4   -0.19    0.07
   5   9   4   -0.03    0.14
   5   9   4    0.00    0.15
   6   9   4    0.14    0.18
   6   9   4    0.10    0.12
   6   9   4   -0.10    0.13
   7   9   4    0.35    0.25
   7   9   4    0.40    0.24
   7   9   4    0.58    0.20
  -5  10   4    0.42    0.18
  -5  10   4    0.34    0.14
  -4  10   4   -0.09    0.12
  -4  10   4    0.20    0.13
  -3  10   4    0.61    0.18
  -3  10   4    0.67    0.17
   2 -10  -4    0.07    0.07
  -2  10   4    0.21    0.11
  -2  10   4    0.04    0.09
  -2  10   4    0.08    0.08
  -2  10   4    0.12    0.05
  -2  10   4    0.05    0.10
   1 -10  -4    0.54    0.09
  -1  10   4    0.52    0.14
  -1  10   4    0.40    0.11
  -1  10   4    0.38    0.10
  -1  10   4    0.52    0.09
  -1  10   4    0.33    0.09
   0  10   4    0.14    0.06
   0  10   4    0.13    0.07
   0  10   4    0.00    0.07
   0  10   4    0.03    0.05
   1  10   4    0.07    0.08
   1  10   4    0.21    0.04
   1  10   4    0.22    0.09
   1  10   4    0.21    0.04
   2  10   4    5.15    0.36
   2  10   4    4.42    0.26
   2  10   4    4.72    0.17
   3  10   4   13.67    0.66
   3  10   4   13.20    0.49
   3  10   4   13.53    0.64
   3  10   4   12.88    0.43
   3  10   4   12.82    0.45
   4  10   4    1.17    0.13
   4  10   4    1.13    0.24
   4  10   4    1.13    0.15
   4  10   4    0.81    0.23
   4  10   4    1.22    0.13
   5  10   4    5.30    0.43
   5  10   4    5.56    0.30
   5  10   4    5.09    0.51
   5  10   4    5.62    0.33
   6  10   4    1.06    0.29
   6  10   4    0.88    0.25
   6  10   4    0.65    0.18
   7  10   4    2.85    0.45
   7  10   4    2.20    0.30
   7  10   4    2.73    0.43
  -5  11   4    1.18    0.25
  -5  11   4    1.49    0.25
  -4  11   4   -0.07    0.12
  -4  11   4   -0.14    0.11
  -3  11   4    2.52    0.32
  -3  11   4    1.98    0.25
  -2  11   4    0.77    0.15
  -2  11   4    1.09    0.20
  -2  11   4    0.68    0.10
  -2  11   4    0.66    0.17
  -1  11   4    0.51    0.11
  -1  11   4    0.44    0.11
  -1  11   4    0.29    0.11
  -1  11   4    0.56    0.15
  -1  11   4    0.44    0.10
   0  11   4    2.61    0.18
   0  11   4    2.75    0.21
   0  11   4    2.38    0.27
   0  11   4    2.39    0.16
   1  11   4    2.93    0.24
   1  11   4    2.30    0.11
   1  11   4    2.60    0.26
   2  11   4    0.78    0.18
   2  11   4    0.81    0.17
   2  11   4    0.91    0.20
   2  11   4    0.57    0.13
   3  11   4   -0.01    0.12
   3  11   4    0.06    0.13
   3  11   4    0.08    0.05
   3  11   4    0.07    0.04
   3  11   4    0.12    0.08
   4  11   4    0.43    0.10
   4  11   4    0.47    0.09
   4  11   4    0.21    0.17
   4  11   4    0.46    0.18
   4  11   4    0.40    0.10
   5  11   4    0.64    0.22
   5  11   4    0.38    0.12
   5  11   4    0.05    0.14
   5  11   4    0.30    0.09
   6  11   4    1.98    0.25
   6  11   4    2.56    0.40
   6  11   4    1.66    0.31
   7  11   4    1.11    0.30
   7  11   4    1.33    0.24
   7  11   4    1.36    0.34
  -4  12   4    1.11    0.24
  -4  12   4    0.80    0.21
  -3  12   4    0.20    0.15
  -3  12   4    0.30    0.13
  -2  12   4    2.11    0.24
  -2  12   4    1.86    0.27
  -1  12   4    0.25    0.09
  -1  12   4    0.21    0.09
  -1  12   4    0.10    0.12
   0  12   4    8.38    0.34
   0  12   4    8.52    0.47
   0  12   4    8.14    0.36
   0  12   4    8.48    0.40
   1  12   4    1.63    0.23
   1  12   4    1.77    0.26
   1  12   4    2.20    0.25
   2  12   4    2.13    0.23
   2  12   4    1.97    0.29
   2  12   4    1.77    0.27
   2  12   4    2.04    0.25
   3  12   4    8.64    0.51
   3  12   4    8.58    0.53
   3  12   4    9.52    0.43
   4  12   4   -0.09    0.13
   4  12   4   -0.04    0.06
   4  12   4    0.01    0.05
   4  12   4    0.03    0.11
   4  12   4    0.04    0.04
   5  12   4    0.10    0.16
   5  12   4    0.46    0.21
   5  12   4    0.17    0.08
   5  12   4    0.16    0.10
   6  12   4    0.31    0.20
   6  12   4    0.30    0.13
   6  12   4    0.20    0.19
  -4  13   4    1.54    0.27
  -4  13   4    1.26    0.26
  -3  13   4    0.19    0.16
  -3  13   4    0.12    0.13
  -2  13   4    1.59    0.27
  -2  13   4    1.48    0.21
  -1  13   4    8.58    0.45
  -1  13   4    8.04    0.38
  -1  13   4    8.61    0.39
  -1  13   4    9.06    0.50
   0  13   4    0.18    0.08
   0  13   4    0.38    0.14
   0  13   4    0.14    0.07
   0  13   4    0.03    0.12
   0  13   4    0.17    0.10
   1  13   4    3.19    0.33
   1  13   4    3.46    0.29
   1  13   4    2.85    0.29
   2  13   4    0.18    0.14
   2  13   4    0.23    0.13
   2  13   4    0.05    0.09
   2  13   4    0.18    0.14
   3  13   4   -0.02    0.09
   3  13   4    0.02    0.12
   3  13   4    0.05    0.08
   3  13   4    0.06    0.12
   4  13   4    2.91    0.23
   4  13   4    2.66    0.14
   4  13   4    2.77    0.37
   4  13   4    2.64    0.14
   4  13   4    2.34    0.38
   5  13   4    0.15    0.07
   5  13   4    0.06    0.20
   5  13   4    0.08    0.14
   5  13   4    0.09    0.08
   6  13   4    0.23    0.11
   6  13   4    0.92    0.30
   6  13   4    0.11    0.16
  -3  14   4    2.39    0.30
  -3  14   4    2.97    0.38
  -2  14   4    1.88    0.29
  -2  14   4    2.00    0.25
  -1  14   4    1.92    0.21
  -1  14   4    1.57    0.27
   0  14   4    6.71    0.33
   0  14   4    6.57    0.37
   0  14   4    6.86    0.29
   0  14   4    6.81    0.41
   0  14   4    7.81    0.46
   1  14   4    0.29    0.12
   1  14   4    0.26    0.13
   1  14   4    0.25    0.15
   2  14   4   -0.22    0.11
   2  14   4    0.04    0.11
   2  14   4    0.03    0.14
   2  14   4   -0.11    0.09
   3  14   4    0.76    0.16
   3  14   4    1.04    0.22
   3  14   4    0.58    0.17
   3  14   4    0.43    0.20
   4  14   4    0.12    0.10
   4  14   4   -0.05    0.17
   4  14   4    0.21    0.15
   4  14   4    0.25    0.15
   5  14   4    0.21    0.07
   5  14   4    0.22    0.07
   5  14   4    0.34    0.20
   5  14   4    0.19    0.24
   6  14   4    0.90    0.28
   6  14   4    0.91    0.15
   6  14   4    1.15    0.32
  -2  15   4    0.21    0.14
  -2  15   4    0.21    0.16
  -1  15   4    0.97    0.22
  -1  15   4    1.26    0.17
   0  15   4    0.06    0.14
   0  15   4    0.06    0.09
   0  15   4    0.09    0.07
   1  15   4    1.64    0.25
   1  15   4    2.75    0.33
   1  15   4    2.05    0.32
   1  15   4    2.49    0.31
   2  15   4    0.69    0.21
   2  15   4    0.67    0.21
   2  15   4    1.02    0.23
   2  15   4    1.26    0.23
   3  15   4    0.73    0.20
   3  15   4    0.74    0.23
   3  15   4    1.07    0.23
   3  15   4    0.93    0.19
   4  15   4    0.06    0.15
   4  15   4    0.02    0.11
   4  15   4    0.00    0.12
   4  15   4    0.32    0.20
   5  15   4    0.07    0.04
   5  15   4    0.18    0.05
   5  15   4    0.05    0.14
   5  15   4    0.14    0.19
   5  15   4    0.16    0.21
  -1  16   4    1.32    0.28
  -1  16   4    0.66    0.14
   0  16   4    0.11    0.08
   0  16   4    0.00    0.14
   0  16   4    0.07    0.06
   1  16   4    3.63    0.39
   1  16   4    3.86    0.43
   1  16   4    4.50    0.35
   2  16   4    0.55    0.21
   2  16   4    0.54    0.17
   2  16   4    0.04    0.12
   2  16   4    0.26    0.17
   3  16   4    4.35    0.45
   3  16   4    4.23    0.48
   3  16   4    4.50    0.36
   4  16   4    0.31    0.22
   4  16   4    0.53    0.18
   4  16   4    0.26    0.17
   3  12  -5    0.16    0.10
   3  12  -5   -0.05    0.15
   3  12  -5    0.04    0.17
   2  12  -5    0.35    0.12
   2  12  -5    0.45    0.21
   1  12  -5    0.64    0.15
   1  12  -5    0.61    0.22
   0  12  -5    0.78    0.17
   0  12  -5    0.58    0.20
   4  11  -5    0.38    0.21
   4  11  -5    0.40    0.13
   4  11  -5    0.60    0.23
   3  11  -5    1.16    0.27
   3  11  -5    1.45    0.30
   3  11  -5    1.25    0.17
   2  11  -5    0.36    0.11
   2  11  -5    0.48    0.18
   2  11  -5    0.08    0.16
   1  11  -5    1.55    0.29
   1  11  -5    1.60    0.20
   0  11  -5   -0.13    0.14
   0  11  -5   -0.01    0.11
  -1  11  -5    0.18    0.12
  -1  11  -5    0.33    0.15
  -2  11  -5    0.58    0.19
  -2  11  -5    0.45    0.17
   5  10  -5    0.14    0.19
   5  10  -5    0.47    0.14
   5  10  -5    0.11    0.20
   4  10  -5    0.69    0.24
   4  10  -5    0.84    0.25
   4  10  -5    0.94    0.17
   3  10  -5    0.37    0.18
   3  10  -5    0.71    0.14
   3  10  -5    0.17    0.18
   2  10  -5    0.84    0.22
   2  10  -5    0.43    0.12
   2  10  -5    0.76    0.24
   1  10  -5    2.75    0.31
   1  10  -5    3.38    0.39
   1  10  -5    3.08    0.24
   0  10  -5    0.14    0.10
   0  10  -5    0.04    0.12
  -1  10  -5    0.28    0.13
  -1  10  -5    0.43    0.17
  -2  10  -5    0.11    0.13
  -2  10  -5    0.05    0.11
  -3  10  -5   -0.12    0.12
  -3  10  -5   -0.04    0.11
  -3  10  -5    0.07    0.14
   6   9  -5    4.57    0.59
   6   9  -5    5.93    0.39
   6   9  -5    4.47    0.50
   5   9  -5    1.29    0.21
   5   9  -5    0.77    0.27
   5   9  -5    0.85    0.25
   4   9  -5    0.13    0.10
   4   9  -5    0.27    0.17
   4   9  -5    0.01    0.16
   3   9  -5    0.68    0.14
   3   9  -5    0.53    0.20
   3   9  -5    0.38    0.18
   2   9  -5    1.79    0.20
   2   9  -5    1.94    0.29
   2   9  -5    1.62    0.28
   1   9  -5    0.42    0.15
   1   9  -5    0.21    0.14
   1   9  -5    0.17    0.11
   0   9  -5    4.35    0.29
   0   9  -5    3.98    0.27
   0   9  -5    4.90    0.37
  -1   9  -5   -0.03    0.09
  -1   9  -5    0.07    0.13
  -2   9  -5    1.36    0.21
  -2   9  -5    0.79    0.20
  -3   9  -5    0.13    0.14
  -3   9  -5    0.06    0.11
   6   8  -5    0.15    0.16
   6   8  -5   -0.44    0.17
   6   8  -5    0.06    0.11
   5   8  -5    1.33    0.31
   5   8  -5    1.25    0.32
   5   8  -5    2.05    0.26
   4   8  -5    2.31    0.34
   4   8  -5    2.71    0.38
   4   8  -5    2.56    0.27
   3   8  -5   -0.09    0.06
   3   8  -5    0.06    0.11
   3   8  -5    0.25    0.18
   2   8  -5    1.53    0.26
   2   8  -5    1.75    0.29
   2   8  -5    1.75    0.24
   2   8  -5    1.55    0.19
   1   8  -5    0.16    0.13
   1   8  -5   -0.16    0.06
   1   8  -5   -0.02    0.10
   1   8  -5   -0.01    0.09
   0   8  -5    0.43    0.13
   0   8  -5    0.51    0.17
   0   8  -5    0.41    0.12
   0   8  -5    0.57    0.18
  -1   8  -5    4.09    0.29
  -1   8  -5    4.40    0.34
  -2   8  -5    0.83    0.18
  -2   8  -5    0.76    0.18
  -3   8  -5   -0.05    0.11
  -3   8  -5    0.14    0.13
  -4   8  -5    0.09    0.11
  -4   8  -5    0.17    0.13
  -4   8  -5    0.10    0.14
   6   7  -5    0.96    0.32
   6   7  -5    0.24    0.18
   6   7  -5    0.68    0.21
   6   7  -5    0.51    0.18
   5   7  -5    0.59    0.27
   5   7  -5    0.71    0.17
   5   7  -5    0.93    0.18
   5   7  -5    0.89    0.23
   4   7  -5    2.00    0.34
   4   7  -5    2.29    0.24
   4   7  -5    2.43    0.34
   4   7  -5    2.39    0.25
   3   7  -5    9.22    0.52
   3   7  -5    8.89    0.37
   3   7  -5    9.28    0.57
   3   7  -5    9.86    0.47
   3   7  -5    8.91    0.42
   2   7  -5   18.76    0.80
   2   7  -5   17.87    0.77
   2   7  -5   17.37    0.66
   2   7  -5   18.82    0.74
  -2  -7   5   18.17    0.71
   1   7  -5    3.01    0.22
   1   7  -5    3.20    0.34
   1   7  -5    2.98    0.31
   1   7  -5    3.09    0.31
  -1  -7   5    3.31    0.27
   0   7  -5    0.07    0.10
   0   7  -5    0.18    0.10
   0   7  -5    0.09    0.09
   0   7  -5   -0.04    0.12
   0  -7   5    0.10    0.09
   0  -7   5    0.05    0.09
  -1   7  -5    2.91    0.33
  -1   7  -5    3.10    0.20
  -1   7  -5    3.21    0.35
  -1   7  -5    3.32    0.25
  -2   7  -5    0.26    0.11
  -2   7  -5    0.51    0.15
  -3   7  -5   -0.01    0.11
  -3   7  -5   -0.07    0.09
  -4   7  -5    0.57    0.20
  -4   7  -5    0.28    0.15
  -4   7  -5    0.25    0.16
  -5   7  -5    0.37    0.17
  -5   7  -5    0.73    0.22
  -5   7  -5    0.14    0.17
   7   6  -5    4.81    0.59
   7   6  -5    5.75    0.43
   7   6  -5    5.43    0.47
   6   6  -5    0.71    0.22
   6   6  -5    0.56    0.17
   6   6  -5    0.57    0.20
   6   6  -5    0.58    0.24
   5   6  -5    0.93    0.19
   5   6  -5    1.08    0.30
   5   6  -5    1.02    0.19
   5   6  -5    0.68    0.20
   4   6  -5    0.01    0.11
   4   6  -5   -0.03    0.16
   4   6  -5    0.15    0.09
   4   6  -5    0.10    0.11
   4   6  -5   -0.02    0.09
   3   6  -5    2.34    0.34
   3   6  -5    2.61    0.18
   3   6  -5    2.21    0.30
   3   6  -5    1.90    0.21
   3   6  -5    2.27    0.25
  -3  -6   5    2.56    0.27
  -3  -6   5    1.95    0.17
   2   6  -5    2.83    0.32
   2   6  -5    2.76    0.12
   2   6  -5    2.44    0.19
   2   6  -5    2.84    0.25
   2   6  -5    2.81    0.32
  -2  -6   5    2.90    0.24
   1   6  -5   15.09    0.63
   1   6  -5   14.81    0.65
   1   6  -5   14.58    0.63
   1   6  -5   14.50    0.56
  -1  -6   5   14.81    0.62
   0   6  -5    5.08    0.36
   0   6  -5    5.34    0.30
   0   6  -5    5.87    0.37
   0   6  -5    5.41    0.31
   0  -6   5    5.27    0.35
   0  -6   5    5.74    0.32
  -1   6  -5    0.15    0.11
  -1   6  -5    0.23    0.13
  -1   6  -5    0.38    0.17
  -1   6  -5    0.08    0.07
  -1   6  -5    0.21    0.08
   1  -6   5    0.21    0.12
   1  -6   5    0.12    0.07
  -2   6  -5    0.12    0.11
  -2   6  -5    0.10    0.10
  -2   6  -5    0.24    0.12
  -3   6  -5    8.71    0.48
  -3   6  -5    8.95    0.49
  -4   6  -5    0.13    0.12
  -4   6  -5    0.18    0.13
  -4   6  -5    0.30    0.15
   4  -6   5   -0.16    0.15
  -5   6  -5    0.59    0.22
  -5   6  -5    0.71    0.19
  -5   6  -5    0.51    0.17
   5  -6   5    0.54    0.20
   7   5  -5    3.65    0.40
   7   5  -5    2.93    0.38
   7   5  -5    2.24    0.42
   7   5  -5    2.95    0.41
   6   5  -5    5.14    0.39
   6   5  -5    5.55    0.57
   6   5  -5    6.72    0.45
   6   5  -5    5.58    0.42
   5   5  -5    8.13    0.46
   5   5  -5    8.72    0.49
   5   5  -5    8.75    0.52
   5   5  -5    8.48    0.59
   4   5  -5    7.29    0.45
   4   5  -5    7.25    0.52
   4   5  -5    7.80    0.42
   4   5  -5    7.65    0.41
   4   5  -5    7.78    0.41
  -4  -5   5    8.14    0.47
   3   5  -5    3.06    0.23
   3   5  -5    3.44    0.39
   3   5  -5    3.82    0.36
   3   5  -5    3.23    0.26
   3   5  -5    3.19    0.21
  -3  -5   5    3.08    0.21
  -3  -5   5    3.09    0.27
   2   5  -5    0.08    0.06
   2   5  -5    0.04    0.08
   2   5  -5    0.08    0.09
   2   5  -5    0.02    0.04
   2   5  -5    0.16    0.12
  -2  -5   5    0.05    0.08
   1   5  -5   11.29    0.45
   1   5  -5   10.77    0.51
   1   5  -5   10.31    0.51
   1   5  -5   11.54    0.51
  -1  -5   5   10.32    0.49
   0   5  -5    0.36    0.10
   0   5  -5    0.57    0.14
   0   5  -5    0.29    0.10
   0   5  -5    0.36    0.14
   0  -5   5    0.26    0.12
   0  -5   5    0.30    0.10
  -1   5  -5   30.31    1.13
  -1   5  -5   30.10    1.02
  -1   5  -5   30.84    1.06
  -1   5  -5   31.38    0.93
  -1   5  -5   30.50    0.95
   1  -5   5   30.56    1.11
   1  -5   5   30.17    0.95
  -2   5  -5    2.63    0.21
  -2   5  -5    2.10    0.29
  -2   5  -5    2.40    0.25
  -2   5  -5    1.91    0.25
   2  -5   5    2.05    0.13
  -3   5  -5    0.12    0.11
  -3   5  -5    0.12    0.11
   3  -5   5    0.22    0.13
  -4   5  -5    0.89    0.19
  -4   5  -5    1.25    0.23
  -4   5  -5    1.19    0.20
   4  -5   5    0.77    0.21
  -5   5  -5    0.02    0.11
  -5   5  -5   -0.14    0.09
  -5   5  -5    0.22    0.17
   5  -5   5   -0.01    0.16
   6  -5   5   -0.12    0.19
   7   4  -5    0.04    0.18
   7   4  -5    0.15    0.14
   7   4  -5    0.06    0.19
   7   4  -5    0.12    0.14
   6   4  -5    1.02    0.22
   6   4  -5    1.64    0.35
   6   4  -5    0.85    0.20
   6   4  -5    1.21    0.26
   5   4  -5    7.47    0.56
   5   4  -5    7.81    0.45
   5   4  -5    7.26    0.46
   5   4  -5    7.29    0.44
   4   4  -5   17.67    0.84
   4   4  -5   18.73    0.74
   4   4  -5   18.62    0.72
   4   4  -5   19.36    0.75
   4   4  -5   18.15    0.77
  -4  -4   5   18.53    0.75
   3   4  -5    0.77    0.20
   3   4  -5    0.95    0.17
   3   4  -5    0.53    0.16
   3   4  -5    0.72    0.14
   3   4  -5    0.80    0.13
  -3  -4   5    0.93    0.14
  -3  -4   5    0.76    0.16
   2   4  -5    0.25    0.09
   2   4  -5    0.09    0.08
   2   4  -5    0.23    0.10
   2   4  -5    0.19    0.06
   2   4  -5    0.04    0.10
  -2  -4   5    0.12    0.10
  -2  -4   5    0.14    0.06
   1   4  -5    1.68    0.22
   1   4  -5    1.61    0.22
   1   4  -5    2.29    0.25
   1   4  -5    1.87    0.19
  -1  -4   5    2.07    0.24
  -1  -4   5    2.15    0.23
   0   4  -5   -0.03    0.07
   0   4  -5    0.15    0.09
   0   4  -5    0.09    0.10
   0   4  -5    0.02    0.06
   0  -4   5    0.04    0.07
   0  -4   5   -0.10    0.07
  -1   4  -5   15.03    0.62
  -1   4  -5   15.33    0.51
  -1   4  -5   15.24    0.67
  -1   4  -5   15.18    0.54
  -1   4  -5   15.92    0.59
   1  -4   5   14.74    0.54
  -2   4  -5   16.06    0.60
  -2   4  -5   16.31    0.74
  -2   4  -5   15.68    0.64
  -2   4  -5   15.78    0.62
   2  -4   5   15.32    0.52
   2  -4   5   15.06    0.71
   2  -4   5   16.17    0.60
  -3   4  -5   25.82    1.07
  -3   4  -5   25.52    0.92
  -3   4  -5   23.72    0.90
   3  -4   5   24.92    0.71
   3  -4   5   24.98    0.90
   3  -4   5   24.40    0.99
   3  -4   5   23.92    0.71
  -4   4  -5    1.19    0.19
  -4   4  -5    1.93    0.25
  -4   4  -5    1.46    0.24
   4  -4   5    1.56    0.26
  -5   4  -5    3.10    0.35
  -5   4  -5    2.46    0.26
  -5   4  -5    2.80    0.31
   5  -4   5    3.11    0.37
   6  -4   5    1.30    0.30
   7   3  -5    1.27    0.29
   7   3  -5    0.94    0.21
   7   3  -5    1.28    0.32
   7   3  -5    1.31    0.27
   6   3  -5    0.40    0.16
   6   3  -5    0.52    0.23
   6   3  -5    0.27    0.15
   6   3  -5    0.48    0.18
  -6  -3   5    0.50    0.12
   5   3  -5    0.24    0.18
   5   3  -5    0.09    0.10
   5   3  -5    0.02    0.11
   5   3  -5    0.01    0.14
  -5  -3   5   -0.10    0.07
   4   3  -5   25.89    0.95
   4   3  -5   25.95    0.94
   4   3  -5   25.67    0.94
   4   3  -5   26.70    0.96
   4   3  -5   24.90    1.04
   3   3  -5   12.74    0.50
   3   3  -5   12.02    0.54
   3   3  -5   13.12    0.54
   3   3  -5   12.48    0.61
   3   3  -5   12.66    0.52
  -3  -3   5    9.51    0.50
  -3  -3   5   12.54    0.49
   2   3  -5    2.39    0.15
   2   3  -5    2.05    0.23
   2   3  -5    2.06    0.26
   2   3  -5    2.34    0.24
   2   3  -5    2.68    0.19
  -2  -3   5    2.20    0.14
  -2  -3   5    2.51    0.25
   1   3  -5   20.18    0.76
   1   3  -5   21.50    0.73
   1   3  -5   22.30    0.79
   1   3  -5   21.00    0.78
  -1  -3   5   21.19    0.79
  -1  -3   5   21.09    0.79
   0   3  -5    4.00    0.24
   0   3  -5    4.97    0.28
   0   3  -5    4.86    0.31
   0   3  -5    4.16    0.27
   0  -3   5    5.42    0.29
  -1   3  -5   13.11    0.44
  -1   3  -5   13.38    0.48
  -1   3  -5   11.84    0.52
  -1   3  -5   12.95    0.51
  -1   3  -5   13.25    0.59
   1  -3   5   13.24    0.44
   1  -3   5   12.99    0.59
   1  -3   5   12.70    0.49
  -2   3  -5    0.29    0.11
  -2   3  -5    0.35    0.12
  -2   3  -5    0.50    0.16
  -2   3  -5    0.38    0.10
   2  -3   5    0.42    0.11
   2  -3   5    0.24    0.08
   2  -3   5    0.20    0.12
  -3   3  -5   -0.07    0.07
  -3   3  -5    0.00    0.09
  -3   3  -5    0.17    0.13
   3  -3   5   -0.09    0.08
   3  -3   5    0.02    0.05
  -4   3  -5   13.36    0.57
  -4   3  -5   14.18    0.63
  -4   3  -5   13.37    0.60
   4  -3   5   13.35    0.68
   4  -3   5   13.41    0.47
   4  -3   5   13.18    0.63
  -5   3  -5    1.29    0.24
  -5   3  -5    1.17    0.22
  -5   3  -5    1.46    0.19
   5  -3   5    1.25    0.27
   6  -3   5   -0.10    0.17
   7   2  -5    2.13    0.33
   7   2  -5    2.94    0.41
   7   2  -5    2.32    0.31
   7   2  -5    2.68    0.43
  -7  -2   5    1.81    0.22
   6   2  -5    6.53    0.48
   6   2  -5    5.53    0.41
   6   2  -5    7.41    0.46
   6   2  -5    6.53    0.52
  -6  -2   5    6.48    0.35
   5   2  -5    0.03    0.11
   5   2  -5    0.01    0.15
   5   2  -5   -0.11    0.12
   5   2  -5   -0.07    0.08
  -5  -2   5    0.04    0.08
  -5  -2   5    0.09    0.10
   4   2  -5    5.80    0.36
   4   2  -5    5.35    0.41
   4   2  -5    5.66    0.34
   4   2  -5    5.63    0.35
   4   2  -5    5.45    0.34
  -4  -2   5    5.32    0.30
  -4  -2   5    4.95    0.34
   3   2  -5    2.88    0.22
   3   2  -5    3.01    0.24
   3   2  -5    2.75    0.22
   3   2  -5    2.93    0.23
   3   2  -5    3.10    0.33
  -3  -2   5    2.83    0.22
  -3  -2   5    3.32    0.25
  -3  -2   5    3.10    0.20
   2   2  -5    3.78    0.29
   2   2  -5    3.97    0.26
   2   2  -5    3.50    0.24
   2   2  -5    3.92    0.20
   2   2  -5    3.90    0.24
  -2  -2   5    2.92    0.23
  -2  -2   5    3.95    0.21
  -2  -2   5    4.18    0.27
   1   2  -5    1.15    0.17
   1   2  -5    1.53    0.20
   1   2  -5    1.28    0.15
   1   2  -5    1.03    0.14
   1   2  -5    1.35    0.19
  -1  -2   5    1.22    0.07
  -1  -2   5    1.02    0.15
  -1  -2   5    1.16    0.15
  -1  -2   5    1.30    0.19
  -1  -2   5    0.86    0.15
   0   2  -5  119.34    3.38
   0   2  -5  122.81    3.52
   0   2  -5  121.94    3.39
   0   2  -5  118.08    3.43
   0   2  -5  120.61    3.35
   0  -2   5  124.24    3.39
   0  -2   5  121.59    3.40
   0  -2   5  118.82    3.43
   0  -2   5  121.00    3.53
  -1   2  -5    6.12    0.37
  -1   2  -5    6.16    0.26
  -1   2  -5    6.12    0.33
  -1   2  -5    5.78    0.29
   1  -2   5    6.36    0.38
   1  -2   5    6.58    0.30
   1  -2   5    6.31    0.30
   1  -2   5    6.20    0.26
  -2   2  -5    2.28    0.18
  -2   2  -5    2.33    0.29
  -2   2  -5    2.32    0.20
  -2   2  -5    2.41    0.20
   2  -2   5    1.99    0.26
   2  -2   5    2.43    0.19
   2  -2   5    2.23    0.16
  -3   2  -5    3.57    0.27
  -3   2  -5    3.43    0.38
  -3   2  -5    3.58    0.26
   3  -2   5    3.24    0.31
   3  -2   5    3.24    0.37
   3  -2   5    3.50    0.20
  -4   2  -5    9.99    0.62
  -4   2  -5    9.74    0.44
  -4   2  -5    9.83    0.49
  -4   2  -5    9.60    0.49
   4  -2   5    9.75    0.40
   4  -2   5   10.08    0.56
   4  -2   5    9.93    0.53
  -5   2  -5   -0.07    0.12
  -5   2  -5    0.04    0.09
   5  -2   5    0.21    0.15
   5  -2   5    0.00    0.12
   6  -2   5    1.70    0.31
   7   1  -5    5.06    0.42
   7   1  -5    4.00    0.49
   7   1  -5    4.78    0.52
  -7  -1   5    4.31    0.30
   6   1  -5    4.69    0.50
   6   1  -5    4.17    0.45
   6   1  -5    4.10    0.36
  -6  -1   5    4.52    0.29
   5   1  -5    1.96    0.26
   5   1  -5    1.67    0.29
   5   1  -5    1.63    0.23
   5   1  -5    1.94    0.26
   5   1  -5    1.52    0.26
  -5  -1   5    2.01    0.21
  -5  -1   5    1.49    0.24
   4   1  -5   29.81    1.08
   4   1  -5   32.10    1.10
   4   1  -5   30.03    1.07
   4   1  -5   30.41    1.03
   4   1  -5   29.99    1.15
  -4  -1   5   29.54    0.99
  -4  -1   5   32.34    1.11
   3   1  -5    0.00    0.07
   3   1  -5    0.04    0.08
   3   1  -5    0.10    0.09
   3   1  -5   -0.13    0.09
   3   1  -5    0.06    0.07
  -3  -1   5   -0.06    0.06
  -3  -1   5    0.06    0.08
  -3  -1   5    0.13    0.09
   2   1  -5   -0.02    0.06
   2   1  -5   -0.03    0.06
   2   1  -5    0.01    0.07
   2   1  -5    0.04    0.09
   2   1  -5    0.10    0.07
   2   1  -5   -0.04    0.06
  -2  -1   5    0.10    0.08
  -2  -1   5   -0.06    0.08
  -2  -1   5    0.04    0.07
  -2  -1   5    0.01    0.06
  -2  -1   5   -0.01    0.06
   1   1  -5    0.86    0.12
   1   1  -5    0.95    0.16
   1   1  -5    0.86    0.15
   1   1  -5    0.76    0.13
   1   1  -5    0.94    0.13
  -1  -1   5    1.00    0.14
  -1  -1   5    0.72    0.14
  -1  -1   5    1.20    0.15
  -1  -1   5    1.01    0.17
  -1  -1   5    1.01    0.09
   0   1  -5    0.98    0.12
   0   1  -5    0.90    0.16
   0   1  -5    0.89    0.14
   0   1  -5    0.82    0.12
   0   1  -5    0.68    0.13
   0  -1   5    0.75    0.13
   0  -1   5    0.86    0.16
   0  -1   5    1.04    0.16
   0  -1   5    0.79    0.12
   0  -1   5    0.90    0.07
  -1   1  -5   34.13    1.11
  -1   1  -5   35.75    1.22
  -1   1  -5   36.48    1.06
  -1   1  -5   34.81    1.12
   1  -1   5   36.61    1.14
   1  -1   5   36.25    1.10
   1  -1   5   36.11    1.12
   1  -1   5   35.01    1.07
   1  -1   5   35.38    1.22
  -2   1  -5   15.36    0.68
  -2   1  -5   15.34    0.59
  -2   1  -5   15.29    0.57
  -2   1  -5   14.62    0.58
   2  -1   5   16.33    0.58
   2  -1   5   15.08    0.58
   2  -1   5   14.73    0.54
   2  -1   5   16.07    0.68
  -3   1  -5    0.46    0.18
  -3   1  -5    0.71    0.14
  -3   1  -5    0.39    0.11
   3  -1   5    0.42    0.15
   3  -1   5    0.55    0.12
   3  -1   5    0.57    0.17
  -4   1  -5    5.90    0.45
  -4   1  -5    5.37    0.34
  -4   1  -5    4.86    0.27
  -4   1  -5    4.66    0.31
   4  -1   5    5.83    0.38
   4  -1   5    4.82    0.28
   4  -1   5    4.71    0.37
  -5   1  -5    0.58    0.16
  -5   1  -5    0.55    0.11
   5  -1   5    0.66    0.14
   5  -1   5    0.59    0.19
   5  -1   5    0.68    0.21
   6  -1   5    0.57    0.21
   7  -1   5    0.18    0.21
   7   0  -5    0.69    0.27
   7   0  -5    0.46    0.20
   7   0  -5    0.63    0.25
  -7   0   5    0.28    0.13
   6   0  -5   -0.12    0.14
   6   0  -5    0.00    0.14
   6   0  -5    0.31    0.19
  -6   0   5   -0.01    0.09
   5   0  -5   10.96    0.57
   5   0  -5   11.33    0.61
   5   0  -5   12.29    0.57
   5   0  -5   12.26    0.64
  -5   0   5   12.53    0.59
  -5   0   5   11.42    0.50
   4   0  -5    1.62    0.23
   4   0  -5    1.65    0.26
   4   0  -5    1.79    0.23
   4   0  -5    1.27    0.21
   4   0  -5    1.62    0.19
  -4   0   5    2.03    0.25
  -4   0   5    1.45    0.18
   3   0  -5    0.06    0.09
   3   0  -5    0.07    0.07
   3   0  -5    0.22    0.10
   3   0  -5    0.34    0.14
   3   0  -5    0.46    0.12
  -3   0   5    0.17    0.10
  -3   0   5    0.10    0.09
  -3   0   5    0.31    0.11
  -3   0   5    0.19    0.08
   2   0  -5   16.89    0.64
   2   0  -5   17.90    0.59
   2   0  -5   16.79    0.67
   2   0  -5   16.16    0.61
   2   0  -5   16.39    0.59
  -2   0   5   15.96    0.58
  -2   0   5   16.98    0.65
  -2   0   5   16.76    0.67
  -2   0   5   16.73    0.60
  -2   0   5   16.92    0.62
   1   0  -5    4.04    0.26
   1   0  -5    3.74    0.25
   1   0  -5    4.09    0.23
   1   0  -5    3.88    0.21
   1   0  -5    3.67    0.21
  -1   0   5    3.98    0.23
  -1   0   5    3.99    0.19
  -1   0   5    3.64    0.21
  -1   0   5    4.16    0.26
  -1   0   5    3.92    0.22
  -1   0   5    4.30    0.27
   0   0  -5   26.92    0.89
   0   0  -5   30.20    0.97
   0   0  -5   27.91    0.90
   0   0  -5   28.41    0.92
   0   0   5   29.12    0.91
   0   0   5   27.78    0.90
   0   0   5   29.53    0.94
   0   0   5   27.98    0.84
   0   0   5   29.86    0.98
  -1   0  -5   30.34    1.07
  -1   0  -5   31.14    0.99
  -1   0  -5   32.40    0.95
  -1   0  -5   31.52    1.00
  -1   0  -5   32.01    0.96
   1   0   5   32.45    1.09
   1   0   5   31.29    0.99
   1   0   5   32.42    1.00
   1   0   5   31.94    1.00
   1   0   5   29.78    0.96
  -2   0  -5    1.21    0.16
  -2   0  -5    1.13    0.15
  -2   0  -5    0.78    0.17
  -2   0  -5    0.96    0.14
   2   0   5    0.79    0.18
   2   0   5    0.94    0.15
   2   0   5    1.04    0.14
   2   0   5    0.98    0.14
  -3   0  -5   27.81    0.95
  -3   0  -5   28.65    1.07
  -3   0  -5   26.24    0.93
   3   0   5   29.39    1.08
   3   0   5   26.35    0.97
   3   0   5   28.03    0.95
  -4   0  -5   13.31    0.59
  -4   0  -5   13.02    0.71
  -4   0  -5   13.75    0.50
  -4   0  -5   13.41    0.59
   4   0   5   14.46    0.68
   4   0   5   13.59    0.56
   4   0   5   15.05    0.59
   4   0   5   13.91    0.65
  -5   0  -5   -0.06    0.11
  -5   0  -5   -0.01    0.06
   5   0   5   -0.22    0.10
   5   0   5    0.18    0.14
   5   0   5   -0.11    0.09
   6   0   5    0.54    0.22
   6   0   5    1.10    0.21
   6   0   5    0.85    0.26
   7   0   5   -0.15    0.16
   7  -1  -5    0.04    0.18
   7  -1  -5    0.15    0.16
   7  -1  -5   -0.10    0.17
  -7   1   5    0.11    0.11
   6  -1  -5    3.11    0.35
   6  -1  -5    3.33    0.39
   6  -1  -5    2.50    0.35
  -6   1   5    3.34    0.25
   5  -1  -5    3.07    0.32
   5  -1  -5    3.73    0.40
   5  -1  -5    3.39    0.38
   5  -1  -5    3.63    0.31
  -5   1   5    2.89    0.23
  -5   1   5    4.19    0.40
   4  -1  -5   15.40    0.69
   4  -1  -5   16.06    0.67
   4  -1  -5   15.87    0.60
   4  -1  -5   15.43    0.72
   4  -1  -5   16.51    0.68
  -4   1   5   16.80    0.70
  -4   1   5   16.50    0.61
   3  -1  -5   26.30    0.86
   3  -1  -5   26.96    0.96
   3  -1  -5   25.08    0.98
   3  -1  -5   27.88    0.96
   3  -1  -5   29.98    0.97
  -3   1   5   27.82    0.89
  -3   1   5   28.39    0.97
  -3   1   5   26.56    0.96
   2  -1  -5    5.04    0.25
   2  -1  -5    4.66    0.27
   2  -1  -5    4.71    0.31
   2  -1  -5    4.50    0.26
   2  -1  -5    4.97    0.26
  -2   1   5    4.60    0.27
  -2   1   5    5.08    0.30
  -2   1   5    5.13    0.28
  -2   1   5    5.44    0.33
  -2   1   5    4.74    0.24
   1  -1  -5   30.17    0.97
   1  -1  -5   29.84    1.01
   1  -1  -5   30.80    0.93
   1  -1  -5   32.68    0.95
   1  -1  -5   29.69    1.00
  -1   1   5   30.42    1.02
  -1   1   5   31.18    0.95
  -1   1   5   29.86    0.98
  -1   1   5   31.70    0.94
  -1   1   5   33.22    1.03
   0  -1  -5   31.05    0.92
   0  -1  -5   29.25    0.98
   0  -1  -5   30.14    0.95
   0  -1  -5   31.04    1.02
   0  -1  -5   30.59    0.93
   0   1   5   32.75    0.95
   0   1   5   31.96    0.97
   0   1   5   30.36    0.99
   0   1   5   29.27    1.02
   0   1   5   31.61    0.93
  -1  -1  -5    8.43    0.37
  -1  -1  -5    9.91    0.44
  -1  -1  -5    9.16    0.36
  -1  -1  -5    9.60    0.34
  -1  -1  -5    9.18    0.37
   1   1   5    8.97    0.36
   1   1   5    8.89    0.38
   1   1   5    9.23    0.44
   1   1   5    9.66    0.37
   1   1   5    9.18    0.38
  -2  -1  -5   32.15    1.15
  -2  -1  -5   34.25    0.98
  -2  -1  -5   33.46    1.05
  -2  -1  -5   33.66    1.06
  -2  -1  -5   33.54    1.08
   2   1   5   33.66    1.06
   2   1   5   33.26    1.17
   2   1   5   32.89    1.05
   2   1   5   32.40    1.08
  -3  -1  -5   10.56    0.45
  -3  -1  -5   10.50    0.46
  -3  -1  -5   10.54    0.54
   3   1   5   10.53    0.54
   3   1   5    9.34    0.48
   3   1   5   10.47    0.44
  -4  -1  -5    3.27    0.18
  -4  -1  -5    3.81    0.27
   4   1   5    3.68    0.25
   4   1   5    4.20    0.35
   4   1   5    3.40    0.36
  -5  -1  -5   12.09    0.57
  -5  -1  -5   11.68    0.42
   5   1   5   12.08    0.55
   5   1   5   11.97    0.64
   5   1   5   11.95    0.63
   5   1   5   11.29    0.55
   6   1   5    3.55    0.35
   6   1   5    3.28    0.40
   6   1   5    3.05    0.41
   7   1   5    0.31    0.23
   7  -2  -5    0.33    0.23
   7  -2  -5    0.02    0.20
  -7   2   5    0.26    0.12
   6  -2  -5    0.45    0.16
   6  -2  -5    0.57    0.21
   6  -2  -5    0.75    0.25
  -6   2   5    0.41    0.18
  -6   2   5    0.38    0.13
   5  -2  -5    5.54    0.38
   5  -2  -5    5.60    0.44
   5  -2  -5    5.80    0.43
  -5   2   5    6.07    0.41
  -5   2   5    6.22    0.34
   4  -2  -5    2.48    0.30
   4  -2  -5    2.16    0.24
   4  -2  -5    2.20    0.26
   4  -2  -5    2.74    0.32
  -4   2   5    2.38    0.23
  -4   2   5    2.51    0.29
  -4   2   5    2.21    0.26
   3  -2  -5    0.13    0.06
   3  -2  -5   -0.03    0.08
   3  -2  -5    0.08    0.10
   3  -2  -5    0.11    0.11
   3  -2  -5    0.06    0.10
  -3   2   5    0.10    0.10
  -3   2   5    0.03    0.08
  -3   2   5    0.03    0.07
   2  -2  -5    5.53    0.24
   2  -2  -5    5.39    0.32
   2  -2  -5    5.87    0.31
   2  -2  -5    5.68    0.29
   2  -2  -5    5.78    0.28
  -2   2   5    5.87    0.32
  -2   2   5    5.23    0.27
  -2   2   5    6.09    0.33
  -2   2   5    5.89    0.35
  -2   2   5    5.63    0.31
   1  -2  -5    0.70    0.10
   1  -2  -5    0.56    0.12
   1  -2  -5    1.15    0.13
   1  -2  -5    0.65    0.14
   1  -2  -5    0.69    0.09
  -1   2   5    0.83    0.10
  -1   2   5    0.80    0.15
  -1   2   5    0.72    0.11
  -1   2   5    0.90    0.12
  -1   2   5    0.73    0.14
   0  -2  -5  130.30    3.61
   0  -2  -5  127.47    3.74
   0  -2  -5  138.31    3.63
   0  -2  -5  133.34    3.79
   0  -2  -5  132.74    3.71
   0   2   5  134.53    3.63
   0   2   5  136.42    3.62
   0   2   5  134.98    3.80
   0   2   5  139.95    3.72
   0   2   5  127.05    3.74
  -1  -2  -5   96.45    2.62
  -1  -2  -5   95.81    2.73
  -1  -2  -5   96.43    2.80
  -1  -2  -5   94.32    2.65
   1   2   5   97.14    2.73
   1   2   5   97.91    2.62
   1   2   5   95.05    2.65
   1   2   5   94.67    2.73
   1   2   5   95.59    2.81
  -2  -2  -5    0.69    0.16
  -2  -2  -5    0.97    0.15
  -2  -2  -5    0.76    0.08
  -2  -2  -5    0.77    0.11
  -2  -2  -5    0.59    0.11
   2   2   5    0.78    0.12
   2   2   5    0.75    0.14
   2   2   5    1.00    0.14
   2   2   5    0.66    0.15
  -3  -2  -5    4.70    0.19
  -3  -2  -5    4.45    0.26
  -3  -2  -5    4.46    0.26
  -3  -2  -5    5.00    0.34
   3   2   5    4.38    0.33
   3   2   5    4.37    0.31
   3   2   5    3.87    0.24
  -4  -2  -5    3.11    0.15
  -4  -2  -5    3.37    0.25
   4   2   5    2.51    0.32
   4   2   5    2.98    0.24
  -5  -2  -5    0.02    0.04
  -5  -2  -5    0.07    0.09
   5   2   5    0.05    0.13
   5   2   5    0.16    0.11
   5   2   5   -0.04    0.08
   5   2   5   -0.14    0.13
   6   2   5    0.18    0.20
   6   2   5    0.44    0.17
   6   2   5    0.48    0.21
   7   2   5    3.36    0.45
   7   2   5    4.40    0.49
   7   2   5    3.75    0.41
   7  -3  -5    0.16    0.19
   7  -3  -5    0.06    0.18
  -7   3   5    0.23    0.13
   6  -3  -5   11.99    0.66
   6  -3  -5   12.11    0.63
   6  -3  -5   12.34    0.69
  -6   3   5   10.97    0.63
  -6   3   5   11.65    0.53
   5  -3  -5    0.04    0.15
   5  -3  -5   -0.16    0.10
   5  -3  -5    0.08    0.14
  -5   3   5   -0.06    0.09
  -5   3   5    0.09    0.13
   4  -3  -5    0.03    0.09
   4  -3  -5   -0.02    0.10
   4  -3  -5    0.10    0.12
   4  -3  -5   -0.03    0.11
  -4   3   5    0.00    0.08
  -4   3   5    0.00    0.10
  -4   3   5    0.04    0.11
   3  -3  -5   62.99    1.94
   3  -3  -5   62.07    1.95
   3  -3  -5   64.24    1.78
   3  -3  -5   65.53    1.95
  -3   3   5   62.55    1.87
  -3   3   5   66.50    1.99
  -3   3   5   61.70    1.96
   2  -3  -5    4.50    0.18
   2  -3  -5    4.10    0.25
   2  -3  -5    4.21    0.24
   2  -3  -5    4.10    0.28
   2  -3  -5    4.03    0.25
  -2   3   5    4.07    0.23
  -2   3   5    4.45    0.26
  -2   3   5    4.07    0.28
  -2   3   5    4.35    0.29
  -2   3   5    4.46    0.26
   1  -3  -5   31.14    1.02
   1  -3  -5   30.90    0.98
   1  -3  -5   31.95    0.90
   1  -3  -5   29.37    1.00
   1  -3  -5   33.41    0.97
  -1   3   5   31.92    0.90
  -1   3   5   32.41    1.03
  -1   3   5   30.22    1.02
  -1   3   5   31.86    1.00
  -1   3   5   32.35    0.97
   0  -3  -5    3.26    0.17
   0  -3  -5    2.97    0.20
   0  -3  -5    3.18    0.17
   0  -3  -5    3.12    0.16
   0   3   5    3.07    0.16
   0   3   5    2.71    0.20
   0   3   5    2.89    0.21
   0   3   5    3.16    0.17
   0   3   5    3.03    0.18
  -1  -3  -5    3.98    0.20
  -1  -3  -5    3.27    0.22
  -1  -3  -5    3.70    0.20
  -1  -3  -5    3.86    0.17
   1   3   5    4.22    0.21
   1   3   5    3.38    0.24
   1   3   5    4.12    0.18
   1   3   5    3.79    0.20
   1   3   5    3.77    0.23
  -2  -3  -5    0.96    0.12
  -2  -3  -5    0.70    0.12
  -2  -3  -5    0.70    0.14
  -2  -3  -5    0.59    0.14
  -2  -3  -5    0.82    0.07
   2   3   5    0.76    0.13
   2   3   5    0.67    0.15
   2   3   5    0.91    0.12
   2   3   5    0.69    0.14
  -3  -3  -5    5.68    0.37
  -3  -3  -5    6.11    0.20
  -3  -3  -5    6.07    0.30
   3   3   5    5.10    0.35
   3   3   5    5.66    0.37
   3   3   5    6.42    0.30
  -4  -3  -5    3.54    0.13
  -4  -3  -5    3.31    0.25
  -4  -3  -5    3.63    0.13
   4   3   5    3.79    0.25
   4   3   5    4.03    0.33
  -5  -3  -5    7.17    0.40
   5   3   5    7.92    0.50
   5   3   5    7.12    0.44
   5   3   5    7.36    0.49
   5   3   5    7.34    0.40
   6   3   5    2.60    0.34
   6   3   5    2.66    0.37
   6   3   5    3.06    0.40
   7   3   5   -0.06    0.18
   7   3   5    0.01    0.16
   7   3   5    0.09    0.18
   7  -4  -5    2.99    0.39
   7  -4  -5    2.81    0.47
  -7   4   5    3.70    0.30
   6  -4  -5   -0.06    0.17
   6  -4  -5   -0.06    0.14
  -6   4   5   -0.18    0.12
  -6   4   5   -0.17    0.09
   5  -4  -5   11.89    0.65
   5  -4  -5   10.80    0.57
   5  -4  -5   10.94    0.58
  -5   4   5   10.76    0.58
  -5   4   5   10.84    0.62
  -5   4   5   10.73    0.50
   4  -4  -5    2.01    0.13
   4  -4  -5    1.99    0.25
   4  -4  -5    1.90    0.25
  -4   4   5    2.21    0.27
  -4   4   5    2.33    0.28
  -4   4   5    2.46    0.25
   3  -4  -5    0.01    0.07
   3  -4  -5    0.12    0.11
   3  -4  -5    0.04    0.07
   3  -4  -5    0.08    0.04
  -3   4   5    0.10    0.08
  -3   4   5    0.07    0.10
  -3   4   5    0.04    0.09
  -3   4   5   -0.05    0.07
   2  -4  -5   20.30    0.67
   2  -4  -5   18.46    0.67
   2  -4  -5   18.49    0.53
   2  -4  -5   18.05    0.66
   2  -4  -5   17.61    0.69
  -2   4   5   18.87    0.69
  -2   4   5   19.32    0.71
  -2   4   5   19.35    0.66
  -2   4   5   16.74    0.67
   1  -4  -5    0.87    0.14
   1  -4  -5    0.95    0.12
   1  -4  -5    1.06    0.13
   1  -4  -5    1.02    0.06
   1  -4  -5    1.15    0.14
  -1   4   5    1.32    0.16
  -1   4   5    0.82    0.12
  -1   4   5    1.00    0.07
  -1   4   5    1.12    0.16
  -1   4   5    0.90    0.12
   0  -4  -5    0.09    0.06
   0  -4  -5    0.03    0.03
   0  -4  -5    0.00    0.04
   0  -4  -5    0.12    0.06
   0   4   5    0.12    0.08
   0   4   5    0.05    0.05
   0   4   5    0.04    0.04
   0   4   5    0.13    0.07
   0   4   5    0.15    0.06
  -1  -4  -5    0.20    0.08
  -1  -4  -5    0.05    0.04
  -1  -4  -5    0.01    0.04
   1   4   5   -0.03    0.04
   1   4   5    0.06    0.05
   1   4   5    0.05    0.08
   1   4   5    0.14    0.08
   1   4   5   -0.02    0.03
  -2  -4  -5   12.95    0.53
  -2  -4  -5   12.80    0.39
  -2  -4  -5   12.97    0.53
   2   4   5   13.17    0.48
   2   4   5   12.58    0.39
   2   4   5   13.19    0.54
   2   4   5   12.17    0.46
   2   4   5   12.37    0.53
   3   4   5   15.61    0.56
   3   4   5   15.14    0.65
  -4  -4  -5    9.22    0.42
   4   4   5    9.28    0.42
   4   4   5    8.89    0.50
  -5  -4  -5   12.77    0.56
   5   4   5   12.79    0.56
   5   4   5   13.24    0.64
   5   4   5   12.40    0.64
   5   4   5   13.79    0.68
   6   4   5    0.32    0.16
   6   4   5    0.47    0.20
   6   4   5    0.39    0.18
   7   4   5    0.17    0.16
   7   4   5   -0.06    0.18
   7   4   5   -0.01    0.15
  -7   5   5    0.14    0.14
   6  -5  -5    2.76    0.34
  -6   5   5    3.06    0.31
  -6   5   5    3.08    0.37
   5  -5  -5    1.99    0.27
   5  -5  -5    2.01    0.28
  -5   5   5    1.73    0.27
  -5   5   5    1.68    0.22
   4  -5  -5    3.09    0.32
   4  -5  -5    3.43    0.17
   4  -5  -5    3.50    0.28
  -4   5   5    3.45    0.37
  -4   5   5    2.96    0.32
  -4   5   5    2.58    0.26
   3  -5  -5    2.93    0.23
   3  -5  -5    3.15    0.24
   3  -5  -5    2.77    0.12
  -3   5   5    2.83    0.29
  -3   5   5    3.03    0.25
  -3   5   5    2.93    0.22
  -3   5   5    3.24    0.26
   2  -5  -5    2.54    0.19
   2  -5  -5    2.36    0.20
   2  -5  -5    2.63    0.20
  -2   5   5    2.20    0.23
  -2   5   5    2.25    0.19
  -2   5   5    2.52    0.21
  -2   5   5    2.58    0.19
   1  -5  -5   15.02    0.53
   1  -5  -5   14.76    0.54
   1  -5  -5   14.02    0.52
  -1   5   5   15.39    0.56
  -1   5   5   14.90    0.53
  -1   5   5   15.25    0.58
  -1   5   5   14.76    0.54
   0  -5  -5   22.09    0.70
   0  -5  -5   21.93    0.71
   0  -5  -5   22.75    0.72
   0   5   5   22.54    0.72
   0   5   5   22.46    0.71
   0   5   5   23.53    0.79
   0   5   5   22.70    0.66
   0   5   5   22.18    0.74
  -1  -5  -5   11.10    0.38
  -1  -5  -5   11.30    0.38
  -1  -5  -5   10.00    0.41
   1   5   5   10.30    0.43
   1   5   5   11.36    0.38
   1   5   5   11.64    0.40
   1   5   5   11.89    0.40
  -2  -5  -5    4.59    0.26
  -2  -5  -5    4.36    0.21
  -2  -5  -5    4.61    0.18
   2   5   5    4.52    0.24
   2   5   5    4.76    0.30
   2   5   5    4.64    0.18
   2   5   5    4.56    0.22
   2   5   5    4.17    0.27
  -3  -5  -5    0.05    0.06
   3   5   5    0.07    0.06
   3   5   5   -0.04    0.08
   3   5   5    0.07    0.09
  -4  -5  -5    1.01    0.14
   4   5   5    0.98    0.21
   4   5   5    0.97    0.14
   5   5   5    2.22    0.33
   5   5   5    2.02    0.23
   5   5   5    2.89    0.34
   5   5   5    2.03    0.29
   6   5   5    0.18    0.17
   6   5   5    0.46    0.19
   6   5   5    0.17    0.17
   7   5   5    4.92    0.50
   7   5   5    4.92    0.56
   7   5   5    4.64    0.50
  -7   6   5    0.74    0.19
  -6   6   5    1.48    0.28
  -6   6   5    1.74    0.24
   5  -6  -5    0.89    0.19
  -5   6   5    0.93    0.23
  -5   6   5    0.96    0.19
   4  -6  -5    2.77    0.14
   4  -6  -5    2.70    0.29
   4  -6  -5    2.71    0.27
  -4   6   5    2.66    0.27
  -4   6   5    2.31    0.30
  -4   6   5    2.73    0.31
   3  -6  -5    1.21    0.18
   3  -6  -5    1.00    0.17
  -3   6   5    1.19    0.17
  -3   6   5    0.78    0.16
  -3   6   5    0.92    0.18
  -3   6   5    1.12    0.19
   2  -6  -5    9.45    0.41
  -2   6   5    9.03    0.42
  -2   6   5    8.69    0.40
  -2   6   5    7.98    0.40
  -2   6   5    8.17    0.38
   1  -6  -5   37.66    1.18
   1  -6  -5   37.97    1.17
   1  -6  -5   38.82    1.17
  -1   6   5   36.65    1.18
  -1   6   5   38.14    1.19
  -1   6   5   39.04    1.21
  -1   6   5   39.73    1.20
   0  -6  -5   42.65    1.25
   0  -6  -5   42.27    1.23
   0  -6  -5   40.73    1.24
   0   6   5   41.86    1.26
   0   6   5   42.45    1.25
   0   6   5   42.08    1.28
   0   6   5   42.87    1.17
  -1  -6  -5    7.70    0.27
  -1  -6  -5    7.49    0.29
  -1  -6  -5    7.35    0.30
   1   6   5    7.16    0.28
   1   6   5    7.51    0.33
   1   6   5    7.69    0.30
  -2  -6  -5    0.06    0.04
  -2  -6  -5   -0.01    0.03
   2   6   5   -0.01    0.03
   2   6   5    0.09    0.10
   2   6   5    0.18    0.09
   2   6   5    0.05    0.05
  -3  -6  -5   17.62    0.59
   3   6   5   17.47    0.59
   3   6   5   15.36    0.69
   3   6   5   16.90    0.48
   3   6   5   17.16    0.67
  -4  -6  -5   -0.05    0.05
   4   6   5    0.11    0.11
   4   6   5   -0.04    0.06
   4   6   5   -0.07    0.09
  -5  -6  -5    3.87    0.27
   5   6   5    4.26    0.35
   5   6   5    4.41    0.44
   5   6   5    4.10    0.27
   5   6   5    4.30    0.45
   6   6   5    0.23    0.18
   6   6   5    0.47    0.20
   6   6   5    0.39    0.18
   7   6   5    0.00    0.16
   7   6   5    0.34    0.20
   7   6   5    0.11    0.16
  -6   7   5    0.09    0.16
  -6   7   5    0.28    0.16
   5  -7  -5    2.87    0.29
  -5   7   5    1.72    0.28
  -5   7   5    2.04    0.26
   4  -7  -5   11.39    0.57
   4  -7  -5   13.00    0.55
  -4   7   5   12.50    0.60
  -4   7   5   12.44    0.56
   3  -7  -5    7.88    0.38
  -3   7   5    7.34    0.39
  -3   7   5    7.59    0.42
  -3   7   5    7.67    0.44
  -3   7   5    8.08    0.40
   2  -7  -5    6.76    0.33
  -2   7   5    7.42    0.36
  -2   7   5    6.49    0.35
  -2   7   5    6.06    0.34
  -2   7   5    5.94    0.33
   1  -7  -5   57.77    1.65
  -1   7   5   56.97    1.69
  -1   7   5   53.67    1.67
  -1   7   5   56.43    1.66
  -1   7   5   55.25    1.69
   0  -7  -5    4.81    0.20
   0  -7  -5    4.65    0.25
   0   7   5    4.58    0.22
   0   7   5    5.40    0.25
   0   7   5    4.52    0.25
  -1  -7  -5   -0.02    0.05
  -1  -7  -5    0.01    0.03
  -1  -7  -5    0.04    0.03
   1   7   5    0.02    0.05
   1   7   5    0.00    0.05
   1   7   5    0.02    0.04
  -2  -7  -5    7.62    0.27
   2   7   5    7.73    0.41
   2   7   5    7.61    0.29
   2   7   5    7.54    0.29
   2   7   5    7.35    0.34
  -3  -7  -5   10.96    0.39
   3   7   5   10.43    0.47
   3   7   5   10.51    0.40
   3   7   5   10.81    0.54
   3   7   5   10.38    0.34
  -4  -7  -5    6.43    0.30
   4   7   5    5.71    0.35
   4   7   5    6.26    0.42
   4   7   5    5.85    0.30
   4   7   5    6.29    0.43
   5   7   5   -0.02    0.11
   5   7   5    0.10    0.09
   5   7   5    0.07    0.17
   5   7   5    0.02    0.14
   6   7   5    2.70    0.38
   6   7   5    2.59    0.33
   6   7   5    2.72    0.39
   7   7   5   -0.03    0.21
   7   7   5   -0.18    0.18
   7   7   5    0.29    0.17
  -6   8   5   -0.13    0.12
  -6   8   5   -0.05    0.14
  -5   8   5    5.94    0.39
  -5   8   5    5.99    0.44
  -4   8   5    2.63    0.29
  -4   8   5    1.92    0.27
   3  -8  -5    0.38    0.12
  -3   8   5    0.58    0.16
  -3   8   5    0.71    0.15
  -3   8   5    0.50    0.14
  -3   8   5    0.81    0.15
   2  -8  -5    1.82    0.19
  -2   8   5    2.18    0.25
  -2   8   5    2.18    0.24
  -2   8   5    1.86    0.21
  -2   8   5    2.03    0.22
   1  -8  -5    1.16    0.13
  -1   8   5    0.99    0.16
  -1   8   5    0.84    0.14
  -1   8   5    1.09    0.15
  -1   8   5    1.00    0.07
  -1   8   5    0.77    0.13
   0  -8  -5   11.30    0.37
   0   8   5   11.03    0.41
   0   8   5   11.51    0.46
   0   8   5   11.12    0.41
   1   8   5    5.30    0.21
   1   8   5    5.17    0.24
   1   8   5    5.41    0.26
  -2  -8  -5    2.29    0.10
   2   8   5    2.09    0.16
   2   8   5    2.39    0.13
   2   8   5    2.35    0.28
   2   8   5    2.37    0.15
  -3  -8  -5    2.60    0.14
   3   8   5    2.66    0.16
   3   8   5    2.47    0.20
   3   8   5    2.36    0.13
   3   8   5    2.88    0.32
  -4  -8  -5    0.05    0.06
   4   8   5    0.00    0.10
   4   8   5   -0.02    0.08
   4   8   5   -0.05    0.11
   4   8   5    0.03    0.06
   5   8   5    3.68    0.31
   5   8   5    4.15    0.26
   5   8   5    3.86    0.43
   5   8   5    3.86    0.43
   6   8   5    2.92    0.34
   6   8   5    2.42    0.39
   6   8   5    2.61    0.38
   7   8   5    0.66    0.20
   7   8   5    0.94    0.30
   7   8   5    1.23    0.32
  -6   9   5    9.23    0.53
  -6   9   5    9.55    0.60
  -5   9   5    0.48    0.20
  -5   9   5    0.47    0.18
  -4   9   5    5.40    0.40
  -4   9   5    5.53    0.38
  -3   9   5   12.17    0.52
  -3   9   5   12.64    0.57
  -3   9   5   12.21    0.58
  -3   9   5   13.14    0.63
   2  -9  -5    0.10    0.08
  -2   9   5    0.19    0.11
  -2   9   5    0.21    0.09
  -2   9   5    0.09    0.09
  -2   9   5    0.16    0.10
   1  -9  -5    0.99    0.12
  -1   9   5    1.01    0.14
  -1   9   5    0.98    0.16
  -1   9   5    0.93    0.09
  -1   9   5    1.05    0.17
  -1   9   5    0.91    0.14
   0  -9  -5    7.40    0.24
   0   9   5    6.94    0.30
   0   9   5    7.52    0.31
   0   9   5    7.26    0.31
   0   9   5    7.26    0.36
   1   9   5    4.64    0.19
   1   9   5    4.38    0.21
   1   9   5    4.47    0.25
   2   9   5   12.41    0.46
   2   9   5   13.33    0.41
   2   9   5   12.37    0.59
   2   9   5   11.96    0.45
   3   9   5    8.41    0.32
   3   9   5    8.49    0.32
   3   9   5    7.47    0.47
   4   9   5    0.11    0.07
   4   9   5    0.11    0.09
   4   9   5    0.13    0.14
   4   9   5    0.12    0.04
   4   9   5    0.22    0.16
   5   9   5    0.19    0.12
   5   9   5    0.16    0.16
   5   9   5    0.05    0.08
   5   9   5    0.28    0.17
   6   9   5    0.25    0.20
   6   9   5    0.12    0.16
   6   9   5    0.28    0.14
   7   9   5    0.56    0.27
   7   9   5    0.46    0.18
   7   9   5    0.65    0.29
  -5  10   5    1.70    0.28
  -5  10   5    1.65    0.26
  -4  10   5   -0.06    0.10
  -4  10   5   -0.07    0.12
  -3  10   5    0.74    0.17
  -3  10   5    0.72    0.18
   2 -10  -5    9.65    0.43
  -2  10   5   10.48    0.45
  -2  10   5    9.97    0.46
  -2  10   5   10.50    0.32
  -2  10   5    9.62    0.49
  -2  10   5   11.68    0.52
   1 -10  -5    5.22    0.23
  -1  10   5    5.51    0.30
  -1  10   5    5.20    0.22
  -1  10   5    5.51    0.32
  -1  10   5    4.80    0.27
  -1  10   5    5.22    0.34
   0  10   5    0.30    0.09
   0  10   5    0.19    0.10
   0  10   5    0.27    0.08
   0  10   5    0.43    0.10
   1  10   5    0.53    0.08
   1  10   5    0.25    0.06
   1  10   5    0.33    0.10
   2  10   5    5.03    0.36
   2  10   5    5.12    0.19
   2  10   5    5.48    0.23
   2  10   5    5.02    0.28
   3  10   5    0.96    0.13
   3  10   5    0.72    0.09
   3  10   5    1.04    0.22
   3  10   5    0.73    0.11
   4  10   5    8.36    0.35
   4  10   5    8.68    0.40
   4  10   5    7.86    0.51
   4  10   5    8.25    0.54
   4  10   5    8.76    0.32
   5  10   5    1.02    0.24
   5  10   5    1.31    0.28
   5  10   5    1.08    0.16
   5  10   5    1.03    0.18
   6  10   5    0.05    0.19
   6  10   5    0.25    0.21
   6  10   5    0.16    0.12
   7  10   5    0.11    0.18
   7  10   5    0.19    0.15
   7  10   5   -0.16    0.19
  -5  11   5   -0.06    0.15
  -5  11   5   -0.16    0.12
  -4  11   5    0.80    0.22
  -4  11   5    1.69    0.26
  -3  11   5    3.07    0.32
  -3  11   5    3.37    0.35
  -2  11   5    2.75    0.29
  -2  11   5    2.87    0.24
  -2  11   5    3.19    0.15
  -2  11   5    3.17    0.33
  -1  11   5    0.13    0.07
  -1  11   5    0.36    0.10
  -1  11   5    0.11    0.10
  -1  11   5    0.26    0.12
  -1  11   5    0.36    0.12
   0  11   5   31.95    1.09
   0  11   5   31.16    0.99
   0  11   5   31.18    0.98
   0  11   5   32.63    1.00
   1  11   5    0.11    0.08
   1  11   5    0.01    0.04
   1  11   5    0.00    0.03
   1  11   5   -0.04    0.06
   2  11   5    2.48    0.12
   2  11   5    2.26    0.30
   2  11   5    2.60    0.20
   2  11   5    2.29    0.10
   3  11   5    0.70    0.10
   3  11   5    0.59    0.08
   3  11   5    1.02    0.22
   3  11   5    0.66    0.12
   3  11   5    0.59    0.19
   4  11   5    2.18    0.32
   4  11   5    2.80    0.17
   4  11   5    2.25    0.35
   4  11   5    2.19    0.18
   4  11   5    2.47    0.17
   5  11   5    0.84    0.14
   5  11   5    0.84    0.24
   5  11   5    0.84    0.15
   5  11   5    0.71    0.25
   6  11   5    0.87    0.25
   6  11   5    0.58    0.27
   6  11   5    1.01    0.19
   7  11   5    5.03    0.59
   7  11   5    6.44    0.64
   7  11   5    4.41    0.37
  -4  12   5    0.25    0.17
  -4  12   5    0.38    0.19
  -3  12   5    0.99    0.22
  -3  12   5    1.57    0.25
  -2  12   5    0.16    0.11
  -2  12   5    0.23    0.14
  -1  12   5    0.91    0.15
  -1  12   5    0.88    0.13
  -1  12   5    0.94    0.19
  -1  12   5    0.87    0.15
   0  12   5   18.89    0.64
   0  12   5   19.36    0.69
   0  12   5   19.50    0.66
   0  12   5   19.91    0.77
   1  12   5    4.61    0.19
   1  12   5    4.31    0.18
   1  12   5    4.09    0.28
   1  12   5    4.20    0.30
   2  12   5    6.47    0.44
   2  12   5    7.00    0.39
   2  12   5    6.63    0.36
   3  12   5    1.06    0.08
   3  12   5    1.16    0.24
   3  12   5    1.16    0.25
   3  12   5    1.39    0.17
   3  12   5    1.29    0.09
   4  12   5    1.43    0.16
   4  12   5    1.49    0.12
   4  12   5    1.69    0.31
   4  12   5    1.41    0.15
   4  12   5    1.57    0.28
   5  12   5    0.23    0.19
   5  12   5    0.16    0.20
   5  12   5    0.49    0.12
   5  12   5    0.25    0.08
   6  12   5   -0.03    0.14
   6  12   5   -0.06    0.09
   6  12   5   -0.10    0.16
  -4  13   5   -0.01    0.13
  -4  13   5    0.23    0.17
  -3  13   5    2.36    0.31
  -3  13   5    1.82    0.26
  -2  13   5    0.59    0.18
  -2  13   5    0.45    0.14
  -1  13   5    0.04    0.08
  -1  13   5    0.11    0.08
  -1  13   5    0.10    0.12
   0  13   5    0.07    0.08
   0  13   5    0.06    0.11
   0  13   5    0.08    0.07
   1  13   5    4.62    0.18
   1  13   5    4.30    0.17
   1  13   5    4.25    0.31
   1  13   5    4.30    0.30
   2  13   5   -0.05    0.08
   2  13   5    0.08    0.12
   2  13   5   -0.16    0.09
   2  13   5    0.03    0.08
   3  13   5    4.38    0.38
   3  13   5    3.98    0.44
   3  13   5    4.32    0.28
   4  13   5    2.84    0.38
   4  13   5    2.66    0.21
   4  13   5    2.67    0.16
   4  13   5    2.47    0.14
   4  13   5    2.20    0.35
   5  13   5   -0.19    0.16
   5  13   5    0.00    0.06
   5  13   5   -0.04    0.07
   5  13   5    0.04    0.19
   6  13   5    0.75    0.26
   6  13   5    0.76    0.16
   6  13   5    0.80    0.29
  -3  14   5    4.49    0.36
  -3  14   5    4.81    0.41
  -2  14   5    0.62    0.15
  -2  14   5    0.54    0.20
  -1  14   5    7.47    0.46
  -1  14   5    6.81    0.35
   0  14   5    1.22    0.22
   0  14   5    0.74    0.20
   0  14   5    1.07    0.15
   0  14   5    1.11    0.18
   0  14   5    1.13    0.13
   1  14   5    0.32    0.13
   1  14   5    0.61    0.16
   1  14   5    0.62    0.17
   2  14   5    0.59    0.20
   2  14   5    0.59    0.20
   2  14   5    0.80    0.18
   2  14   5    0.73    0.18
   3  14   5    8.14    0.43
   3  14   5    8.72    0.54
   3  14   5    7.83    0.48
   3  14   5    8.36    0.55
   4  14   5    0.27    0.18
   4  14   5    0.18    0.10
   4  14   5   -0.08    0.17
   4  14   5    0.17    0.04
   4  14   5    0.24    0.04
   5  14   5    1.12    0.14
   5  14   5    1.45    0.14
   5  14   5    1.48    0.31
   5  14   5    1.07    0.31
   6  14   5    3.09    0.45
   6  14   5    2.44    0.44
   6  14   5    2.33    0.24
  -2  15   5    1.65    0.23
  -2  15   5    1.87    0.29
  -1  15   5    2.36    0.32
  -1  15   5    3.15    0.24
   0  15   5    5.62    0.26
   0  15   5    5.25    0.41
   0  15   5    5.82    0.30
   1  15   5    1.05    0.20
   1  15   5    1.81    0.27
   1  15   5    0.97    0.21
   2  15   5    0.26    0.12
   2  15   5    0.32    0.17
   2  15   5    0.20    0.13
   2  15   5    0.06    0.13
   3  15   5    0.61    0.19
   3  15   5    0.30    0.13
   3  15   5    0.44    0.20
   3  15   5    0.37    0.18
   4  15   5    0.19    0.22
   4  15   5    0.19    0.13
   4  15   5    0.49    0.21
   5  15   5    3.16    0.47
   5  15   5    3.40    0.17
   5  15   5    3.15    0.16
   5  15   5    2.72    0.39
  -1  16   5   -0.13    0.12
  -1  16   5    0.11    0.09
   0  16   5    1.08    0.14
   0  16   5    0.88    0.22
   0  16   5    1.73    0.14
   1  16   5    2.54    0.33
   1  16   5    3.22    0.40
   2  16   5    0.24    0.17
   2  16   5   -0.02    0.13
   2  16   5    0.03    0.13
   2  16   5    0.21    0.13
   3  16   5    3.28    0.33
   3  16   5    2.84    0.40
   3  16   5    2.93    0.37
   3  16   5    2.85    0.40
   4  16   5    0.12    0.18
   4  16   5    0.18    0.16
   4  16   5   -0.08    0.15
   1  17   5    0.18    0.17
   1  17   5    0.34    0.18
   2  17   5    8.28    0.55
   2  17   5    9.34    0.53
   2  17   5    8.70    0.51
   3  17   5   -0.04    0.13
   3  17   5    0.08    0.13
   3  11  -6    0.29    0.19
   3  11  -6    0.50    0.23
   3  11  -6    0.38    0.13
   2  11  -6    0.97    0.17
   2  11  -6    1.38    0.30
   1  11  -6    0.34    0.18
   1  11  -6    0.26    0.12
   0  11  -6    0.06    0.14
   0  11  -6    0.01    0.11
  -1  11  -6    0.27    0.14
  -1  11  -6    0.04    0.14
   4  10  -6    0.64    0.16
   4  10  -6    0.97    0.27
   4  10  -6    0.75    0.25
   3  10  -6    1.54    0.20
   3  10  -6    1.40    0.29
   3  10  -6    1.71    0.31
   2  10  -6    0.92    0.22
   2  10  -6    0.78    0.15
   2  10  -6    0.40    0.18
   1  10  -6    0.06    0.13
   1  10  -6    0.07    0.09
   0  10  -6    2.51    0.37
   0  10  -6    1.90    0.24
  -1  10  -6    0.25    0.14
  -1  10  -6    0.46    0.15
  -2  10  -6    0.23    0.17
  -2  10  -6    0.22    0.15
   5   9  -6    0.47    0.16
   5   9  -6    0.40    0.21
   5   9  -6    0.17    0.21
   4   9  -6    2.39    0.39
   4   9  -6    1.96    0.24
   4   9  -6    1.97    0.34
   3   9  -6    5.36    0.34
   3   9  -6    4.69    0.48
   3   9  -6    5.36    0.43
   2   9  -6   10.95    0.49
   2   9  -6   10.79    0.61
   2   9  -6   10.67    0.60
   1   9  -6    0.35    0.12
   1   9  -6    0.21    0.15
   1   9  -6    0.22    0.13
   0   9  -6    1.12    0.18
   0   9  -6    1.09    0.25
  -1   9  -6   -0.01    0.10
  -1   9  -6   -0.01    0.12
  -2   9  -6    0.68    0.17
  -2   9  -6    0.89    0.22
  -3   9  -6    0.03    0.13
  -3   9  -6   -0.10    0.13
   6   8  -6    2.38    0.30
   6   8  -6    3.19    0.41
   6   8  -6    2.23    0.42
   5   8  -6    6.64    0.56
   5   8  -6    6.36    0.40
   5   8  -6    6.46    0.50
   4   8  -6    0.89    0.18
   4   8  -6    0.75    0.24
   4   8  -6    0.91    0.23
   3   8  -6    4.60    0.48
   3   8  -6    4.85    0.31
   3   8  -6    5.71    0.43
   2   8  -6    1.24    0.18
   2   8  -6    0.98    0.24
   2   8  -6    1.49    0.27
   1   8  -6    0.92    0.16
   1   8  -6    1.12    0.23
   1   8  -6    0.80    0.19
   0   8  -6    0.11    0.10
   0   8  -6    0.10    0.10
   0   8  -6   -0.06    0.11
  -1   8  -6    4.03    0.40
  -1   8  -6    4.25    0.31
  -2   8  -6    2.12    0.28
  -2   8  -6    2.67    0.29
  -3   8  -6    0.67    0.20
  -3   8  -6    1.27    0.23
  -4   8  -6    0.05    0.14
  -4   8  -6    0.41    0.18
  -4   8  -6    0.10    0.13
   6   7  -6    0.28    0.19
   6   7  -6    0.47    0.25
   6   7  -6    0.55    0.17
   5   7  -6    1.99    0.26
   5   7  -6    2.07    0.33
   5   7  -6    2.30    0.40
   4   7  -6    2.46    0.35
   4   7  -6    3.39    0.45
   4   7  -6    3.76    0.29
   3   7  -6    2.04    0.23
   3   7  -6    2.05    0.32
   3   7  -6    1.86    0.28
   2   7  -6    0.45    0.16
   2   7  -6    0.66    0.17
   2   7  -6    0.65    0.20
   2   7  -6    0.70    0.14
   1   7  -6    4.10    0.33
   1   7  -6    3.89    0.27
   1   7  -6    4.37    0.42
   1   7  -6    3.70    0.31
   0   7  -6    4.97    0.39
   0   7  -6    5.20    0.32
   0   7  -6    5.09    0.32
  -1   7  -6    0.03    0.07
  -1   7  -6    0.01    0.09
  -1   7  -6    0.01    0.10
  -2   7  -6    1.15    0.19
  -2   7  -6    0.94    0.19
  -3   7  -6    2.94    0.32
  -3   7  -6    2.98    0.35
  -4   7  -6   -0.10    0.13
  -4   7  -6    0.10    0.14
  -4   7  -6    0.17    0.16
   6   6  -6   -0.11    0.13
   6   6  -6    0.04    0.13
   6   6  -6    0.05    0.12
   6   6  -6    0.15    0.20
   5   6  -6    1.22    0.30
   5   6  -6    1.18    0.21
   5   6  -6    0.87    0.22
   5   6  -6    1.38    0.24
   4   6  -6   20.43    0.95
   4   6  -6   20.47    0.88
   4   6  -6   19.34    0.78
   4   6  -6   20.42    0.74
   3   6  -6    1.67    0.27
   3   6  -6    1.27    0.21
   3   6  -6    1.25    0.18
   3   6  -6    1.26    0.13
   3   6  -6    1.73    0.29
   2   6  -6    0.52    0.12
   2   6  -6    0.46    0.18
   2   6  -6    0.27    0.13
   2   6  -6    0.34    0.13
  -2  -6   6    0.17    0.12
   1   6  -6    5.80    0.32
   1   6  -6    5.34    0.37
   1   6  -6    6.68    0.40
   1   6  -6    6.27    0.39
  -1  -6   6    5.77    0.37
   0   6  -6    0.04    0.09
   0   6  -6   -0.04    0.09
   0   6  -6    0.10    0.09
   0   6  -6    0.15    0.14
   0  -6   6    0.04    0.09
   0  -6   6    0.03    0.10
  -1   6  -6    1.28    0.25
  -1   6  -6    1.59    0.17
  -1   6  -6    1.35    0.23
  -1   6  -6    1.32    0.19
  -2   6  -6    0.09    0.12
  -2   6  -6    0.08    0.11
  -3   6  -6    0.13    0.12
  -3   6  -6    0.16    0.14
  -4   6  -6    4.13    0.35
  -4   6  -6    4.99    0.39
  -4   6  -6    4.91    0.37
  -5   6  -6    1.64    0.25
  -5   6  -6    1.63    0.29
  -5   6  -6    1.56    0.25
   7   5  -6    0.28    0.21
   7   5  -6    0.32    0.17
   7   5  -6    0.36    0.27
   7   5  -6    0.28    0.20
   6   5  -6    3.39    0.39
   6   5  -6    4.19    0.51
   6   5  -6    3.69    0.39
   6   5  -6    3.70    0.41
   5   5  -6    1.65    0.24
   5   5  -6    1.45    0.23
   5   5  -6    1.69    0.29
   5   5  -6    1.84    0.34
   4   5  -6    0.42    0.19
   4   5  -6    0.14    0.11
   4   5  -6    0.41    0.15
   4   5  -6    0.22    0.11
   3   5  -6    9.00    0.54
   3   5  -6    8.47    0.43
   3   5  -6    9.03    0.37
   3   5  -6    9.57    0.51
   3   5  -6    9.43    0.47
  -3  -5   6    8.42    0.35
  -3  -5   6    7.97    0.45
   2   5  -6    0.68    0.16
   2   5  -6    0.57    0.16
   2   5  -6    0.35    0.11
   2   5  -6    0.50    0.15
  -2  -5   6    0.52    0.14
   1   5  -6    0.12    0.09
   1   5  -6    0.08    0.11
   1   5  -6    0.18    0.10
   1   5  -6    0.07    0.11
  -1  -5   6   -0.05    0.09
   0   5  -6   18.03    0.68
   0   5  -6   18.57    0.76
   0   5  -6   16.84    0.65
   0   5  -6   16.86    0.71
   0  -5   6   17.39    0.73
   0  -5   6   16.76    0.67
  -1   5  -6    8.17    0.30
  -1   5  -6    8.53    0.51
  -1   5  -6    8.27    0.37
  -1   5  -6    8.70    0.41
  -1   5  -6    7.74    0.44
   1  -5   6    8.22    0.48
   1  -5   6    8.51    0.38
  -2   5  -6    5.06    0.35
  -2   5  -6    5.10    0.33
  -2   5  -6    5.10    0.28
  -3   5  -6    1.72    0.25
  -3   5  -6    1.84    0.27
   3  -5   6    1.93    0.24
  -4   5  -6    3.30    0.35
  -4   5  -6    3.42    0.36
   4  -5   6    4.14    0.34
  -5   5  -6    0.38    0.19
  -5   5  -6    0.47    0.16
  -5   5  -6    0.14    0.13
   5  -5   6    0.12    0.17
   7   4  -6    4.35    0.45
   7   4  -6    4.40    0.49
   7   4  -6    3.09    0.39
   7   4  -6    3.71    0.52
   6   4  -6    0.15    0.14
   6   4  -6   -0.12    0.16
   6   4  -6   -0.08    0.14
   6   4  -6    0.12    0.15
   5   4  -6    1.09    0.22
   5   4  -6    1.46    0.23
   5   4  -6    1.15    0.22
   5   4  -6    1.18    0.29
   4   4  -6   28.58    1.01
   4   4  -6   28.52    1.08
   4   4  -6   30.04    1.05
   4   4  -6   30.37    1.09
   4   4  -6   29.94    1.19
   3   4  -6    5.20    0.27
   3   4  -6    4.81    0.39
   3   4  -6    4.75    0.34
   3   4  -6    4.87    0.31
   3   4  -6    5.43    0.33
  -3  -4   6    5.18    0.27
  -3  -4   6    5.37    0.36
   2   4  -6    0.20    0.11
   2   4  -6    0.09    0.08
   2   4  -6    0.25    0.13
   2   4  -6    0.19    0.10
  -2  -4   6    0.19    0.11
  -2  -4   6    0.26    0.05
   1   4  -6    0.56    0.15
   1   4  -6    0.65    0.16
   1   4  -6    0.54    0.12
   1   4  -6    0.78    0.17
  -1  -4   6    0.44    0.13
   0   4  -6    2.70    0.26
   0   4  -6    2.40    0.19
   0   4  -6    2.67    0.29
   0   4  -6    2.13    0.25
   0  -4   6    2.56    0.25
   0  -4   6    2.69    0.30
  -1   4  -6    2.23    0.23
  -1   4  -6    1.92    0.13
  -1   4  -6    2.14    0.20
  -1   4  -6    2.11    0.29
  -1   4  -6    1.61    0.22
   1  -4   6    1.92    0.20
  -2   4  -6    3.67    0.27
  -2   4  -6    4.08    0.35
  -2   4  -6    3.81    0.24
  -2   4  -6    4.24    0.30
   2  -4   6    3.67    0.24
   2  -4   6    3.55    0.21
   2  -4   6    3.90    0.33
  -3   4  -6    7.78    0.43
  -3   4  -6    7.53    0.43
   3  -4   6    7.82    0.42
  -4   4  -6    3.45    0.36
  -4   4  -6    4.01    0.39
   4  -4   6    4.74    0.36
  -5   4  -6    0.45    0.17
  -5   4  -6    0.17    0.12
  -5   4  -6    0.16    0.14
   5  -4   6    0.01    0.16
   6  -4   6   -0.19    0.12
   7   3  -6    0.15    0.17
   7   3  -6   -0.25    0.08
   7   3  -6   -0.01    0.18
   7   3  -6    0.16    0.14
   6   3  -6    3.43    0.37
   6   3  -6    3.19    0.45
   6   3  -6    4.67    0.39
   6   3  -6    4.20    0.35
   5   3  -6    3.47    0.35
   5   3  -6    2.80    0.41
   5   3  -6    2.61    0.32
   5   3  -6    2.90    0.34
   4   3  -6    1.63    0.23
   4   3  -6    1.50    0.21
   4   3  -6    1.37    0.21
   4   3  -6    1.66    0.23
   4   3  -6    1.72    0.28
   3   3  -6   39.45    1.32
   3   3  -6   40.97    1.35
   3   3  -6   40.31    1.31
   3   3  -6   38.56    1.41
   3   3  -6   40.86    1.25
  -3  -3   6   40.26    1.25
   2   3  -6    6.63    0.38
   2   3  -6    7.64    0.40
   2   3  -6    7.69    0.36
   2   3  -6    6.63    0.42
  -2  -3   6    7.19    0.28
   1   3  -6    1.36    0.20
   1   3  -6    1.36    0.20
   1   3  -6    1.38    0.21
   1   3  -6    1.34    0.16
   0   3  -6    0.45    0.12
   0   3  -6    0.43    0.11
   0   3  -6    0.44    0.14
   0   3  -6    0.53    0.14
   0  -3   6    0.39    0.12
  -1   3  -6    0.05    0.07
  -1   3  -6    0.12    0.10
  -1   3  -6    0.00    0.07
  -1   3  -6    0.06    0.10
  -1   3  -6    0.00    0.05
   1  -3   6    0.09    0.05
   1  -3   6    0.03    0.08
   1  -3   6    0.07    0.08
  -2   3  -6    0.19    0.14
  -2   3  -6    0.29    0.12
  -2   3  -6    0.23    0.10
  -2   3  -6    0.34    0.10
   2  -3   6    0.07    0.12
   2  -3   6    0.16    0.08
   2  -3   6    0.15    0.09
  -3   3  -6    1.29    0.20
  -3   3  -6    1.47    0.27
  -3   3  -6    1.49    0.23
   3  -3   6    1.38    0.21
   3  -3   6    1.21    0.14
   3  -3   6    1.30    0.25
  -4   3  -6    8.65    0.48
  -4   3  -6    7.70    0.45
   4  -3   6    8.99    0.49
  -5   3  -6    0.95    0.22
  -5   3  -6    1.34    0.20
  -5   3  -6    1.00    0.19
   5  -3   6    0.93    0.23
   6  -3   6    0.15    0.18
   7   2  -6    3.62    0.39
   7   2  -6    3.29    0.42
   7   2  -6    3.78    0.42
   7   2  -6    3.59    0.49
  -7  -2   6    3.42    0.27
   6   2  -6    0.65    0.19
   6   2  -6    0.90    0.25
   6   2  -6    0.69    0.19
   6   2  -6    0.54    0.20
  -6  -2   6    0.58    0.15
   5   2  -6    0.92    0.22
   5   2  -6    0.99    0.20
   5   2  -6    1.04    0.20
   5   2  -6    0.67    0.22
  -5  -2   6    0.98    0.17
   4   2  -6    5.70    0.44
   4   2  -6    5.43    0.34
   4   2  -6    5.19    0.35
   4   2  -6    4.98    0.34
   4   2  -6    5.50    0.36
  -4  -2   6    5.18    0.37
  -4  -2   6    4.59    0.29
   3   2  -6    3.16    0.22
   3   2  -6    3.23    0.25
   3   2  -6    3.20    0.25
   3   2  -6    3.31    0.36
   3   2  -6    3.74    0.28
  -3  -2   6    3.28    0.23
  -3  -2   6    3.61    0.28
  -3  -2   6    3.21    0.23
   2   2  -6    8.12    0.42
   2   2  -6    7.80    0.40
   2   2  -6    7.50    0.44
   2   2  -6    8.16    0.38
  -2  -2   6    7.29    0.41
  -2  -2   6    7.67    0.31
   1   2  -6   28.32    0.97
   1   2  -6   29.18    0.95
   1   2  -6   30.17    1.02
   1   2  -6   28.61    1.02
  -1  -2   6   27.58    0.80
  -1  -2   6   29.44    1.08
  -1  -2   6   28.87    1.02
   0   2  -6   12.12    0.51
   0   2  -6   12.51    0.56
   0   2  -6   11.59    0.47
   0   2  -6   10.73    0.48
   0  -2   6   12.09    0.52
   0  -2   6   12.22    0.51
   0  -2   6   11.66    0.55
  -1   2  -6    0.06    0.05
  -1   2  -6    0.17    0.10
  -1   2  -6    0.00    0.06
  -1   2  -6   -0.03    0.09
   1  -2   6    0.19    0.12
   1  -2   6    0.04    0.07
   1  -2   6    0.06    0.05
  -2   2  -6    0.30    0.10
  -2   2  -6    0.48    0.16
  -2   2  -6    0.48    0.11
  -2   2  -6    0.33    0.12
   2  -2   6    0.30    0.14
   2  -2   6    0.19    0.10
   2  -2   6    0.22    0.09
  -3   2  -6    0.59    0.14
  -3   2  -6    0.63    0.15
  -3   2  -6    0.51    0.21
   3  -2   6    0.82    0.18
   3  -2   6    0.76    0.21
   3  -2   6    0.59    0.11
  -4   2  -6    0.47    0.16
  -4   2  -6    0.40    0.14
   4  -2   6    0.38    0.16
   4  -2   6    0.58    0.19
   4  -2   6    0.22    0.09
  -5   2  -6    5.04    0.37
  -5   2  -6    2.83    0.32
  -5   2  -6    3.44    0.25
   5  -2   6    3.13    0.38
   6  -2   6    0.82    0.25
   7   1  -6   -0.09    0.12
   7   1  -6    0.30    0.25
   7   1  -6   -0.12    0.18
   7   1  -6    0.23    0.14
  -7  -1   6   -0.11    0.09
   6   1  -6   -0.05    0.18
   6   1  -6   -0.05    0.10
   6   1  -6    0.01    0.18
   6   1  -6    0.03    0.12
  -6  -1   6    0.02    0.10
   5   1  -6   10.25    0.54
   5   1  -6   10.63    0.51
   5   1  -6   10.55    0.63
   5   1  -6    9.74    0.55
  -5  -1   6    9.52    0.54
  -5  -1   6    9.68    0.45
   4   1  -6    0.68    0.16
   4   1  -6    0.99    0.20
   4   1  -6    0.47    0.18
   4   1  -6    0.64    0.17
   4   1  -6    0.93    0.17
  -4  -1   6    0.83    0.15
  -4  -1   6    0.66    0.17
   3   1  -6    0.40    0.16
   3   1  -6    0.40    0.12
   3   1  -6    0.51    0.13
   3   1  -6    0.70    0.15
   3   1  -6    0.62    0.14
  -3  -1   6    0.57    0.15
  -3  -1   6    0.37    0.11
  -3  -1   6    0.64    0.13
   2   1  -6    0.87    0.16
   2   1  -6    0.56    0.16
   2   1  -6    0.76    0.14
   2   1  -6    0.59    0.12
  -2  -1   6    0.61    0.14
  -2  -1   6    0.73    0.12
  -2  -1   6    0.62    0.11
  -2  -1   6    0.61    0.12
   1   1  -6    2.68    0.27
   1   1  -6    2.08    0.17
   1   1  -6    2.37    0.25
   1   1  -6    2.28    0.19
  -1  -1   6    2.44    0.13
  -1  -1   6    2.28    0.25
  -1  -1   6    2.05    0.17
  -1  -1   6    2.41    0.24
  -1  -1   6    2.22    0.25
   0   1  -6    1.41    0.18
   0   1  -6    1.31    0.17
   0   1  -6    1.20    0.15
   0   1  -6    1.70    0.23
   0   1  -6    1.12    0.16
   0  -1   6    1.50    0.20
   0  -1   6    1.49    0.21
   0  -1   6    1.47    0.09
   0  -1   6    1.38    0.17
  -1   1  -6   43.93    1.47
  -1   1  -6   45.68    1.33
  -1   1  -6   44.52    1.30
  -1   1  -6   42.51    1.36
  -1   1  -6   45.61    1.38
   1  -1   6   43.55    1.35
   1  -1   6   46.90    1.38
   1  -1   6   40.35    1.29
   1  -1   6   43.28    1.47
  -2   1  -6    0.34    0.11
  -2   1  -6    0.20    0.09
  -2   1  -6    0.28    0.10
  -2   1  -6    0.18    0.12
   2  -1   6    0.19    0.13
   2  -1   6    0.23    0.09
   2  -1   6    0.29    0.10
   2  -1   6    0.18    0.09
  -3   1  -6    0.25    0.14
  -3   1  -6    0.24    0.11
  -3   1  -6    0.45    0.12
   3  -1   6    0.22    0.12
   3  -1   6    0.14    0.08
   3  -1   6    0.25    0.14
  -4   1  -6    0.45    0.14
  -4   1  -6    0.39    0.14
  -4   1  -6    0.23    0.16
   4  -1   6    0.42    0.16
  -5   1  -6    1.11    0.22
  -5   1  -6    0.87    0.14
   5  -1   6    0.79    0.23
   5  -1   6    0.47    0.13
   5  -1   6    1.01    0.24
   6  -1   6   -0.04    0.16
   7   0  -6    0.52    0.20
   7   0  -6    0.08    0.22
   7   0  -6    0.19    0.19
   7   0  -6    0.57    0.16
  -7   0   6    0.49    0.15
   6   0  -6    0.33    0.17
   6   0  -6    0.36    0.19
   6   0  -6    0.10    0.14
   6   0  -6    0.14    0.12
  -6   0   6    0.14    0.11
   5   0  -6    1.85    0.24
   5   0  -6    1.76    0.31
   5   0  -6    1.66    0.28
   5   0  -6    2.18    0.28
  -5   0   6    2.14    0.28
  -5   0   6    2.01    0.22
   4   0  -6    2.64    0.28
   4   0  -6    2.34    0.24
   4   0  -6    2.12    0.27
   4   0  -6    2.74    0.30
   4   0  -6    2.88    0.36
  -4   0   6    2.63    0.30
  -4   0   6    2.36    0.24
   3   0  -6    8.20    0.46
   3   0  -6    7.85    0.40
   3   0  -6    7.58    0.38
   3   0  -6    7.78    0.40
   3   0  -6    7.68    0.41
  -3   0   6    8.33    0.41
  -3   0   6    8.70    0.38
  -3   0   6    7.60    0.43
   2   0  -6    0.99    0.15
   2   0  -6    1.17    0.20
   2   0  -6    1.12    0.16
   2   0  -6    1.27    0.19
  -2   0   6    1.04    0.14
  -2   0   6    1.38    0.20
  -2   0   6    1.12    0.16
  -2   0   6    1.21    0.17
  -2   0   6    1.39    0.17
   1   0  -6    0.88    0.13
   1   0  -6    0.83    0.17
   1   0  -6    0.54    0.13
   1   0  -6    0.62    0.12
   1   0  -6    0.58    0.12
  -1   0   6    0.56    0.11
  -1   0   6    0.50    0.11
  -1   0   6    0.77    0.15
  -1   0   6    0.94    0.17
  -1   0   6    0.60    0.13
  -1   0   6    1.10    0.12
   0   0  -6   21.95    0.79
   0   0  -6   23.30    0.83
   0   0  -6   21.54    0.75
   0   0  -6   22.07    0.73
   0   0  -6   23.11    0.75
   0   0   6   22.73    0.69
   0   0   6   21.12    0.75
   0   0   6   22.01    0.83
   0   0   6   22.19    0.80
  -1   0  -6    0.24    0.12
  -1   0  -6    0.47    0.10
  -1   0  -6    0.43    0.10
  -1   0  -6    0.43    0.11
  -1   0  -6    0.36    0.09
   1   0   6    0.35    0.12
   1   0   6    0.46    0.11
   1   0   6    0.25    0.12
   1   0   6    0.42    0.09
   1   0   6    0.57    0.12
  -2   0  -6    0.58    0.12
  -2   0  -6    0.82    0.14
  -2   0  -6    0.49    0.12
  -2   0  -6    0.57    0.15
   2   0   6    0.65    0.13
   2   0   6    0.65    0.13
   2   0   6    0.75    0.14
   2   0   6    0.58    0.17
  -3   0  -6   25.00    1.01
  -3   0  -6   24.28    0.88
  -3   0  -6   25.19    0.89
   3   0   6   24.71    1.00
   3   0   6   26.16    0.90
   3   0   6   25.38    0.92
  -4   0  -6    0.23    0.11
  -4   0  -6    0.18    0.11
   4   0   6    0.40    0.16
  -5   0  -6    0.88    0.19
  -5   0  -6    0.47    0.10
   5   0   6    0.49    0.13
   5   0   6    0.93    0.23
   5   0   6    0.51    0.21
   6   0   6    0.18    0.17
   7   0   6   -0.17    0.16
   7  -1  -6   -0.13    0.15
   7  -1  -6    0.03    0.13
   7  -1  -6   -0.23    0.14
  -7   1   6   -0.09    0.10
   6  -1  -6    2.23    0.31
   6  -1  -6    1.91    0.32
   6  -1  -6    2.67    0.38
   6  -1  -6    2.34    0.26
  -6   1   6    2.52    0.25
   5  -1  -6    2.57    0.30
   5  -1  -6    2.79    0.27
   5  -1  -6    2.95    0.33
   5  -1  -6    2.90    0.37
   5  -1  -6    3.21    0.37
  -5   1   6    2.78    0.26
  -5   1   6    2.25    0.30
   4  -1  -6    1.38    0.21
   4  -1  -6    1.56    0.23
   4  -1  -6    1.27    0.25
   4  -1  -6    1.37    0.25
   4  -1  -6    1.52    0.18
  -4   1   6    1.38    0.23
  -4   1   6    1.32    0.17
   3  -1  -6    0.78    0.15
   3  -1  -6    0.90    0.20
   3  -1  -6    0.69    0.13
   3  -1  -6    0.65    0.14
  -3   1   6    0.60    0.15
  -3   1   6    0.72    0.13
  -3   1   6    0.71    0.15
   2  -1  -6   20.54    0.77
   2  -1  -6   21.17    0.75
   2  -1  -6   21.09    0.71
   2  -1  -6   19.87    0.79
  -2   1   6   22.15    0.80
  -2   1   6   20.66    0.70
  -2   1   6   22.35    0.76
  -2   1   6   20.21    0.71
  -2   1   6   20.51    0.74
   1  -1  -6   11.87    0.55
   1  -1  -6   12.93    0.49
   1  -1  -6   13.76    0.49
   1  -1  -6   13.38    0.51
   1  -1  -6   13.27    0.56
  -1   1   6   13.59    0.57
  -1   1   6   13.44    0.57
  -1   1   6   12.87    0.48
  -1   1   6   13.64    0.50
  -1   1   6   14.56    0.53
   0  -1  -6    8.90    0.41
   0  -1  -6    8.96    0.35
   0  -1  -6    8.66    0.37
   0  -1  -6    9.24    0.43
   0  -1  -6    8.81    0.37
   0   1   6    8.92    0.42
   0   1   6    8.87    0.38
   0   1   6    8.94    0.43
   0   1   6    8.83    0.37
  -1  -1  -6    2.54    0.16
  -1  -1  -6    2.92    0.24
  -1  -1  -6    2.40    0.19
  -1  -1  -6    2.22    0.17
   1   1   6    2.81    0.24
   1   1   6    2.67    0.24
   1   1   6    2.29    0.19
   1   1   6    2.55    0.18
   1   1   6    2.31    0.17
  -2  -1  -6   11.42    0.54
  -2  -1  -6   11.93    0.41
  -2  -1  -6   11.21    0.47
  -2  -1  -6   11.69    0.48
  -2  -1  -6   10.49    0.46
   2   1   6   11.81    0.47
   2   1   6   10.57    0.47
   2   1   6   11.15    0.47
   2   1   6   10.89    0.55
  -3  -1  -6   18.46    0.80
  -3  -1  -6   18.88    0.71
  -3  -1  -6   19.50    0.72
   3   1   6   19.47    0.83
   3   1   6   18.92    0.75
   3   1   6   19.53    0.71
  -4  -1  -6   13.93    0.60
  -4  -1  -6   14.24    0.61
   4   1   6   13.22    0.65
   4   1   6   15.25    0.61
  -5  -1  -6    4.07    0.22
  -5  -1  -6    5.22    0.35
   5   1   6    4.27    0.44
   5   1   6    4.70    0.34
   5   1   6    4.40    0.45
   6   1   6    0.44    0.16
   6   1   6    0.26    0.20
   6   1   6    0.38    0.19
   7   1   6   -0.19    0.16
   7  -2  -6    0.85    0.27
   7  -2  -6   -0.01    0.18
  -7   2   6    0.34    0.13
   6  -2  -6    1.54    0.21
   6  -2  -6    1.85    0.33
   6  -2  -6    1.69    0.32
   6  -2  -6    1.64    0.27
  -6   2   6    1.45    0.21
   5  -2  -6    0.13    0.09
   5  -2  -6   -0.15    0.11
   5  -2  -6   -0.11    0.08
   5  -2  -6    0.35    0.19
  -5   2   6    0.20    0.15
  -5   2   6   -0.02    0.08
   4  -2  -6   16.74    0.61
   4  -2  -6   16.48    0.73
   4  -2  -6   15.54    0.73
   4  -2  -6   17.63    0.71
   4  -2  -6   17.98    0.71
  -4   2   6   16.93    0.72
  -4   2   6   16.58    0.63
  -4   2   6   16.15    0.72
   3  -2  -6    2.76    0.23
   3  -2  -6    2.30    0.17
   3  -2  -6    2.18    0.27
   3  -2  -6    2.44    0.26
  -3   2   6    2.00    0.20
  -3   2   6    2.65    0.28
  -3   2   6    2.55    0.27
   2  -2  -6   47.22    1.36
   2  -2  -6   44.28    1.50
   2  -2  -6   45.72    1.47
   2  -2  -6   48.48    1.47
  -2   2   6   46.66    1.47
  -2   2   6   46.77    1.50
  -2   2   6   47.64    1.46
  -2   2   6   46.93    1.41
   1  -2  -6    8.17    0.34
   1  -2  -6    7.77    0.38
   1  -2  -6    7.98    0.32
   1  -2  -6    7.16    0.39
   1  -2  -6    8.09    0.35
  -1   2   6    7.46    0.39
  -1   2   6    8.34    0.33
  -1   2   6    7.71    0.34
  -1   2   6    7.66    0.36
  -1   2   6    8.47    0.41
   0  -2  -6    1.21    0.14
   0  -2  -6    1.39    0.15
   0  -2  -6    1.30    0.14
   0  -2  -6    1.57    0.19
   0  -2  -6    1.54    0.19
   0   2   6    2.13    0.23
   0   2   6    1.54    0.15
   0   2   6    1.78    0.21
   0   2   6    1.76    0.18
   0   2   6    1.25    0.15
  -1  -2  -6   18.30    0.59
  -1  -2  -6   17.80    0.63
  -1  -2  -6   18.09    0.63
  -1  -2  -6   19.25    0.72
   1   2   6   18.21    0.59
   1   2   6   17.57    0.67
   1   2   6   19.57    0.65
   1   2   6   17.73    0.71
   1   2   6   18.25    0.64
   1   2   6   18.48    0.64
  -2  -2  -6    4.09    0.24
  -2  -2  -6    4.28    0.26
  -2  -2  -6    4.03    0.24
  -2  -2  -6    4.20    0.30
  -2  -2  -6    4.20    0.20
   2   2   6    3.90    0.30
   2   2   6    4.17    0.26
   2   2   6    4.07    0.24
  -3  -2  -6    4.77    0.28
  -3  -2  -6    4.96    0.36
  -3  -2  -6    5.24    0.22
  -3  -2  -6    4.67    0.27
   3   2   6    4.66    0.32
   3   2   6    5.49    0.30
   3   2   6    4.57    0.35
  -4  -2  -6    2.50    0.14
  -4  -2  -6    2.53    0.26
   4   2   6    2.54    0.36
   4   2   6    1.75    0.26
   4   2   6    2.45    0.26
  -5  -2  -6    0.92    0.18
  -5  -2  -6    0.97    0.10
   5   2   6    1.02    0.23
   5   2   6    1.01    0.20
   5   2   6    0.79    0.22
   6   2   6    3.14    0.40
   6   2   6    4.14    0.35
   6   2   6    3.39    0.44
   7   2   6    1.40    0.30
   7   2   6    0.26    0.20
   7  -3  -6    0.43    0.21
   7  -3  -6    0.11    0.21
  -7   3   6    0.40    0.15
   6  -3  -6    0.37    0.17
   6  -3  -6    0.47    0.20
   6  -3  -6    0.89    0.26
  -6   3   6    0.44    0.15
  -6   3   6    0.43    0.19
   5  -3  -6    0.05    0.10
   5  -3  -6    0.04    0.14
   5  -3  -6    0.46    0.18
   5  -3  -6    0.20    0.08
  -5   3   6    0.10    0.09
  -5   3   6    0.15    0.16
   4  -3  -6    9.97    0.40
   4  -3  -6    9.57    0.53
   4  -3  -6    9.41    0.49
  -4   3   6    9.82    0.45
  -4   3   6   10.62    0.53
  -4   3   6    9.89    0.52
   3  -3  -6   37.15    1.24
   3  -3  -6   37.67    1.27
   3  -3  -6   37.29    1.24
   3  -3  -6   38.10    1.11
  -3   3   6   36.10    1.26
  -3   3   6   37.51    1.18
  -3   3   6   37.75    1.27
   2  -3  -6    4.07    0.26
   2  -3  -6    3.51    0.18
   2  -3  -6    3.69    0.29
   2  -3  -6    3.32    0.24
  -2   3   6    3.49    0.27
  -2   3   6    3.90    0.26
  -2   3   6    3.84    0.29
  -2   3   6    3.31    0.22
  -2   3   6    3.34    0.25
   1  -3  -6   22.71    0.79
   1  -3  -6   22.04    0.76
   1  -3  -6   20.69    0.66
   1  -3  -6   22.03    0.72
   1  -3  -6   20.40    0.72
  -1   3   6   20.25    0.70
  -1   3   6   21.68    0.66
  -1   3   6   21.14    0.77
  -1   3   6   21.87    0.79
  -1   3   6   21.51    0.74
   0  -3  -6   10.48    0.40
   0  -3  -6   10.08    0.38
   0  -3  -6    9.91    0.37
   0  -3  -6   11.36    0.45
   0   3   6    9.50    0.40
   0   3   6    9.51    0.37
   0   3   6    9.92    0.45
   0   3   6   11.16    0.46
   0   3   6    9.45    0.37
  -1  -3  -6    3.47    0.20
  -1  -3  -6    3.95    0.26
  -1  -3  -6    3.63    0.20
  -1  -3  -6    3.74    0.18
   1   3   6    3.59    0.18
   1   3   6    3.83    0.22
   1   3   6    3.19    0.25
   1   3   6    3.69    0.23
   1   3   6    3.49    0.21
   1   3   6    3.41    0.24
  -2  -3  -6    0.00    0.05
  -2  -3  -6    0.06    0.04
  -2  -3  -6    0.00    0.06
  -2  -3  -6    0.14    0.10
  -2  -3  -6    0.02    0.09
   2   3   6   -0.02    0.05
   2   3   6    0.02    0.07
   2   3   6    0.14    0.09
   2   3   6   -0.05    0.09
  -3  -3  -6    1.32    0.09
  -3  -3  -6    1.26    0.16
   3   3   6    1.55    0.24
   3   3   6    1.33    0.20
   3   3   6    1.16    0.16
  -4  -3  -6    2.75    0.27
  -4  -3  -6    2.84    0.13
  -4  -3  -6    2.62    0.13
   4   3   6    2.70    0.33
   4   3   6    2.81    0.33
   4   3   6    2.46    0.21
  -5  -3  -6    1.01    0.07
  -5  -3  -6    1.30    0.20
   5   3   6    1.02    0.22
   5   3   6    1.67    0.28
   5   3   6    0.79    0.17
   5   3   6    0.84    0.25
   6   3   6    1.55    0.32
   6   3   6    1.36    0.26
   6   3   6    1.65    0.30
   7   3   6    0.53    0.24
   7   3   6    0.22    0.18
   7   3   6    0.18    0.19
   7  -4  -6    3.38    0.41
  -7   4   6    3.67    0.30
   6  -4  -6    0.07    0.16
  -6   4   6    0.25    0.16
  -6   4   6    0.21    0.12
   5  -4  -6    0.34    0.14
   5  -4  -6    0.15    0.16
  -5   4   6    0.66    0.19
  -5   4   6    0.23    0.13
   4  -4  -6    1.27    0.24
   4  -4  -6    1.34    0.14
   4  -4  -6    1.52    0.23
  -4   4   6    1.39    0.19
  -4   4   6    1.38    0.23
  -4   4   6    1.13    0.21
   3  -4  -6    0.16    0.09
   3  -4  -6    0.22    0.11
   3  -4  -6    0.19    0.06
  -3   4   6    0.35    0.11
  -3   4   6    0.10    0.10
  -3   4   6    0.23    0.12
   2  -4  -6    2.04    0.21
   2  -4  -6    2.27    0.23
   2  -4  -6    1.88    0.22
   2  -4  -6    1.94    0.11
  -2   4   6    2.32    0.22
  -2   4   6    2.21    0.25
  -2   4   6    1.81    0.21
  -2   4   6    2.14    0.22
   1  -4  -6    3.41    0.15
   1  -4  -6    3.11    0.20
   1  -4  -6    3.17    0.21
   1  -4  -6    4.35    0.27
   1  -4  -6    3.78    0.24
  -1   4   6    3.07    0.21
  -1   4   6    3.81    0.25
  -1   4   6    3.50    0.16
  -1   4   6    3.85    0.27
  -1   4   6    3.09    0.21
   0  -4  -6    8.70    0.32
   0  -4  -6    8.73    0.34
   0  -4  -6    8.20    0.37
   0  -4  -6    9.27    0.35
   0   4   6    7.89    0.38
   0   4   6    7.88    0.33
   0   4   6    8.40    0.32
   0   4   6    7.75    0.34
  -1  -4  -6   20.03    0.66
  -1  -4  -6   21.14    0.64
  -1  -4  -6   20.76    0.73
   1   4   6   21.28    0.75
   1   4   6   20.27    0.68
   1   4   6   19.44    0.66
   1   4   6   20.01    0.63
   1   4   6   20.38    0.73
  -2  -4  -6    1.44    0.19
  -2  -4  -6    1.22    0.18
  -2  -4  -6    1.04    0.13
  -2  -4  -6    1.29    0.09
   2   4   6    1.39    0.19
   2   4   6    1.42    0.10
   2   4   6    1.05    0.19
   2   4   6    1.47    0.17
   2   4   6    1.56    0.17
  -3  -4  -6    2.52    0.19
  -3  -4  -6    3.04    0.12
   3   4   6    2.87    0.21
   3   4   6    3.64    0.36
   3   4   6    2.87    0.30
  -4  -4  -6    3.81    0.26
   4   4   6    3.70    0.39
   4   4   6    4.84    0.36
   4   4   6    3.97    0.27
  -5  -4  -6    8.13    0.43
   5   4   6    8.25    0.53
   5   4   6    8.17    0.49
   5   4   6    8.21    0.52
   5   4   6    8.12    0.42
   6   4   6    1.09    0.28
   6   4   6    1.17    0.25
   6   4   6    0.82    0.22
   7   4   6    0.34    0.20
   7   4   6   -0.25    0.12
   7   4   6   -0.25    0.15
  -7   5   6    1.02    0.19
   6  -5  -6    3.65    0.39
  -6   5   6    3.45    0.41
  -6   5   6    3.28    0.33
   5  -5  -6   16.60    0.74
   5  -5  -6   16.61    0.75
  -5   5   6   16.19    0.76
  -5   5   6   16.47    0.68
   4  -5  -6    1.35    0.21
   4  -5  -6    1.40    0.12
   4  -5  -6    1.48    0.11
   4  -5  -6    1.65    0.25
  -4   5   6    1.69    0.25
  -4   5   6    1.71    0.28
  -4   5   6    1.12    0.18
   3  -5  -6    0.63    0.06
   3  -5  -6    0.64    0.07
   3  -5  -6    0.77    0.15
   3  -5  -6    0.80    0.16
  -3   5   6    0.66    0.14
  -3   5   6    0.71    0.16
  -3   5   6    0.81    0.16
   2  -5  -6    6.81    0.34
   2  -5  -6    6.74    0.38
  -2   5   6    6.86    0.36
  -2   5   6    6.79    0.36
  -2   5   6    6.90    0.38
  -2   5   6    6.84    0.34
   1  -5  -6   81.59    2.43
   1  -5  -6   84.99    2.44
   1  -5  -6   83.42    2.23
   1  -5  -6   83.55    2.37
  -1   5   6   85.16    2.45
  -1   5   6   83.98    2.24
  -1   5   6   80.47    2.45
  -1   5   6   84.96    2.38
  -1   5   6   83.27    2.43
   0  -5  -6    1.03    0.13
   0  -5  -6    1.07    0.12
   0  -5  -6    0.87    0.12
   0   5   6    0.94    0.16
   0   5   6    0.97    0.16
   0   5   6    0.76    0.11
   0   5   6    0.99    0.10
   0   5   6    0.78    0.11
  -1  -5  -6    9.65    0.37
  -1  -5  -6    9.84    0.37
  -1  -5  -6   10.94    0.43
   1   5   6   10.23    0.38
   1   5   6    9.67    0.36
   1   5   6   10.05    0.44
   1   5   6   10.17    0.39
  -2  -5  -6    9.75    0.39
  -2  -5  -6   10.40    0.35
   2   5   6    9.76    0.47
   2   5   6   10.72    0.41
   2   5   6   10.02    0.34
   2   5   6    9.62    0.47
   2   5   6   11.14    0.43
  -3  -5  -6    2.85    0.11
  -3  -5  -6    3.00    0.20
   3   5   6    3.14    0.33
   3   5   6    2.75    0.29
   3   5   6    2.77    0.20
   4   5   6    3.56    0.37
   4   5   6    3.93    0.41
   4   5   6    3.70    0.25
  -5  -5  -6    0.42    0.13
   5   5   6    0.41    0.18
   5   5   6    0.22    0.14
   5   5   6    0.41    0.18
   5   5   6    0.42    0.13
   6   5   6    0.68    0.24
   6   5   6    0.96    0.24
   6   5   6    0.49    0.21
   7   5   6    0.81    0.25
   7   5   6    0.86    0.29
   7   5   6    1.07    0.27
   6  -6  -6    1.98    0.30
  -6   6   6    1.94    0.32
  -6   6   6    1.92    0.27
   5  -6  -6    6.08    0.40
  -5   6   6    6.01    0.37
  -5   6   6    5.38    0.42
   4  -6  -6   18.24    0.73
   4  -6  -6   17.75    0.54
   4  -6  -6   17.15    0.73
   4  -6  -6   18.09    0.53
  -4   6   6   18.24    0.80
  -4   6   6   17.64    0.77
  -4   6   6   18.14    0.71
   3  -6  -6    1.26    0.19
   3  -6  -6    1.16    0.20
  -3   6   6    1.11    0.19
  -3   6   6    1.33    0.22
  -3   6   6    0.74    0.16
   2  -6  -6    0.32    0.12
  -2   6   6    0.39    0.13
  -2   6   6    0.49    0.12
  -2   6   6    0.44    0.12
  -2   6   6    0.40    0.11
   1  -6  -6   18.48    0.65
  -1   6   6   19.06    0.69
  -1   6   6   18.39    0.67
  -1   6   6   19.16    0.67
  -1   6   6   19.48    0.72
   0  -6  -6    0.47    0.09
   0  -6  -6    0.49    0.08
   0  -6  -6    0.41    0.09
   0   6   6    0.64    0.14
   0   6   6    0.56    0.08
   0   6   6    0.53    0.11
   0   6   6    0.53    0.09
   0   6   6    0.48    0.09
  -1  -6  -6   18.92    0.61
  -1  -6  -6   19.44    0.60
  -1  -6  -6   17.88    0.63
   1   6   6   18.58    0.61
   1   6   6   18.86    0.60
   1   6   6   17.77    0.61
   1   6   6   17.72    0.66
  -2  -6  -6    7.01    0.29
  -2  -6  -6    6.97    0.26
   2   6   6    6.90    0.33
   2   6   6    6.90    0.26
   2   6   6    6.80    0.30
   2   6   6    7.02    0.37
   2   6   6    7.20    0.39
  -3  -6  -6   51.82    1.57
   3   6   6   54.57    1.73
   3   6   6   51.16    1.68
   3   6   6   52.97    1.59
   3   6   6   52.77    1.43
  -4  -6  -6    0.63    0.13
   4   6   6    0.78    0.14
   4   6   6    0.58    0.18
   4   6   6    0.76    0.17
   5   6   6    0.83    0.23
   5   6   6    0.80    0.21
   5   6   6    0.78    0.22
   5   6   6    0.65    0.14
   6   6   6    2.96    0.40
   6   6   6    3.40    0.40
   6   6   6    3.47    0.41
   7   6   6   -0.11    0.16
   7   6   6    0.17    0.20
   7   6   6   -0.03    0.14
  -6   7   6    1.43    0.24
  -6   7   6    1.41    0.28
   5  -7  -6    0.05    0.11
  -5   7   6    0.13    0.15
  -5   7   6   -0.09    0.09
   4  -7  -6   21.12    0.85
   4  -7  -6   21.70    0.82
  -4   7   6   22.90    0.90
  -4   7   6   20.41    0.81
   3  -7  -6    3.74    0.28
   3  -7  -6    3.59    0.27
  -3   7   6    3.99    0.28
  -3   7   6    4.12    0.32
  -3   7   6    3.89    0.31
   2  -7  -6   15.90    0.61
  -2   7   6   16.97    0.66
  -2   7   6   15.91    0.63
  -2   7   6   16.98    0.66
  -2   7   6   16.26    0.65
   1  -7  -6   47.72    1.42
  -1   7   6   45.94    1.45
  -1   7   6   49.52    1.50
  -1   7   6   46.73    1.46
  -1   7   6   45.84    1.43
   0  -7  -6   17.35    0.57
   0  -7  -6   17.52    0.62
   0   7   6   17.61    0.60
   0   7   6   17.60    0.62
   0   7   6   18.19    0.55
   0   7   6   17.25    0.63
  -1  -7  -6    2.43    0.13
  -1  -7  -6    2.22    0.16
   1   7   6    2.29    0.18
   1   7   6    2.46    0.16
   1   7   6    2.28    0.16
   1   7   6    2.82    0.16
  -2  -7  -6    0.09    0.05
  -2  -7  -6    0.09    0.05
   2   7   6    0.05    0.07
   2   7   6    0.14    0.06
   2   7   6    0.16    0.11
   2   7   6    0.09    0.08
   2   7   6    0.09    0.05
  -3  -7  -6    3.12    0.19
   3   7   6    3.24    0.25
   3   7   6    3.29    0.14
   3   7   6    3.06    0.20
   3   7   6    2.80    0.32
  -4  -7  -6   16.12    0.59
   4   7   6   15.48    0.59
   4   7   6   14.68    0.71
   5   7   6    2.52    0.25
   5   7   6    2.37    0.30
   5   7   6    2.60    0.36
   5   7   6    2.63    0.36
   6   7   6    3.73    0.40
   6   7   6    4.24    0.48
   7   7   6    0.90    0.27
   7   7   6    0.95    0.32
   7   7   6    0.38    0.20
  -6   8   6   -0.05    0.16
  -6   8   6    0.04    0.14
   5  -8  -6    0.25    0.14
  -5   8   6    0.04    0.12
  -5   8   6    0.07    0.17
   4  -8  -6    4.89    0.32
  -4   8   6    5.07    0.34
  -4   8   6    4.12    0.36
   3  -8  -6   11.63    0.52
  -3   8   6   11.28    0.56
  -3   8   6   11.06    0.53
  -3   8   6   11.63    0.54
   2  -8  -6   14.22    0.56
  -2   8   6   14.20    0.59
  -2   8   6   13.78    0.59
  -2   8   6   14.75    0.60
  -2   8   6   15.23    0.61
   1  -8  -6   13.53    0.50
  -1   8   6   13.44    0.53
  -1   8   6   13.76    0.55
  -1   8   6   13.85    0.54
  -1   8   6   13.46    0.56
   0  -8  -6  176.67    4.87
   0   8   6  174.40    4.94
   0   8   6  176.41    4.92
   0   8   6  176.06    4.83
  -1  -8  -6    5.28    0.27
  -1  -8  -6    5.55    0.20
   1   8   6    5.32    0.24
   1   8   6    5.22    0.26
   1   8   6    4.91    0.26
  -2  -8  -6    0.98    0.09
   2   8   6    1.17    0.20
   2   8   6    0.97    0.11
   2   8   6    1.05    0.12
   2   8   6    0.82    0.14
  -3  -8  -6    0.14    0.06
   3   8   6    0.21    0.10
   3   8   6    0.13    0.04
   3   8   6    0.39    0.15
   3   8   6    0.04    0.06
  -4  -8  -6   11.00    0.44
   4   8   6   10.91    0.59
   4   8   6   10.74    0.44
   5   8   6   -0.03    0.13
   5   8   6   -0.11    0.10
   5   8   6    0.14    0.10
   5   8   6    0.12    0.14
   6   8   6    0.26    0.18
   6   8   6    0.10    0.17
   6   8   6    0.08    0.19
   7   8   6    4.04    0.44
   7   8   6    4.60    0.54
   7   8   6    4.20    0.51
  -6   9   6    2.95    0.40
  -6   9   6    2.61    0.32
  -5   9   6    2.25    0.33
  -5   9   6    3.02    0.34
  -4   9   6   13.53    0.64
  -4   9   6   14.62    0.69
  -3   9   6    0.19    0.13
  -3   9   6    0.05    0.10
  -3   9   6    0.11    0.13
   2  -9  -6    6.18    0.33
  -2   9   6    6.71    0.37
  -2   9   6    6.55    0.36
  -2   9   6    6.44    0.37
  -2   9   6    6.80    0.38
   1  -9  -6    3.78    0.20
  -1   9   6    3.14    0.24
  -1   9   6    3.77    0.24
  -1   9   6    3.52    0.24
  -1   9   6    3.62    0.14
   0  -9  -6    1.16    0.09
   0   9   6    1.16    0.15
   0   9   6    1.01    0.13
   0   9   6    1.27    0.17
   1   9   6    9.12    0.35
   1   9   6    9.55    0.38
   1   9   6    9.37    0.40
   2   9   6    7.45    0.29
   2   9   6    6.75    0.33
   2   9   6    7.35    0.31
   2   9   6    6.75    0.42
  -3  -9  -6    3.42    0.17
   3   9   6    3.05    0.23
   3   9   6    3.44    0.18
   3   9   6    4.04    0.41
   3   9   6    3.35    0.19
  -4  -9  -6    5.70    0.27
   4   9   6    6.38    0.44
   4   9   6    6.15    0.21
   4   9   6    6.16    0.35
   4   9   6    6.23    0.30
   5   9   6    1.58    0.31
   5   9   6    2.47    0.39
   5   9   6    2.17    0.23
   5   9   6    1.91    0.25
   6   9   6    1.22    0.24
   6   9   6    1.31    0.30
   6   9   6    1.04    0.31
   7   9   6    0.29    0.22
   7   9   6    0.26    0.19
   7   9   6    0.10    0.19
  -5  10   6    6.27    0.43
  -5  10   6    6.72    0.50
  -4  10   6    0.42    0.16
  -4  10   6    0.43    0.17
  -3  10   6    4.11    0.31
  -3  10   6    3.62    0.36
   2 -10  -6    2.27    0.19
  -2  10   6    1.87    0.22
  -2  10   6    2.87    0.29
  -2  10   6    2.24    0.28
  -2  10   6    2.05    0.24
   1 -10  -6    3.15    0.18
  -1  10   6    3.31    0.15
  -1  10   6    3.26    0.23
  -1  10   6    3.60    0.27
  -1  10   6    3.70    0.26
   0  10   6   14.34    0.54
   0  10   6   15.50    0.55
   0  10   6   15.36    0.61
   0  10   6   15.80    0.53
   1  10   6   27.32    0.92
   1  10   6   27.31    0.87
   1  10   6   28.38    0.85
   2  10   6    0.53    0.08
   2  10   6    0.46    0.10
   2  10   6    0.32    0.09
   2  10   6    0.41    0.17
   3  10   6    7.43    0.47
   3  10   6    8.23    0.33
   3  10   6    8.04    0.37
   3  10   6    7.79    0.32
   4  10   6   25.64    0.83
   4  10   6   24.45    1.02
   4  10   6   23.87    0.88
   4  10   6   25.05    1.04
   4  10   6   25.40    0.74
   5  10   6    0.27    0.13
   5  10   6    0.30    0.17
   5  10   6    0.25    0.18
   6  10   6    0.76    0.20
   6  10   6    0.87    0.27
   6  10   6    0.32    0.20
   7  10   6    0.20    0.15
   7  10   6    0.14    0.23
   7  10   6   -0.01    0.20
  -5  11   6    0.00    0.17
  -5  11   6   -0.06    0.12
  -4  11   6    0.11    0.14
  -4  11   6    0.25    0.15
  -3  11   6    7.82    0.46
  -3  11   6    7.88    0.46
  -2  11   6    3.02    0.32
  -2  11   6    2.40    0.27
  -2  11   6    2.48    0.26
  -1  11   6    8.20    0.39
  -1  11   6    8.03    0.44
  -1  11   6    8.20    0.40
  -1  11   6    8.13    0.30
   0  11   6    0.67    0.16
   0  11   6    0.73    0.12
   0  11   6    0.88    0.13
   0  11   6    0.81    0.12
   1  11   6    5.25    0.31
   1  11   6    5.57    0.24
   1  11   6    5.80    0.26
   2  11   6   -0.05    0.06
   2  11   6    0.22    0.13
   2  11   6    0.08    0.04
   2  11   6   -0.01    0.05
   3  11   6   10.66    0.38
   3  11   6   10.65    0.42
   3  11   6   10.57    0.59
   4  11   6   -0.11    0.15
   4  11   6    0.26    0.08
   4  11   6    0.16    0.15
   4  11   6    0.14    0.09
   4  11   6    0.24    0.07
   5  11   6   13.02    0.74
   5  11   6   13.99    0.75
   5  11   6   13.45    0.59
   6  11   6    6.82    0.57
   6  11   6    8.18    0.58
   6  11   6    7.65    0.46
   7  11   6    0.37    0.16
   7  11   6    0.47    0.23
   7  11   6    0.15    0.24
  -4  12   6    0.78    0.23
  -4  12   6    0.95    0.22
  -3  12   6    5.79    0.39
  -3  12   6    5.03    0.38
  -2  12   6    5.12    0.37
  -2  12   6    5.63    0.34
  -1  12   6    3.73    0.25
  -1  12   6    3.43    0.29
  -1  12   6    3.18    0.25
  -1  12   6    3.33    0.19
   0  12   6    4.31    0.24
   0  12   6    4.46    0.32
   0  12   6    4.28    0.25
   0  12   6    4.25    0.24
   1  12   6    2.73    0.22
   1  12   6    2.75    0.15
   1  12   6    2.77    0.16
   1  12   6    3.08    0.25
   2  12   6   26.98    0.84
   2  12   6   28.24    0.95
   2  12   6   28.01    0.82
   2  12   6   28.80    1.11
   3  12   6    5.67    0.23
   3  12   6    6.11    0.31
   3  12   6    6.55    0.46
   3  12   6    6.02    0.26
   4  12   6    2.90    0.39
   4  12   6    2.76    0.20
   4  12   6    3.03    0.18
   4  12   6    3.43    0.42
   4  12   6    2.60    0.18
   5  12   6    0.70    0.24
   5  12   6    0.69    0.15
   5  12   6    1.40    0.30
   6  12   6    0.09    0.11
   6  12   6    0.12    0.20
   6  12   6    0.45    0.23
  -4  13   6    1.80    0.30
  -4  13   6    1.78    0.28
  -3  13   6   -0.26    0.09
  -3  13   6    0.03    0.12
  -2  13   6    1.08    0.19
  -2  13   6    1.17    0.23
  -1  13   6    0.10    0.14
  -1  13   6    0.00    0.08
  -1  13   6   -0.05    0.08
   0  13   6    8.68    0.38
   0  13   6    9.18    0.48
   0  13   6    9.48    0.40
   0  13   6    8.64    0.38
   1  13   6    0.19    0.06
   1  13   6    0.16    0.06
   1  13   6    0.25    0.11
   1  13   6    0.35    0.12
   2  13   6   -0.01    0.09
   2  13   6    0.16    0.09
   2  13   6   -0.22    0.09
   3  13   6   13.15    0.44
   3  13   6   14.38    0.56
   3  13   6   14.21    0.71
   3  13   6   13.67    0.42
   3  13   6   14.08    0.73
   4  13   6    1.62    0.32
   4  13   6    1.30    0.14
   4  13   6    1.20    0.16
   4  13   6    0.93    0.24
   4  13   6    1.34    0.13
   5  13   6    0.91    0.15
   5  13   6    0.54    0.25
   5  13   6    0.76    0.22
   6  13   6    0.34    0.14
   6  13   6    0.25    0.22
   6  13   6    0.64    0.27
  -3  14   6    0.62    0.21
  -3  14   6    0.63    0.19
  -2  14   6    1.97    0.30
  -2  14   6    1.28    0.21
  -1  14   6    0.13    0.13
  -1  14   6    0.30    0.11
   0  14   6    0.44    0.10
   0  14   6    0.34    0.10
   0  14   6    0.42    0.17
   0  14   6    0.38    0.11
   1  14   6   -0.05    0.07
   1  14   6   -0.02    0.04
   1  14   6   -0.04    0.08
   2  14   6    6.08    0.38
   2  14   6    5.72    0.45
   2  14   6    5.77    0.36
   2  14   6    5.74    0.44
   3  14   6    0.20    0.15
   3  14   6    0.16    0.16
   3  14   6    0.15    0.10
   4  14   6    5.38    0.22
   4  14   6    5.46    0.23
   4  14   6    5.88    0.49
   4  14   6    6.38    0.49
   5  14   6    3.86    0.24
   5  14   6    4.40    0.50
   5  14   6    3.70    0.50
   6  14   6    0.82    0.30
   6  14   6    0.51    0.14
   6  14   6    0.53    0.26
  -2  15   6    2.30    0.33
  -2  15   6    2.45    0.28
  -1  15   6    0.15    0.10
  -1  15   6    0.01    0.11
   0  15   6    1.80    0.26
   0  15   6    1.34    0.15
   0  15   6    1.63    0.18
   0  15   6    1.63    0.27
   1  15   6    0.21    0.13
   1  15   6    0.45    0.15
   1  15   6    0.39    0.17
   2  15   6    3.21    0.38
   2  15   6    3.36    0.42
   2  15   6    3.10    0.32
   2  15   6    3.02    0.33
   3  15   6    0.87    0.22
   3  15   6    0.85    0.20
   3  15   6    0.99    0.25
   3  15   6    0.98    0.18
   4  15   6    0.49    0.23
   4  15   6    0.48    0.20
   5  15   6    0.36    0.25
   5  15   6    0.25    0.08
   5  15   6    0.22    0.07
   5  15   6    0.28    0.21
  -1  16   6    1.62    0.29
  -1  16   6    1.36    0.18
   0  16   6    0.92    0.14
   0  16   6    1.47    0.27
   0  16   6    0.96    0.13
   1  16   6    0.02    0.15
   1  16   6    0.10    0.12
   2  16   6    2.59    0.32
   2  16   6    2.87    0.38
   2  16   6    2.78    0.31
   2  16   6    3.30    0.42
   3  16   6   -0.08    0.10
   3  16   6    0.09    0.10
   3  16   6   -0.03    0.13
   3  16   6    0.13    0.16
   4  16   6    0.12    0.19
   4  16   6    0.05    0.11
   4  16   6    0.26    0.16
   0  17   6    0.33    0.08
   0  17   6    0.51    0.18
   1  17   6    0.01    0.19
   1  17   6    0.39    0.16
   2  17   6    5.17    0.39
   2  17   6    4.94    0.51
   2  17   6    5.12    0.52
   3  17   6    1.20    0.22
   3  17   6    1.56    0.27
   3  17   6    1.06    0.27
   3  17   6    1.37    0.31
   1  11  -7    0.01    0.16
   4  10  -7    0.54    0.15
   4  10  -7    0.42    0.22
   4  10  -7    0.80    0.26
   3  10  -7    3.05    0.41
   3  10  -7    3.48    0.28
   3  10  -7    3.39    0.43
   2  10  -7    0.35    0.19
   2  10  -7    0.42    0.20
   2  10  -7    0.48    0.14
   1  10  -7    0.01    0.16
   1  10  -7    0.04    0.10
   0  10  -7    0.10    0.13
   0  10  -7   -0.09    0.11
  -1  10  -7    0.00    0.12
  -1  10  -7    0.07    0.16
   5   9  -7    0.23    0.22
   5   9  -7   -0.17    0.12
   4   9  -7    0.83    0.25
   4   9  -7    0.68    0.25
   4   9  -7    0.61    0.16
   3   9  -7    0.17    0.12
   3   9  -7    0.17    0.19
   3   9  -7    0.23    0.15
   2   9  -7    1.86    0.23
   2   9  -7    1.38    0.26
   2   9  -7    1.47    0.30
   1   9  -7    1.25    0.24
   1   9  -7    1.22    0.20
   1   9  -7    1.57    0.28
   0   9  -7    0.54    0.15
   0   9  -7    0.57    0.21
  -1   9  -7    0.11    0.12
  -1   9  -7   -0.01    0.10
  -2   9  -7    0.24    0.16
  -2   9  -7    0.35    0.15
   5   8  -7    1.15    0.28
   5   8  -7    1.58    0.25
   5   8  -7    0.89    0.28
   4   8  -7    0.43    0.22
   4   8  -7    0.89    0.18
   4   8  -7    1.19    0.27
   3   8  -7    0.44    0.18
   3   8  -7    0.63    0.23
   3   8  -7    0.80    0.16
   2   8  -7    1.18    0.26
   2   8  -7    0.92    0.25
   2   8  -7    0.91    0.17
   1   8  -7    0.40    0.14
   1   8  -7    0.09    0.15
   1   8  -7    0.22    0.15
   0   8  -7    3.10    0.26
   0   8  -7    3.14    0.38
  -1   8  -7    0.63    0.19
  -1   8  -7    0.18    0.13
  -2   8  -7    0.24    0.14
  -2   8  -7   -0.24    0.10
  -3   8  -7    0.78    0.21
  -3   8  -7    1.42    0.25
   6   7  -7    0.38    0.27
   6   7  -7    0.56    0.22
   6   7  -7    0.46    0.18
   5   7  -7    0.37    0.13
   5   7  -7    0.61    0.26
   5   7  -7    0.14    0.15
   4   7  -7    6.40    0.39
   4   7  -7    5.89    0.46
   4   7  -7    7.00    0.54
   3   7  -7   -0.09    0.15
   3   7  -7    0.13    0.13
   3   7  -7   -0.03    0.09
   2   7  -7    0.03    0.15
   2   7  -7   -0.13    0.12
   2   7  -7    0.08    0.10
   1   7  -7    1.36    0.23
   1   7  -7    1.37    0.25
   1   7  -7    1.37    0.21
   0   7  -7    4.50    0.32
   0   7  -7    5.65    0.33
   0   7  -7    4.66    0.38
  -1   7  -7    0.69    0.16
  -1   7  -7    0.55    0.18
  -2   7  -7    3.04    0.35
  -2   7  -7    3.05    0.32
  -3   7  -7    0.23    0.15
  -3   7  -7    0.11    0.13
  -4   7  -7   -0.02    0.13
  -4   7  -7    0.20    0.14
  -4   7  -7   -0.27    0.07
   6   6  -7    0.31    0.21
   6   6  -7    0.50    0.25
   6   6  -7    0.04    0.12
   5   6  -7    0.22    0.14
   5   6  -7    0.31    0.21
   5   6  -7    0.16    0.14
   4   6  -7    2.84    0.40
   4   6  -7    2.75    0.36
   4   6  -7    2.82    0.30
   3   6  -7    1.00    0.24
   3   6  -7    0.93    0.23
   3   6  -7    0.60    0.16
   2   6  -7    7.77    0.48
   2   6  -7    7.37    0.48
   2   6  -7    8.83    0.43
   1   6  -7    0.00    0.08
   1   6  -7   -0.06    0.10
   1   6  -7    0.07    0.13
   1   6  -7    0.05    0.12
   0   6  -7    1.34    0.26
   0   6  -7    1.59    0.21
   0   6  -7    1.30    0.20
  -1   6  -7   -0.07    0.10
  -1   6  -7    0.09    0.10
  -2   6  -7   -0.10    0.10
  -2   6  -7   -0.11    0.10
  -3   6  -7    3.11    0.37
  -3   6  -7    3.13    0.33
  -4   6  -7    0.59    0.21
  -4   6  -7    0.91    0.22
   6   5  -7    0.51    0.25
   6   5  -7    0.38    0.19
   6   5  -7    0.25    0.19
   5   5  -7   -0.08    0.13
   5   5  -7   -0.05    0.11
   5   5  -7    0.19    0.12
   5   5  -7   -0.17    0.13
   4   5  -7    3.89    0.30
   4   5  -7    3.38    0.25
   4   5  -7    3.49    0.39
   4   5  -7    3.35    0.43
   3   5  -7    6.36    0.43
   3   5  -7    6.42    0.48
   3   5  -7    6.36    0.37
   2   5  -7    3.35    0.36
   2   5  -7    3.29    0.25
   2   5  -7    3.16    0.36
   2   5  -7    2.86    0.31
  -2  -5   7    3.59    0.37
   1   5  -7    8.94    0.49
   1   5  -7    8.34    0.47
   1   5  -7    8.43    0.47
   1   5  -7    8.13    0.40
  -1  -5   7    8.13    0.47
   0   5  -7    7.20    0.46
   0   5  -7    7.23    0.45
   0   5  -7    7.31    0.40
   0   5  -7    7.39    0.37
   0  -5   7    6.70    0.45
  -1   5  -7   -0.09    0.08
  -1   5  -7   -0.08    0.15
  -1   5  -7    0.04    0.10
  -1   5  -7   -0.15    0.09
   1  -5   7   -0.03    0.08
  -2   5  -7    4.72    0.33
  -2   5  -7    4.36    0.34
  -3   5  -7    0.90    0.19
  -3   5  -7    0.74    0.19
   3  -5   7    0.44    0.15
  -4   5  -7    0.63    0.19
  -4   5  -7    0.53    0.17
  -5   5  -7    0.32    0.16
  -5   5  -7    0.36    0.21
  -5   5  -7    0.28    0.16
   7   4  -7    0.64    0.22
   7   4  -7    1.04    0.34
   7   4  -7    0.88    0.25
   7   4  -7    0.58    0.22
   6   4  -7    0.88    0.22
   6   4  -7    1.47    0.27
   6   4  -7    1.46    0.35
   6   4  -7    1.32    0.25
   5   4  -7    0.24    0.14
   5   4  -7    0.36    0.16
   5   4  -7   -0.01    0.12
   5   4  -7    0.57    0.23
   4   4  -7    3.16    0.42
   4   4  -7    3.26    0.28
   4   4  -7    2.69    0.32
   4   4  -7    2.91    0.28
   3   4  -7    9.88    0.53
   3   4  -7   10.36    0.52
   3   4  -7   10.91    0.60
   3   4  -7    9.83    0.48
  -3  -4   7   10.73    0.41
  -3  -4   7    9.99    0.53
   2   4  -7    1.55    0.24
   2   4  -7    1.56    0.20
   2   4  -7    1.61    0.27
   2   4  -7    1.66    0.24
  -2  -4   7    1.86    0.25
   1   4  -7    3.72    0.30
   1   4  -7    4.10    0.26
   1   4  -7    3.75    0.31
   1   4  -7    3.75    0.30
  -1  -4   7    3.72    0.30
   0   4  -7    0.61    0.16
   0   4  -7    0.31    0.12
   0   4  -7    0.50    0.14
   0   4  -7    0.44    0.18
   0  -4   7    0.47    0.15
  -1   4  -7   18.94    0.73
  -1   4  -7   20.39    0.86
  -1   4  -7   19.28    0.70
  -1   4  -7   19.65    0.78
   1  -4   7   20.01    0.71
   1  -4   7   14.89    0.78
  -2   4  -7    2.82    0.29
  -2   4  -7    4.02    0.39
  -2   4  -7    3.40    0.22
   2  -4   7    2.82    0.35
   2  -4   7    2.59    0.21
  -3   4  -7    0.84    0.20
  -3   4  -7    0.89    0.19
   3  -4   7    0.85    0.18
  -4   4  -7    5.39    0.39
  -4   4  -7    5.51    0.39
   4  -4   7    5.14    0.38
  -5   4  -7    1.04    0.24
  -5   4  -7    0.90    0.21
  -5   4  -7    1.10    0.20
   5  -4   7    0.73    0.24
   7   3  -7    1.18    0.25
   7   3  -7    0.95    0.24
   7   3  -7    1.42    0.30
   7   3  -7    1.29    0.34
   6   3  -7    3.61    0.49
   6   3  -7    3.29    0.38
   6   3  -7    2.90    0.37
   6   3  -7    3.39    0.38
   5   3  -7    1.16    0.22
   5   3  -7    0.91    0.21
   5   3  -7    0.60    0.23
   5   3  -7    0.84    0.21
   4   3  -7    0.61    0.16
   4   3  -7    0.72    0.19
   4   3  -7    0.46    0.20
   4   3  -7    0.45    0.14
   3   3  -7   15.39    0.75
   3   3  -7   16.44    0.69
   3   3  -7   15.01    0.68
   3   3  -7   16.73    0.66
  -3  -3   7   16.53    0.60
   2   3  -7    0.70    0.17
   2   3  -7    0.83    0.19
   2   3  -7    0.51    0.13
   2   3  -7    0.83    0.18
  -2  -3   7    0.76    0.08
   1   3  -7    0.21    0.11
   1   3  -7    0.28    0.14
   1   3  -7    0.14    0.10
   1   3  -7   -0.01    0.07
   0   3  -7    0.88    0.15
   0   3  -7    1.01    0.18
   0   3  -7    0.68    0.15
   0   3  -7    0.92    0.19
   0  -3   7    0.84    0.19
  -1   3  -7    3.09    0.32
  -1   3  -7    2.83    0.33
  -1   3  -7    2.88    0.23
  -1   3  -7    2.55    0.25
   1  -3   7    2.78    0.23
   1  -3   7    2.81    0.34
   1  -3   7    2.66    0.15
  -2   3  -7    0.00    0.07
  -2   3  -7    0.19    0.11
  -2   3  -7    0.04    0.14
  -2   3  -7   -0.07    0.09
   2  -3   7   -0.05    0.07
   2  -3   7   -0.04    0.06
   2  -3   7    0.07    0.14
  -3   3  -7    1.34    0.21
  -3   3  -7    1.46    0.23
   3  -3   7    1.63    0.29
   3  -3   7    1.54    0.21
  -4   3  -7    3.21    0.34
  -4   3  -7    4.12    0.33
   4  -3   7    3.75    0.37
  -5   3  -7    0.15    0.12
  -5   3  -7    0.31    0.17
  -5   3  -7    0.50    0.17
   5  -3   7    0.26    0.18
   6  -3   7    0.14    0.18
   7   2  -7    1.52    0.32
   7   2  -7    1.50    0.29
   7   2  -7    1.64    0.37
   7   2  -7    2.04    0.32
  -7  -2   7    1.32    0.21
   6   2  -7    0.42    0.23
   6   2  -7    0.70    0.21
   6   2  -7    0.87    0.21
   6   2  -7    0.54    0.19
  -6  -2   7    0.44    0.14
   5   2  -7    4.75    0.37
   5   2  -7    4.54    0.36
   5   2  -7    4.93    0.36
   5   2  -7    5.68    0.57
  -5  -2   7    4.94    0.31
   4   2  -7    0.50    0.15
   4   2  -7    0.63    0.17
   4   2  -7    0.37    0.14
   4   2  -7    0.74    0.18
   4   2  -7    0.66    0.21
  -4  -2   7    0.31    0.14
  -4  -2   7    0.43    0.14
   3   2  -7    2.47    0.28
   3   2  -7    1.95    0.23
   3   2  -7    1.42    0.26
   3   2  -7    1.89    0.25
  -3  -2   7    2.33    0.23
  -3  -2   7    1.86    0.25
   2   2  -7   14.50    0.58
   2   2  -7   14.35    0.62
   2   2  -7   13.39    0.65
   2   2  -7   13.77    0.59
  -2  -2   7   14.55    0.64
  -2  -2   7   14.50    0.49
   1   2  -7    1.05    0.16
   1   2  -7    1.00    0.17
   1   2  -7    1.25    0.21
   1   2  -7    1.09    0.20
  -1  -2   7    1.40    0.21
   0   2  -7    0.50    0.12
   0   2  -7    0.41    0.12
   0   2  -7    0.76    0.16
   0   2  -7    0.42    0.14
   0  -2   7    0.88    0.18
   0  -2   7    0.61    0.15
  -1   2  -7    0.31    0.12
  -1   2  -7    0.44    0.12
  -1   2  -7    0.25    0.15
   1  -2   7    0.28    0.11
   1  -2   7    0.25    0.15
   1  -2   7    0.21    0.07
  -2   2  -7    8.85    0.39
  -2   2  -7    8.54    0.52
  -2   2  -7    8.78    0.45
  -2   2  -7    8.74    0.43
   2  -2   7    8.69    0.39
   2  -2   7    9.01    0.52
   2  -2   7    8.13    0.39
  -3   2  -7    2.90    0.39
  -3   2  -7    3.03    0.31
  -3   2  -7    2.49    0.27
   3  -2   7    2.80    0.21
   3  -2   7    2.80    0.29
   3  -2   7    2.75    0.35
  -4   2  -7    1.06    0.20
  -4   2  -7    1.41    0.23
   4  -2   7    1.06    0.22
  -5   2  -7    2.19    0.30
  -5   2  -7    1.79    0.23
  -5   2  -7    2.35    0.31
   5  -2   7    1.97    0.31
   6  -2   7    0.60    0.23
   7   1  -7    0.35    0.21
   7   1  -7    1.01    0.24
   7   1  -7    0.63    0.26
   7   1  -7    0.60    0.20
  -7  -1   7    0.51    0.16
   6   1  -7    0.55    0.18
   6   1  -7    0.22    0.14
   6   1  -7    0.24    0.19
   6   1  -7    0.11    0.18
  -6  -1   7   -0.05    0.10
   5   1  -7    3.10    0.34
   5   1  -7    2.98    0.31
   5   1  -7    2.82    0.39
   5   1  -7    2.82    0.32
  -5  -1   7    2.30    0.26
   4   1  -7   12.54    0.57
   4   1  -7   12.46    0.57
   4   1  -7   12.97    0.68
   4   1  -7   11.69    0.57
   4   1  -7   12.75    0.60
  -4  -1   7   13.06    0.62
  -4  -1   7   11.85    0.53
   3   1  -7    0.84    0.21
   3   1  -7    1.21    0.19
   3   1  -7    0.96    0.18
   3   1  -7    0.70    0.15
  -3  -1   7    1.13    0.17
  -3  -1   7    1.12    0.21
  -3  -1   7    1.25    0.18
   2   1  -7    0.11    0.08
   2   1  -7    0.06    0.11
   2   1  -7    0.07    0.07
   2   1  -7    0.11    0.10
  -2  -1   7   -0.01    0.07
  -2  -1   7    0.09    0.10
  -2  -1   7    0.12    0.07
   1   1  -7    0.87    0.15
   1   1  -7    1.08    0.19
   1   1  -7    0.66    0.13
   1   1  -7    0.78    0.16
  -1  -1   7    0.98    0.19
  -1  -1   7    0.97    0.10
   0   1  -7    2.47    0.25
   0   1  -7    2.32    0.20
   0   1  -7    2.31    0.25
   0   1  -7    2.63    0.29
   0  -1   7    2.58    0.20
   0  -1   7    2.50    0.13
   0  -1   7    2.64    0.29
   0  -1   7    2.55    0.27
  -1   1  -7   -0.04    0.06
  -1   1  -7    0.03    0.07
  -1   1  -7    0.01    0.11
   1  -1   7    0.04    0.08
   1  -1   7    0.13    0.06
   1  -1   7    0.05    0.07
   1  -1   7   -0.07    0.10
  -2   1  -7    5.41    0.32
  -2   1  -7    5.20    0.39
  -2   1  -7    5.85    0.30
  -2   1  -7    5.10    0.33
   2  -1   7    5.59    0.41
   2  -1   7    5.47    0.30
   2  -1   7    5.16    0.30
  -3   1  -7    3.79    0.43
  -3   1  -7    3.84    0.30
  -3   1  -7    3.51    0.28
   3  -1   7    3.71    0.29
   3  -1   7    4.57    0.38
   3  -1   7    4.18    0.26
  -4   1  -7    0.65    0.17
  -4   1  -7    0.92    0.19
   4  -1   7    0.78    0.19
  -5   1  -7    0.45    0.18
  -5   1  -7    0.43    0.12
  -5   1  -7    0.71    0.19
   5  -1   7    0.45    0.20
   6  -1   7    0.04    0.16
   7   0  -7    0.13    0.19
   7   0  -7    0.08    0.13
   7   0  -7    0.28    0.21
   7   0  -7   -0.04    0.11
  -7   0   7   -0.06    0.11
   6   0  -7    3.69    0.42
   6   0  -7    3.82    0.45
   6   0  -7    3.22    0.36
   6   0  -7    4.27    0.33
  -6   0   7    3.95    0.30
   5   0  -7   10.97    0.58
   5   0  -7    9.24    0.53
   5   0  -7   10.20    0.50
   5   0  -7    9.58    0.60
  -5   0   7    9.67    0.47
  -5   0   7    9.64    0.56
   4   0  -7    0.78    0.18
   4   0  -7    0.68    0.15
   4   0  -7    1.16    0.25
   4   0  -7    1.17    0.22
   4   0  -7    0.97    0.19
  -4   0   7    0.53    0.17
  -4   0   7    0.86    0.16
   3   0  -7    3.45    0.37
   3   0  -7    4.49    0.31
   3   0  -7    3.81    0.26
   3   0  -7    3.72    0.28
  -3   0   7    3.95    0.27
  -3   0   7    4.38    0.33
  -3   0   7    4.16    0.27
   2   0  -7   11.94    0.52
   2   0  -7   10.65    0.47
   2   0  -7   11.12    0.55
   2   0  -7   11.35    0.49
  -2   0   7   11.41    0.47
  -2   0   7   11.37    0.45
  -2   0   7   10.90    0.49
  -2   0   7   10.77    0.53
   1   0  -7   29.31    1.04
   1   0  -7   29.64    0.98
   1   0  -7   29.25    0.97
   1   0  -7   30.13    1.05
  -1   0   7   29.92    0.91
  -1   0   7   28.77    0.98
  -1   0   7   29.88    1.03
  -1   0   7   28.27    0.94
  -1   0   7   28.62    1.04
   0   0  -7    7.32    0.38
   0   0  -7    6.07    0.34
   0   0  -7    6.72    0.39
   0   0  -7    6.55    0.32
   0   0   7    7.09    0.34
   0   0   7    6.35    0.27
   0   0   7    5.82    0.38
   0   0   7    6.43    0.37
  -1   0  -7   22.14    0.89
  -1   0  -7   22.26    0.80
  -1   0  -7   23.05    0.79
   1   0   7   22.05    0.74
   1   0   7   21.91    0.89
   1   0   7   23.23    0.80
   1   0   7   23.28    0.82
  -2   0  -7    0.70    0.13
  -2   0  -7    0.69    0.18
  -2   0  -7    0.76    0.14
  -2   0  -7    0.57    0.13
   2   0   7    0.89    0.21
   2   0   7    0.81    0.14
   2   0   7    0.78    0.14
   2   0   7    0.82    0.15
  -3   0  -7    8.01    0.42
  -3   0  -7    8.04    0.42
  -3   0  -7    8.76    0.53
   3   0   7    8.64    0.52
   3   0   7    8.10    0.44
   3   0   7    8.18    0.40
  -4   0  -7    0.04    0.10
  -4   0  -7    0.21    0.12
   4   0   7    0.13    0.16
   4   0   7    0.13    0.14
  -5   0  -7    1.97    0.26
  -5   0  -7    1.83    0.19
   5   0   7    1.75    0.31
   5   0   7    1.75    0.23
   5   0   7    1.73    0.31
   6   0   7    0.65    0.24
   7  -1  -7    2.04    0.37
   7  -1  -7    1.93    0.36
  -7   1   7    1.50    0.24
   6  -1  -7    0.66    0.20
   6  -1  -7    0.78    0.27
   6  -1  -7    0.77    0.17
   6  -1  -7    0.32    0.21
  -6   1   7    0.78    0.18
   5  -1  -7    2.25    0.29
   5  -1  -7    2.39    0.36
   5  -1  -7    1.86    0.23
   5  -1  -7    1.84    0.29
  -5   1   7    2.01    0.29
  -5   1   7    1.94    0.23
   4  -1  -7    0.27    0.14
   4  -1  -7    0.63    0.13
   4  -1  -7    0.19    0.15
   4  -1  -7    0.50    0.16
  -4   1   7    0.26    0.11
  -4   1   7    0.47    0.17
   3  -1  -7    6.83    0.43
   3  -1  -7    6.41    0.33
   3  -1  -7    6.08    0.37
   3  -1  -7    6.83    0.37
  -3   1   7    6.49    0.38
  -3   1   7    6.76    0.40
  -3   1   7    5.86    0.33
   2  -1  -7    0.16    0.09
   2  -1  -7    0.27    0.14
   2  -1  -7    0.38    0.10
   2  -1  -7    0.26    0.11
  -2   1   7    0.24    0.10
  -2   1   7    0.36    0.11
  -2   1   7    0.33    0.10
  -2   1   7    0.16    0.10
  -2   1   7    0.28    0.09
   1  -1  -7   76.43    2.34
   1  -1  -7   74.98    2.27
   1  -1  -7   75.68    2.21
   1  -1  -7   77.97    2.32
  -1   1   7   75.87    2.35
  -1   1   7   78.14    2.21
  -1   1   7   80.71    2.22
  -1   1   7   76.54    2.29
   0  -1  -7    0.48    0.11
   0  -1  -7    0.54    0.14
   0  -1  -7    0.57    0.14
   0  -1  -7    0.71    0.12
   0  -1  -7    0.52    0.11
   0   1   7    0.93    0.16
   0   1   7    0.60    0.11
   0   1   7    0.69    0.11
   0   1   7    0.31    0.09
   0   1   7    0.74    0.13
   0   1   7    0.56    0.17
  -1  -1  -7   58.08    1.79
  -1  -1  -7   58.87    1.76
  -1  -1  -7   58.87    1.72
  -1  -1  -7   58.50    1.89
   1   1   7   58.56    1.75
   1   1   7   61.71    1.81
   1   1   7   63.43    1.81
   1   1   7   57.12    1.90
  -2  -1  -7   15.21    0.69
  -2  -1  -7   15.20    0.58
  -2  -1  -7   15.11    0.53
  -2  -1  -7   15.46    0.60
  -2  -1  -7   14.93    0.58
   2   1   7   15.06    0.58
   2   1   7   14.30    0.68
   2   1   7   14.63    0.59
   2   1   7   14.18    0.58
  -3  -1  -7    1.19    0.19
  -3  -1  -7    1.33    0.24
  -3  -1  -7    1.34    0.20
  -3  -1  -7    1.32    0.14
   3   1   7    1.27    0.18
   3   1   7    1.17    0.20
   3   1   7    1.36    0.24
  -4  -1  -7    1.18    0.19
  -4  -1  -7    1.50    0.15
  -4  -1  -7    1.67    0.24
   4   1   7    1.68    0.26
   4   1   7    1.52    0.22
   4   1   7    1.51    0.29
  -5  -1  -7    1.25    0.23
  -5  -1  -7    0.71    0.11
   5   1   7    0.81    0.24
   5   1   7    1.06    0.19
   5   1   7    0.82    0.23
   6   1   7    0.07    0.15
   6   1   7    0.12    0.17
   6   1   7    0.03    0.14
   7   1   7    0.08    0.19
   7  -2  -7    2.10    0.42
   7  -2  -7    2.16    0.37
  -7   2   7    2.28    0.28
   6  -2  -7    0.91    0.21
   6  -2  -7    1.16    0.28
   6  -2  -7    2.10    0.38
   6  -2  -7    0.79    0.16
  -6   2   7    0.89    0.17
   5  -2  -7    6.55    0.36
   5  -2  -7    6.74    0.43
   5  -2  -7    7.02    0.49
  -5   2   7    7.04    0.47
  -5   2   7    6.70    0.38
   4  -2  -7    0.54    0.19
   4  -2  -7    0.31    0.10
   4  -2  -7    0.54    0.16
   4  -2  -7    0.39    0.14
  -4   2   7    0.39    0.15
  -4   2   7    0.66    0.15
   3  -2  -7   12.81    0.49
   3  -2  -7   13.27    0.58
   3  -2  -7   12.69    0.56
   3  -2  -7   13.06    0.62
  -3   2   7   13.04    0.60
  -3   2   7   13.06    0.58
  -3   2   7   12.97    0.53
   2  -2  -7    2.35    0.25
   2  -2  -7    2.33    0.20
   2  -2  -7    2.24    0.17
   2  -2  -7    2.32    0.28
  -2   2   7    2.22    0.26
  -2   2   7    2.49    0.19
  -2   2   7    2.28    0.17
  -2   2   7    2.44    0.25
  -2   2   7    2.42    0.20
   1  -2  -7   22.31    0.74
   1  -2  -7   23.66    0.79
   1  -2  -7   23.25    0.83
   1  -2  -7   21.43    0.82
  -1   2   7   21.39    0.83
  -1   2   7   22.91    0.75
  -1   2   7   22.58    0.80
  -1   2   7   21.75    0.75
   0  -2  -7   10.30    0.47
   0  -2  -7    9.78    0.41
   0  -2  -7   10.03    0.39
   0  -2  -7    9.49    0.45
   0  -2  -7    9.66    0.40
   0   2   7   10.21    0.42
   0   2   7    9.85    0.46
   0   2   7    9.65    0.39
   0   2   7    9.91    0.41
   0   2   7    9.25    0.47
  -1  -2  -7   36.95    1.23
  -1  -2  -7   35.10    1.08
  -1  -2  -7   34.80    1.12
  -1  -2  -7   33.49    1.13
   1   2   7   37.90    1.25
   1   2   7   37.07    1.14
   1   2   7   35.29    1.14
   1   2   7   38.19    1.19
   1   2   7   34.91    1.13
  -2  -2  -7    9.04    0.42
  -2  -2  -7    9.32    0.43
  -2  -2  -7    9.44    0.41
  -2  -2  -7    8.97    0.48
  -2  -2  -7    9.42    0.36
   2   2   7    8.52    0.42
   2   2   7    9.08    0.44
   2   2   7    9.94    0.42
   2   2   7    8.80    0.49
  -3  -2  -7    0.13    0.09
  -3  -2  -7   -0.03    0.07
  -3  -2  -7    0.20    0.07
   3   2   7    0.18    0.10
   3   2   7    0.16    0.13
   3   2   7    0.23    0.13
  -4  -2  -7    3.70    0.27
  -4  -2  -7    3.79    0.29
  -4  -2  -7    3.49    0.19
   4   2   7    3.60    0.28
   4   2   7    3.42    0.37
   4   2   7    3.99    0.44
  -5  -2  -7    0.15    0.06
  -5  -2  -7    0.26    0.14
   5   2   7    0.04    0.13
   5   2   7    0.25    0.19
   5   2   7    0.13    0.15
   6   2   7    3.70    0.43
   6   2   7    3.59    0.37
   6   2   7    3.85    0.47
   7   2   7    0.16    0.17
   7  -3  -7    0.20    0.20
  -7   3   7    0.33    0.14
   6  -3  -7    7.62    0.55
  -6   3   7    7.82    0.44
   5  -3  -7    3.90    0.25
   5  -3  -7    3.88    0.42
   5  -3  -7    3.87    0.39
  -5   3   7    3.30    0.38
  -5   3   7    3.69    0.29
   4  -3  -7    4.41    0.38
   4  -3  -7    4.91    0.33
   4  -3  -7    4.73    0.25
  -4   3   7    4.59    0.34
  -4   3   7    4.39    0.36
  -4   3   7    4.23    0.29
   3  -3  -7   24.56    0.91
   3  -3  -7   25.64    0.80
   3  -3  -7   25.01    0.96
   3  -3  -7   24.78    0.91
  -3   3   7   24.84    0.94
  -3   3   7   24.51    0.93
  -3   3   7   24.73    0.86
   2  -3  -7    5.04    0.31
   2  -3  -7    4.53    0.28
   2  -3  -7    4.37    0.32
   2  -3  -7    4.64    0.23
  -2   3   7    4.57    0.31
  -2   3   7    4.32    0.26
  -2   3   7    4.81    0.30
  -2   3   7    4.65    0.29
   1  -3  -7   19.01    0.68
   1  -3  -7   19.24    0.74
   1  -3  -7   19.04    0.62
   1  -3  -7   19.14    0.71
   1  -3  -7   20.53    0.72
  -1   3   7   18.67    0.66
  -1   3   7   18.37    0.69
  -1   3   7   18.49    0.63
  -1   3   7   19.29    0.74
   0  -3  -7    1.37    0.18
   0  -3  -7    1.87    0.16
   0  -3  -7    1.63    0.16
   0  -3  -7    1.77    0.14
   0   3   7    1.85    0.18
   0   3   7    1.34    0.19
   0   3   7    1.55    0.21
   0   3   7    1.60    0.17
   0   3   7    2.00    0.18
  -1  -3  -7   28.62    0.91
  -1  -3  -7   27.69    0.90
  -1  -3  -7   27.19    0.86
  -1  -3  -7   26.53    0.98
   1   3   7   27.38    0.94
   1   3   7   31.12    0.94
   1   3   7   27.51    1.01
   1   3   7   28.78    0.98
   1   3   7   27.55    0.86
  -2  -3  -7    8.32    0.37
  -2  -3  -7    8.11    0.38
  -2  -3  -7    8.27    0.32
  -2  -3  -7    7.98    0.44
  -2  -3  -7    9.03    0.42
   2   3   7    8.98    0.50
   2   3   7    8.52    0.42
   2   3   7    8.77    0.39
  -3  -3  -7    7.47    0.37
  -3  -3  -7    7.06    0.38
  -3  -3  -7    7.77    0.29
   3   3   7    7.85    0.37
   3   3   7    7.13    0.42
   3   3   7    6.83    0.44
  -4  -3  -7   10.66    0.35
  -4  -3  -7   10.18    0.48
   4   3   7   10.93    0.49
   4   3   7    9.22    0.53
   4   3   7    9.17    0.58
  -5  -3  -7    3.19    0.33
   5   3   7    3.29    0.35
   5   3   7    2.76    0.36
   5   3   7    2.42    0.35
   6   3   7   -0.01    0.13
   6   3   7    0.15    0.17
   6   3   7    0.18    0.15
   7   3   7    0.30    0.22
   7   3   7    0.07    0.17
   7   3   7    0.46    0.20
   7  -4  -7   -0.05    0.19
  -7   4   7    0.00    0.10
   6  -4  -7    0.51    0.21
  -6   4   7    0.73    0.25
  -6   4   7    0.36    0.13
   5  -4  -7    0.80    0.13
   5  -4  -7    0.68    0.19
   5  -4  -7    1.07    0.26
  -5   4   7    0.88    0.22
  -5   4   7    1.03    0.18
   4  -4  -7   26.75    0.84
   4  -4  -7   28.51    1.02
   4  -4  -7   26.81    1.04
  -4   4   7   27.51    1.03
  -4   4   7   26.17    0.94
  -4   4   7   26.39    1.04
   3  -4  -7    1.46    0.20
   3  -4  -7    1.80    0.13
   3  -4  -7    1.83    0.26
  -3   4   7    1.45    0.20
  -3   4   7    1.48    0.22
  -3   4   7    1.49    0.22
   2  -4  -7    3.59    0.18
   2  -4  -7    4.26    0.26
   2  -4  -7    3.96    0.27
   2  -4  -7    3.49    0.28
  -2   4   7    3.77    0.28
  -2   4   7    3.70    0.24
  -2   4   7    4.08    0.27
   1  -4  -7   45.36    1.38
   1  -4  -7   45.90    1.42
   1  -4  -7   44.55    1.43
   1  -4  -7   44.53    1.27
  -1   4   7   42.70    1.34
  -1   4   7   42.84    1.43
  -1   4   7   45.48    1.40
  -1   4   7   45.75    1.28
   0  -4  -7    1.63    0.13
   0  -4  -7    1.80    0.17
   0  -4  -7    1.50    0.16
   0  -4  -7    1.69    0.20
   0   4   7    1.48    0.16
   0   4   7    1.76    0.21
   0   4   7    1.52    0.20
   0   4   7    1.76    0.17
   0   4   7    1.51    0.15
  -1  -4  -7    9.19    0.35
  -1  -4  -7    7.79    0.35
  -1  -4  -7    8.13    0.36
  -1  -4  -7    9.13    0.43
   1   4   7    9.59    0.46
   1   4   7    8.90    0.34
   1   4   7    9.29    0.38
   1   4   7    8.82    0.41
   1   4   7    9.37    0.45
   1   4   7    8.87    0.38
  -2  -4  -7    0.16    0.08
  -2  -4  -7    0.19    0.09
  -2  -4  -7    0.36    0.13
  -2  -4  -7    0.21    0.06
   2   4   7    0.07    0.10
   2   4   7    0.42    0.10
   2   4   7    0.20    0.11
   2   4   7    0.23    0.06
  -3  -4  -7    3.14    0.22
  -3  -4  -7    3.86    0.17
   3   4   7    4.01    0.33
   3   4   7    3.42    0.23
   3   4   7    3.18    0.28
  -4  -4  -7   17.52    0.66
  -4  -4  -7   16.01    0.48
   4   4   7   16.15    0.65
   4   4   7   16.80    0.78
   4   4   7   16.03    0.74
  -5  -4  -7    6.84    0.40
   5   4   7    6.55    0.48
   5   4   7    7.76    0.51
   6   4   7    0.07    0.15
   6   4   7    0.06    0.13
   6   4   7    0.37    0.21
   7   4   7    1.25    0.30
   7   4   7    1.53    0.30
   7   4   7    0.86    0.29
  -7   5   7    0.75    0.19
   6  -5  -7    2.25    0.33
  -6   5   7    1.91    0.31
  -6   5   7    2.06    0.27
   5  -5  -7    0.24    0.15
   5  -5  -7   -0.06    0.09
  -5   5   7   -0.05    0.10
  -5   5   7    0.03    0.13
   4  -5  -7    3.53    0.19
   4  -5  -7    3.84    0.31
   4  -5  -7    5.01    0.37
  -4   5   7    3.96    0.33
  -4   5   7    3.87    0.29
  -4   5   7    3.90    0.33
   3  -5  -7   19.34    0.78
   3  -5  -7   19.69    0.75
   3  -5  -7   19.48    0.57
  -3   5   7   19.64    0.72
  -3   5   7   18.94    0.78
  -3   5   7   17.84    0.76
   2  -5  -7    4.00    0.15
   2  -5  -7    3.65    0.28
   2  -5  -7    3.74    0.25
  -2   5   7    3.59    0.24
  -2   5   7    4.26    0.28
  -2   5   7    3.39    0.27
   1  -5  -7    0.10    0.10
   1  -5  -7    0.04    0.06
   1  -5  -7    0.16    0.08
   1  -5  -7    0.14    0.04
  -1   5   7    0.15    0.05
  -1   5   7    0.05    0.08
  -1   5   7    0.00    0.07
  -1   5   7    0.21    0.09
   0  -5  -7  120.33    3.32
   0  -5  -7  123.88    3.45
   0  -5  -7  119.50    3.25
   0   5   7  120.43    3.48
   0   5   7  117.90    3.42
   0   5   7  119.07    3.42
   0   5   7  121.67    3.26
   0   5   7  115.50    3.31
  -1  -5  -7   15.96    0.55
  -1  -5  -7   14.97    0.61
  -1  -5  -7   16.94    0.55
   1   5   7   14.78    0.64
   1   5   7   16.47    0.57
   1   5   7   16.88    0.58
   1   5   7   15.38    0.63
   1   5   7   16.09    0.54
  -2  -5  -7    8.90    0.32
   2   5   7    8.26    0.44
   2   5   7    8.48    0.43
   2   5   7    8.17    0.31
   2   5   7    8.34    0.36
  -3  -5  -7    0.13    0.04
  -3  -5  -7    0.02    0.03
   3   5   7    0.06    0.07
   3   5   7    0.19    0.12
   3   5   7    0.22    0.12
  -4  -5  -7    6.92    0.37
   4   5   7    7.73    0.47
   4   5   7    7.20    0.47
   4   5   7    6.76    0.36
   5   5   7    0.12    0.15
   5   5   7    0.08    0.14
   6   5   7    1.06    0.24
   6   5   7    1.45    0.27
   6   5   7    1.37    0.29
   7   5   7    4.28    0.51
   7   5   7    4.62    0.50
   7   5   7    4.89    0.50
   6  -6  -7    1.13    0.25
  -6   6   7    1.15    0.27
  -6   6   7    1.10    0.22
   5  -6  -7    0.81    0.20
  -5   6   7    0.38    0.19
  -5   6   7    0.74    0.18
   4  -6  -7   13.92    0.64
   4  -6  -7   13.81    0.42
   4  -6  -7   14.03    0.63
  -4   6   7   12.83    0.66
  -4   6   7   14.02    0.61
  -4   6   7   14.62    0.68
   3  -6  -7    0.96    0.17
   3  -6  -7    1.15    0.21
  -3   6   7    1.00    0.18
  -3   6   7    1.29    0.21
  -3   6   7    1.18    0.19
   2  -6  -7    9.72    0.44
   2  -6  -7    9.63    0.47
  -2   6   7    9.85    0.47
  -2   6   7   10.03    0.44
  -2   6   7    9.71    0.46
  -1   6   7   43.63    1.35
  -1   6   7   43.24    1.18
  -1   6   7   42.85    1.38
  -1   6   7   42.25    1.32
   0  -6  -7   15.93    0.55
   0  -6  -7   16.22    0.56
   0   6   7   15.16    0.50
   0   6   7   14.61    0.60
   0   6   7   15.22    0.56
   0   6   7   15.82    0.57
  -1  -6  -7   25.55    0.80
  -1  -6  -7   25.86    0.81
   1   6   7   25.43    0.83
   1   6   7   24.41    0.89
   1   6   7   25.42    0.80
   1   6   7   25.58    0.81
  -2  -6  -7    8.03    0.30
  -2  -6  -7    7.94    0.33
   2   6   7    7.17    0.41
   2   6   7    7.92    0.30
   2   6   7    7.14    0.40
   2   6   7    8.24    0.35
  -3  -6  -7   24.88    0.71
  -3  -6  -7   25.13    0.82
   3   6   7   23.76    0.95
   3   6   7   23.02    0.94
   3   6   7   25.29    0.84
  -4  -6  -7   10.34    0.45
   4   6   7   10.51    0.56
   4   6   7   10.08    0.45
   4   6   7    9.45    0.55
   5   6   7    3.07    0.39
   5   6   7    3.06    0.37
   6   6   7    1.38    0.27
   6   6   7    1.40    0.32
   6   6   7    1.49    0.29
   7   6   7    0.56    0.26
   7   6   7    0.51    0.24
   7   6   7    0.15    0.20
  -6   7   7    3.14    0.41
  -6   7   7    3.35    0.34
   5  -7  -7    6.06    0.40
  -5   7   7    6.12    0.41
  -5   7   7    6.11    0.44
   4  -7  -7    0.72    0.18
  -4   7   7    0.34    0.15
  -4   7   7    0.29    0.16
   3  -7  -7   16.04    0.69
   3  -7  -7   16.40    0.67
  -3   7   7   16.86    0.71
  -3   7   7   17.96    0.73
  -3   7   7   16.71    0.68
  -2   7   7    9.65    0.46
  -2   7   7    9.16    0.44
  -2   7   7    9.38    0.46
   1  -7  -7   28.48    0.92
  -1   7   7   28.84    0.95
  -1   7   7   27.18    0.93
  -1   7   7   28.33    0.97
   0  -7  -7    4.87    0.23
   0   7   7    4.55    0.25
   0   7   7    4.15    0.27
   0   7   7    4.60    0.21
   0   7   7    4.60    0.26
  -1  -7  -7   16.14    0.57
  -1  -7  -7   16.12    0.55
   1   7   7   16.23    0.57
   1   7   7   16.84    0.57
   1   7   7   17.33    0.59
   1   7   7   16.94    0.64
  -2  -7  -7    0.16    0.06
  -2  -7  -7    0.18    0.06
   2   7   7    0.14    0.07
   2   7   7    0.20    0.10
   2   7   7    0.29    0.12
   2   7   7    0.17    0.06
  -3  -7  -7    0.10    0.06
  -3  -7  -7    0.08    0.04
   3   7   7    0.18    0.04
   3   7   7    0.10    0.12
   3   7   7    0.20    0.08
   3   7   7    0.19    0.14
  -4  -7  -7   32.63    1.07
   4   7   7   32.05    1.22
   4   7   7   33.55    1.21
   4   7   7   32.39    1.08
   5   7   7    4.91    0.42
   5   7   7    5.29    0.45
   5   7   7    5.57    0.41
   6   7   7    0.66    0.24
   6   7   7    0.93    0.24
   6   7   7    0.72    0.22
   7   7   7    0.04    0.18
   7   7   7    0.08    0.17
   7   7   7   -0.04    0.17
  -6   8   7   -0.08    0.12
  -6   8   7   -0.20    0.13
   5  -8  -7    0.05    0.13
  -5   8   7   -0.17    0.12
  -5   8   7   -0.03    0.11
   4  -8  -7    2.15    0.27
  -4   8   7    1.72    0.25
  -4   8   7    2.02    0.28
  -3   8   7   18.24    0.77
  -3   8   7   18.36    0.78
  -3   8   7   18.74    0.73
   2  -8  -7    3.39    0.23
  -2   8   7    3.49    0.26
  -2   8   7    3.20    0.26
  -2   8   7    3.16    0.26
   1  -8  -7   46.59    1.35
  -1   8   7   43.61    1.38
  -1   8   7   43.08    1.40
  -1   8   7   41.67    1.36
   0  -8  -7    5.40    0.25
   0   8   7    5.38    0.29
   0   8   7    5.61    0.23
   0   8   7    5.36    0.27
   0   8   7    5.32    0.29
  -1  -8  -7   26.32    0.79
  -1  -8  -7   25.68    0.83
   1   8   7   25.93    0.82
   1   8   7   26.54    0.83
   1   8   7   24.88    0.87
   1   8   7   24.61    0.82
  -2  -8  -7    2.45    0.16
  -2  -8  -7    2.26    0.14
   2   8   7    2.18    0.15
   2   8   7    2.49    0.25
   2   8   7    2.61    0.30
   2   8   7    2.25    0.16
  -3  -8  -7    2.39    0.16
   3   8   7    2.33    0.31
   3   8   7    2.30    0.25
   3   8   7    2.55    0.13
   3   8   7    2.29    0.17
  -4  -8  -7    1.34    0.16
   4   8   7    1.26    0.17
   4   8   7    1.10    0.21
   4   8   7    1.44    0.26
   5   8   7    5.50    0.46
   5   8   7    6.58    0.42
   5   8   7    6.21    0.48
   6   8   7    8.38    0.52
   6   8   7    8.11    0.58
   7   8   7    0.49    0.23
   7   8   7    0.62    0.27
   7   8   7    0.08    0.15
  -6   9   7    0.14    0.15
  -6   9   7    0.33    0.21
  -5   9   7    1.88    0.33
  -5   9   7    1.37    0.25
  -4   9   7    1.60    0.24
  -4   9   7    1.34    0.24
  -3   9   7   10.68    0.52
  -3   9   7   11.19    0.55
   2  -9  -7    6.55    0.34
  -2   9   7    6.80    0.38
  -2   9   7    6.66    0.39
  -2   9   7    7.11    0.39
   1  -9  -7    6.45    0.30
  -1   9   7    6.42    0.35
  -1   9   7    6.71    0.35
  -1   9   7    6.69    0.34
   0  -9  -7   12.40    0.43
   0   9   7   13.04    0.51
   0   9   7   12.06    0.47
   0   9   7   12.45    0.42
   0   9   7   12.27    0.51
  -1  -9  -7   14.76    0.47
   1   9   7   14.75    0.55
   1   9   7   14.97    0.52
   1   9   7   15.28    0.53
   1   9   7   13.90    0.55
  -2  -9  -7    2.60    0.14
   2   9   7    3.22    0.34
   2   9   7    2.65    0.17
   2   9   7    2.71    0.21
   2   9   7    2.51    0.17
  -3  -9  -7    2.23    0.15
   3   9   7    2.07    0.13
   3   9   7    2.22    0.17
   3   9   7    2.44    0.26
   3   9   7    2.02    0.29
  -4  -9  -7    3.87    0.23
   4   9   7    3.21    0.33
   4   9   7    4.05    0.24
   4   9   7    3.57    0.40
   5   9   7   11.73    0.68
   5   9   7   10.35    0.54
   5   9   7   10.47    0.63
   6   9   7    2.84    0.40
   6   9   7    3.30    0.43
   6   9   7    2.80    0.36
   7   9   7   11.18    0.73
   7   9   7    9.41    0.59
   7   9   7   11.13    0.72
  -5  10   7    1.11    0.26
  -5  10   7    1.06    0.24
  -4  10   7    0.94    0.20
  -4  10   7    0.80    0.21
  -3  10   7    5.80    0.38
  -3  10   7    5.11    0.36
   2 -10  -7    2.73    0.21
  -2  10   7    2.75    0.31
  -2  10   7    2.75    0.29
  -2  10   7    3.14    0.26
   1 -10  -7    5.23    0.25
  -1  10   7    4.62    0.29
  -1  10   7    4.77    0.32
  -1  10   7    5.15    0.30
   0 -10  -7    2.34    0.13
   0  10   7    2.36    0.19
   0  10   7    2.34    0.24
   0  10   7    2.28    0.17
   1  10   7    8.50    0.34
   1  10   7    8.14    0.37
   1  10   7    7.93    0.38
   2  10   7    1.53    0.26
   2  10   7    1.63    0.18
   2  10   7    1.20    0.15
   2  10   7    1.14    0.13
   3  10   7   24.91    0.99
   3  10   7   22.35    0.83
   3  10   7   23.98    0.77
   3  10   7   23.03    0.74
   4  10   7    0.57    0.07
   4  10   7    1.05    0.24
   4  10   7    0.70    0.12
   5  10   7   -0.16    0.14
   5  10   7    0.23    0.18
   5  10   7    0.17    0.13
   6  10   7    3.59    0.46
   6  10   7    3.73    0.47
   6  10   7    3.65    0.38
   7  10   7    0.62    0.21
   7  10   7    0.89    0.29
   7  10   7    0.90    0.30
  -5  11   7    0.84    0.25
  -5  11   7    0.58    0.21
  -4  11   7    1.37    0.25
  -4  11   7    0.84    0.23
  -3  11   7    0.10    0.12
  -3  11   7   -0.06    0.11
  -2  11   7    4.96    0.34
  -2  11   7    4.68    0.32
  -2  11   7    4.58    0.35
   1 -11  -7    0.10    0.06
  -1  11   7    0.04    0.08
  -1  11   7    0.10    0.04
  -1  11   7    0.04    0.04
  -1  11   7    0.00    0.09
  -1  11   7    0.17    0.10
   0  11   7    0.93    0.17
   0  11   7    1.05    0.15
   0  11   7    0.96    0.15
   0  11   7    1.09    0.13
   1  11   7   -0.01    0.07
   1  11   7    0.03    0.04
   1  11   7    0.02    0.07
   2  11   7   22.88    0.96
   2  11   7   22.87    0.78
   2  11   7   22.56    0.78
   2  11   7   23.07    0.72
   3  11   7    5.02    0.41
   3  11   7    5.51    0.31
   3  11   7    5.94    0.28
   3  11   7    5.47    0.25
   4  11   7    8.60    0.37
   4  11   7    8.42    0.32
   4  11   7    9.63    0.59
   5  11   7   13.32    0.60
   5  11   7   13.16    0.74
   5  11   7   14.65    0.78
   6  11   7    0.39    0.24
   6  11   7    0.22    0.20
   6  11   7    0.55    0.16
   7  11   7    0.27    0.23
   7  11   7    0.43    0.24
   7  11   7    0.14    0.14
  -4  12   7   -0.04    0.12
  -4  12   7   -0.19    0.11
  -3  12   7    0.49    0.17
  -3  12   7    0.64    0.18
  -2  12   7    5.40    0.38
  -2  12   7    5.60    0.36
  -1  12   7    1.29    0.19
  -1  12   7    2.03    0.23
  -1  12   7    1.42    0.12
  -1  12   7    1.62    0.23
   0  12   7    5.77    0.29
   0  12   7    6.03    0.30
   0  12   7    5.96    0.37
   0  12   7    6.12    0.31
   1  12   7    0.16    0.06
   1  12   7   -0.02    0.07
   1  12   7    0.03    0.07
   2  12   7    4.39    0.38
   2  12   7    4.50    0.25
   2  12   7    4.88    0.21
   2  12   7    5.06    0.29
   3  12   7    0.59    0.12
   3  12   7    0.66    0.12
   3  12   7    0.75    0.10
   3  12   7    0.57    0.20
   4  12   7    2.32    0.16
   4  12   7    2.11    0.22
   4  12   7    2.12    0.17
   4  12   7    2.21    0.35
   4  12   7    2.49    0.37
   5  12   7    0.84    0.26
   5  12   7    0.84    0.25
   5  12   7    1.34    0.20
   6  12   7    6.53    0.41
   6  12   7    7.10    0.56
  -4  13   7    0.06    0.16
  -4  13   7   -0.11    0.11
  -3  13   7    0.49    0.17
  -3  13   7    0.73    0.22
  -2  13   7    1.11    0.23
  -2  13   7    1.11    0.20
  -1  13   7   -0.04    0.08
  -1  13   7    0.13    0.11
  -1  13   7    0.01    0.08
   0  13   7    3.45    0.22
   0  13   7    2.98    0.31
   0  13   7    3.22    0.22
   0  13   7    3.08    0.22
   1  13   7    7.75    0.33
   1  13   7    7.85    0.31
   1  13   7    7.30    0.38
   1  13   7    7.76    0.42
   2  13   7    2.58    0.26
   2  13   7    2.14    0.13
   2  13   7    2.51    0.15
   2  13   7    2.60    0.36
   3  13   7    1.45    0.18
   3  13   7    1.28    0.28
   3  13   7    1.25    0.11
   4  13   7   -0.11    0.18
   4  13   7    0.08    0.15
   4  13   7    0.18    0.09
   4  13   7    0.05    0.05
   5  13   7    0.53    0.14
   5  13   7    0.58    0.26
   5  13   7    0.41    0.20
   6  13   7    1.48    0.22
   6  13   7    1.40    0.32
   6  13   7    1.12    0.33
  -3  14   7    0.19    0.14
  -3  14   7   -0.08    0.12
  -2  14   7   -0.04    0.10
  -2  14   7    0.00    0.09
  -1  14   7    0.15    0.13
  -1  14   7    0.23    0.10
   0  14   7    0.12    0.08
   0  14   7    0.21    0.09
   0  14   7    0.34    0.13
   1  14   7    3.73    0.29
   1  14   7    3.21    0.26
   1  14   7    3.37    0.18
   1  14   7    3.47    0.19
   2  14   7    0.14    0.04
   2  14   7    0.21    0.16
   2  14   7    0.21    0.11
   2  14   7    0.16    0.10
   3  14   7    9.43    0.32
   3  14   7   10.07    0.60
   3  14   7    8.84    0.44
   3  14   7    9.45    0.60
   3  14   7    9.67    0.33
   4  14   7    0.68    0.09
   4  14   7    0.19    0.20
   4  14   7    0.77    0.11
   4  14   7    0.58    0.22
   5  14   7    0.47    0.23
   5  14   7    0.13    0.16
   5  14   7    0.23    0.10
   6  14   7    0.32    0.19
   6  14   7    0.08    0.22
   6  14   7   -0.08    0.09
  -2  15   7    0.99    0.23
  -2  15   7    1.22    0.20
  -1  15   7    0.13    0.09
  -1  15   7   -0.10    0.11
   0  15   7    0.40    0.10
   0  15   7    0.19    0.08
   0  15   7    0.40    0.17
   1  15   7   -0.02    0.09
   1  15   7    0.00    0.11
   1  15   7    0.00    0.05
   2  15   7    0.29    0.18
   2  15   7    0.26    0.13
   2  15   7    0.17    0.11
   3  15   7    2.05    0.23
   3  15   7    1.99    0.34
   3  15   7    1.63    0.31
   3  15   7    1.97    0.27
   4  15   7   -0.25    0.12
   4  15   7    0.02    0.03
   4  15   7   -0.06    0.04
   4  15   7   -0.09    0.14
   5  15   7    0.37    0.10
   5  15   7    0.30    0.19
   5  15   7    0.10    0.20
  -1  16   7    1.63    0.28
  -1  16   7    1.61    0.21
   0  16   7    1.65    0.17
   0  16   7    1.81    0.28
   1  16   7   -0.01    0.11
   1  16   7   -0.01    0.13
   2  16   7    0.68    0.18
   2  16   7    0.97    0.27
   2  16   7    0.59    0.16
   2  16   7    1.13    0.27
   3  16   7    1.89    0.24
   3  16   7    1.84    0.34
   3  16   7    1.30    0.31
   3  16   7    1.53    0.26
   4  16   7   -0.08    0.11
   4  16   7   -0.30    0.16
   4  16   7    0.22    0.18
   0  17   7    0.06    0.14
   0  17   7    0.11    0.08
   1  17   7   -0.07    0.13
   1  17   7   -0.20    0.14
   2  17   7    0.26    0.21
   2  17   7    0.01    0.10
   2  17   7    0.00    0.16
   3  17   7    0.23    0.12
   3  17   7   -0.02    0.14
   3  17   7    0.03    0.19
   3  17   7    0.19    0.17
   2  10  -8    0.74    0.18
   2  10  -8    0.26    0.17
   1  10  -8    0.21    0.13
   1  10  -8    0.24    0.18
   4   9  -8    0.06    0.16
   4   9  -8    0.28    0.22
   4   9  -8    0.03    0.12
   3   9  -8    3.51    0.43
   3   9  -8    4.04    0.31
   3   9  -8    3.46    0.44
   2   9  -8    0.70    0.17
   2   9  -8    0.58    0.21
   2   9  -8    0.88    0.25
   1   9  -8    1.65    0.23
   1   9  -8    1.43    0.29
   0   9  -8    1.42    0.28
   0   9  -8    0.72    0.18
  -1   9  -8    0.94    0.20
  -1   9  -8    0.62    0.23
   5   8  -8    0.05    0.19
   5   8  -8    0.06    0.17
   4   8  -8    0.52    0.16
   4   8  -8    0.76    0.25
   4   8  -8    0.57    0.22
   3   8  -8    1.95    0.35
   3   8  -8    1.70    0.32
   3   8  -8    1.75    0.24
   2   8  -8   -0.02    0.12
   2   8  -8    0.26    0.17
   2   8  -8    0.16    0.13
   1   8  -8    2.58    0.27
   1   8  -8    2.43    0.37
   1   8  -8    2.11    0.30
   0   8  -8    3.85    0.42
   0   8  -8    4.14    0.32
  -1   8  -8    0.49    0.18
  -1   8  -8   -0.06    0.10
  -2   8  -8    0.09    0.15
  -2   8  -8    0.02    0.12
   5   7  -8    0.33    0.16
   5   7  -8    0.42    0.23
   5   7  -8    0.56    0.21
   4   7  -8    0.09    0.14
   4   7  -8    0.07    0.19
   4   7  -8   -0.07    0.10
   3   7  -8    2.20    0.37
   3   7  -8    1.70    0.31
   3   7  -8    2.08    0.25
   2   7  -8    0.17    0.14
   2   7  -8   -0.12    0.14
   2   7  -8    0.19    0.12
   1   7  -8    1.58    0.23
   1   7  -8    1.11    0.25
   1   7  -8    1.23    0.24
   0   7  -8    0.09    0.11
   0   7  -8   -0.04    0.13
   0   7  -8    0.05    0.10
  -1   7  -8    2.80    0.31
  -1   7  -8    2.18    0.33
  -2   7  -8    0.94    0.19
  -2   7  -8    0.70    0.20
  -3   7  -8   -0.11    0.12
  -3   7  -8    0.09    0.14
   6   6  -8    0.41    0.23
   6   6  -8    0.51    0.21
   6   6  -8    0.36    0.18
   5   6  -8    0.08    0.15
   5   6  -8    0.23    0.22
   5   6  -8    0.17    0.13
   4   6  -8    0.11    0.12
   4   6  -8    0.15    0.16
   4   6  -8    0.47    0.23
   3   6  -8    0.09    0.15
   3   6  -8    0.01    0.15
   3   6  -8    0.02    0.10
   2   6  -8    4.64    0.31
   2   6  -8    4.28    0.44
   2   6  -8    3.81    0.42
   1   6  -8    0.17    0.14
   1   6  -8    0.04    0.14
   1   6  -8    0.05    0.10
   0   6  -8    2.98    0.36
   0   6  -8    3.21    0.32
   0   6  -8    3.01    0.26
  -1   6  -8    0.23    0.16
  -1   6  -8    0.27    0.13
  -2   6  -8    0.73    0.20
  -2   6  -8    0.70    0.19
  -3   6  -8    1.98    0.30
  -3   6  -8    1.42    0.26
  -4   6  -8   -0.30    0.11
  -4   6  -8    0.04    0.14
   6   5  -8    2.46    0.36
   6   5  -8    2.43    0.43
   6   5  -8    2.72    0.34
   5   5  -8    3.50    0.40
   5   5  -8    3.43    0.36
   5   5  -8    3.13    0.45
   4   5  -8    0.43    0.14
   4   5  -8    0.22    0.15
   4   5  -8    0.17    0.19
   3   5  -8   -0.13    0.13
   3   5  -8    0.07    0.10
   3   5  -8    0.05    0.13
   2   5  -8    1.08    0.24
   2   5  -8    1.46    0.21
   2   5  -8    1.09    0.23
   1   5  -8   -0.16    0.11
   1   5  -8   -0.10    0.11
   1   5  -8    0.00    0.08
   0   5  -8    0.46    0.14
   0   5  -8    0.83    0.21
   0   5  -8    0.77    0.18
  -1   5  -8    0.39    0.13
  -1   5  -8    0.21    0.16
  -2   5  -8    0.10    0.12
  -2   5  -8    0.29    0.16
  -3   5  -8    0.07    0.13
  -3   5  -8    0.45    0.18
  -4   5  -8    0.18    0.14
  -4   5  -8    0.64    0.19
   6   4  -8   -0.06    0.15
   6   4  -8    0.36    0.24
   6   4  -8    0.06    0.13
   5   4  -8    0.14    0.13
   5   4  -8   -0.16    0.12
   5   4  -8   -0.09    0.11
   5   4  -8   -0.02    0.14
   4   4  -8    7.61    0.55
   4   4  -8    7.89    0.49
   4   4  -8    8.51    0.47
   3   4  -8    4.10    0.46
   3   4  -8    3.28    0.36
   3   4  -8    3.83    0.29
   2   4  -8    0.68    0.16
   2   4  -8    0.68    0.21
   2   4  -8    0.90    0.20
   2   4  -8    0.82    0.19
  -2  -4   8    0.58    0.17
   1   4  -8    0.49    0.14
   1   4  -8    0.24    0.14
   1   4  -8    0.32    0.13
   1   4  -8    0.23    0.14
  -1  -4   8    0.55    0.17
   0   4  -8    1.33    0.24
   0   4  -8    1.15    0.21
   0   4  -8    0.80    0.16
   0   4  -8    1.06    0.23
  -1   4  -8    5.69    0.36
  -1   4  -8    5.82    0.39
  -2   4  -8    0.56    0.16
  -2   4  -8    0.82    0.20
   2  -4   8    0.53    0.12
  -3   4  -8    0.39    0.16
  -3   4  -8    0.19    0.15
   3  -4   8    0.23    0.12
  -4   4  -8   -0.08    0.10
  -4   4  -8   -0.08    0.13
  -5   4  -8    0.12    0.13
  -5   4  -8   -0.07    0.12
  -5   4  -8    0.25    0.17
   6   3  -8    0.10    0.15
   6   3  -8    0.27    0.24
   6   3  -8    0.03    0.14
   6   3  -8    0.13    0.14
   5   3  -8    1.26    0.23
   5   3  -8    1.45    0.31
   5   3  -8    1.25    0.24
   5   3  -8    0.89    0.21
   4   3  -8    5.59    0.36
   4   3  -8    3.81    0.45
   4   3  -8    4.80    0.38
   3   3  -8    4.83    0.47
   3   3  -8    4.21    0.33
   3   3  -8    4.81    0.32
   3   3  -8    5.06    0.37
  -3  -3   8    4.18    0.25
   2   3  -8    7.21    0.40
   2   3  -8    8.15    0.50
   2   3  -8    7.77    0.45
   2   3  -8    8.89    0.48
  -2  -3   8    8.10    0.26
   1   3  -8    2.62    0.30
   1   3  -8    3.05    0.24
   1   3  -8    3.33    0.34
   1   3  -8    2.99    0.33
  -1  -3   8    3.08    0.34
   0   3  -8    2.46    0.33
   0   3  -8    2.84    0.32
   0   3  -8    2.66    0.27
   0   3  -8    2.67    0.29
   0  -3   8    2.50    0.33
  -1   3  -8    2.30    0.33
  -1   3  -8    1.61    0.21
  -1   3  -8    1.72    0.24
   1  -3   8    1.55    0.11
   1  -3   8    1.67    0.27
  -2   3  -8    0.25    0.13
  -2   3  -8    0.12    0.12
   2  -3   8    0.09    0.15
   2  -3   8    0.35    0.12
   2  -3   8    0.25    0.10
  -3   3  -8    0.81    0.19
  -3   3  -8    0.63    0.18
   3  -3   8    0.50    0.14
  -4   3  -8    1.28    0.23
  -4   3  -8    0.94    0.22
   4  -3   8    1.76    0.27
  -5   3  -8    0.57    0.19
  -5   3  -8    0.33    0.17
  -5   3  -8    0.31    0.14
   5  -3   8    0.41    0.20
   7   2  -8    3.44    0.41
   7   2  -8    3.80    0.42
   7   2  -8    2.95    0.48
   7   2  -8    3.16    0.42
   6   2  -8    0.23    0.17
   6   2  -8   -0.10    0.13
   6   2  -8   -0.15    0.14
   6   2  -8    0.04    0.13
  -6  -2   8    0.01    0.11
   5   2  -8    0.15    0.14
   5   2  -8    0.18    0.13
   5   2  -8   -0.14    0.15
   5   2  -8    0.19    0.15
  -5  -2   8   -0.15    0.09
   4   2  -8    1.34    0.29
   4   2  -8    1.32    0.22
   4   2  -8    1.38    0.25
   3   2  -8    2.34    0.27
   3   2  -8    2.47    0.30
   3   2  -8    2.35    0.29
   3   2  -8    2.87    0.36
  -3  -2   8    2.64    0.20
  -3  -2   8    2.47    0.31
   2   2  -8    0.03    0.09
   2   2  -8   -0.13    0.09
   2   2  -8   -0.06    0.11
   2   2  -8   -0.07    0.07
  -2  -2   8   -0.02    0.10
  -2  -2   8    0.06    0.06
   1   2  -8    9.73    0.46
   1   2  -8   10.37    0.52
   1   2  -8   10.29    0.50
   1   2  -8   10.06    0.53
  -1  -2   8   10.23    0.55
   0   2  -8   14.22    0.62
   0   2  -8   14.60    0.64
   0   2  -8   15.27    0.61
   0   2  -8   14.99    0.70
   0  -2   8   15.27    0.70
  -1   2  -8    3.96    0.30
  -1   2  -8    4.37    0.37
  -1   2  -8    3.64    0.27
   1  -2   8    3.93    0.20
   1  -2   8    3.83    0.40
  -2   2  -8    0.95    0.19
  -2   2  -8    0.88    0.23
  -2   2  -8    1.26    0.21
  -2   2  -8    0.80    0.14
   2  -2   8    0.68    0.14
   2  -2   8    0.94    0.15
   2  -2   8    0.94    0.23
  -3   2  -8    1.11    0.22
  -3   2  -8    1.14    0.20
   3  -2   8    1.13    0.27
   3  -2   8    1.13    0.19
  -4   2  -8    0.19    0.15
  -4   2  -8   -0.01    0.12
   4  -2   8    0.19    0.14
  -5   2  -8    0.46    0.19
  -5   2  -8    0.29    0.12
  -5   2  -8    0.15    0.13
   5  -2   8    0.05    0.15
   6  -2   8    0.53    0.21
   7   1  -8    0.73    0.22
   7   1  -8    0.11    0.22
   7   1  -8    0.48    0.18
   7   1  -8    0.40    0.24
  -7  -1   8    0.86    0.19
   6   1  -8    4.30    0.35
   6   1  -8    4.44    0.46
   6   1  -8    3.59    0.47
   6   1  -8    4.27    0.37
  -6  -1   8    3.92    0.32
   5   1  -8    8.82    0.61
   5   1  -8    8.43    0.47
   5   1  -8    7.84    0.49
  -5  -1   8    8.35    0.45
   4   1  -8    0.76    0.23
   4   1  -8    0.70    0.17
   4   1  -8    0.71    0.17
  -4  -1   8    0.87    0.17
  -4  -1   8    0.47    0.18
   3   1  -8    3.97    0.32
   3   1  -8    4.50    0.32
   3   1  -8    4.05    0.29
   3   1  -8    3.97    0.42
  -3  -1   8    4.11    0.27
  -3  -1   8    4.16    0.28
  -3  -1   8    4.29    0.35
   2   1  -8    0.13    0.11
   2   1  -8   -0.01    0.08
   2   1  -8    0.15    0.12
   2   1  -8   -0.02    0.08
  -2  -1   8   -0.03    0.11
  -2  -1   8    0.13    0.07
   1   1  -8   14.42    0.63
   1   1  -8   14.62    0.67
   1   1  -8   16.61    0.69
   1   1  -8   14.65    0.60
  -1  -1   8   16.34    0.50
  -1  -1   8   15.81    0.70
   0   1  -8    0.17    0.13
   0   1  -8    0.23    0.12
   0   1  -8    0.09    0.08
   0   1  -8    0.01    0.09
   0  -1   8    0.16    0.05
   0  -1   8    0.17    0.12
  -1   1  -8   13.84    0.67
  -1   1  -8   13.30    0.57
  -1   1  -8   13.16    0.59
   1  -1   8   14.64    0.50
   1  -1   8   14.30    0.69
  -2   1  -8   16.94    0.80
  -2   1  -8   14.84    0.66
  -2   1  -8   17.24    0.62
  -2   1  -8   16.13    0.65
   2  -1   8   16.22    0.65
   2  -1   8   16.45    0.62
   2  -1   8   16.51    0.79
  -3   1  -8    1.74    0.26
  -3   1  -8    1.61    0.28
  -3   1  -8    1.13    0.19
   3  -1   8    1.49    0.19
   3  -1   8    1.20    0.21
   3  -1   8    1.22    0.25
  -4   1  -8    1.12    0.21
  -4   1  -8    1.03    0.20
   4  -1   8    0.65    0.22
   4  -1   8    0.55    0.17
  -5   1  -8    0.08    0.09
  -5   1  -8    0.21    0.15
  -5   1  -8    0.04    0.11
   5  -1   8    0.05    0.15
   6  -1   8   -0.09    0.16
   7   0  -8   -0.03    0.22
   7   0  -8    0.76    0.28
   7   0  -8    0.35    0.20
  -7   0   8    0.44    0.16
   6   0  -8    2.66    0.40
   6   0  -8    2.66    0.30
   6   0  -8    2.14    0.31
   6   0  -8    2.99    0.43
  -6   0   8    2.36    0.27
   5   0  -8    7.31    0.47
   5   0  -8    7.66    0.55
   5   0  -8    7.32    0.43
  -5   0   8    8.05    0.43
   4   0  -8   15.92    0.69
   4   0  -8   15.59    0.64
   4   0  -8   14.13    0.75
   4   0  -8   15.97    0.71
  -4   0   8   16.93    0.74
  -4   0   8   14.90    0.63
   3   0  -8   16.03    0.69
   3   0  -8   14.72    0.62
   3   0  -8   15.59    0.73
   3   0  -8   15.39    0.65
  -3   0   8   14.30    0.61
  -3   0   8   16.05    0.64
  -3   0   8   15.60    0.70
   2   0  -8    0.30    0.12
   2   0  -8    0.45    0.16
   2   0  -8    0.26    0.11
   2   0  -8    0.66    0.14
  -2   0   8    0.20    0.13
  -2   0   8    0.21    0.10
  -2   0   8    0.34    0.10
   1   0  -8    2.74    0.23
   1   0  -8    3.12    0.32
   1   0  -8    2.63    0.30
   1   0  -8    2.73    0.22
  -1   0   8    2.87    0.21
  -1   0   8    2.80    0.22
  -1   0   8    3.22    0.34
  -1   0   8    3.07    0.18
   0   0  -8   10.11    0.50
   0   0  -8   10.74    0.54
   0   0  -8    9.57    0.44
   0   0  -8    9.44    0.45
   0   0   8   10.18    0.53
   0   0   8   10.35    0.37
   0   0   8   10.85    0.46
  -1   0  -8    3.15    0.25
  -1   0  -8    3.39    0.24
  -1   0  -8    3.26    0.34
   1   0   8    3.26    0.24
   1   0   8    3.33    0.36
   1   0   8    3.11    0.20
  -2   0  -8    7.07    0.38
  -2   0  -8    8.79    0.51
  -2   0  -8    7.03    0.40
  -2   0  -8    7.19    0.36
   2   0   8    6.83    0.46
   2   0   8    7.19    0.36
  -3   0  -8    9.09    0.49
  -3   0  -8   11.32    0.52
  -3   0  -8   10.68    0.61
   3   0   8   10.71    0.51
   3   0   8   10.95    0.62
  -4   0  -8    3.29    0.33
  -4   0  -8    3.17    0.35
   4   0   8    3.11    0.36
   4   0   8    2.34    0.35
  -5   0  -8    1.41    0.24
  -5   0  -8    1.85    0.27
  -5   0  -8    1.80    0.19
   5   0   8    1.88    0.25
   5   0   8    1.69    0.29
   6   0   8    2.16    0.37
   7  -1  -8    0.78    0.28
  -7   1   8    0.80    0.19
   6  -1  -8    1.34    0.24
   6  -1  -8    1.54    0.23
   6  -1  -8    1.78    0.34
  -6   1   8    1.99    0.26
   5  -1  -8    1.92    0.24
   5  -1  -8    2.00    0.30
   5  -1  -8    1.56    0.32
  -5   1   8    1.83    0.24
   4  -1  -8    8.95    0.50
   4  -1  -8    9.73    0.58
   4  -1  -8    9.68    0.51
   4  -1  -8    8.89    0.44
  -4   1   8    9.27    0.46
  -4   1   8   10.31    0.55
   3  -1  -8   -0.02    0.12
   3  -1  -8    0.01    0.09
   3  -1  -8    0.06    0.10
   3  -1  -8    0.10    0.08
  -3   1   8    0.07    0.08
  -3   1   8    0.16    0.13
   2  -1  -8    3.99    0.27
   2  -1  -8    3.74    0.32
   2  -1  -8    3.89    0.25
   2  -1  -8    4.42    0.31
  -2   1   8    3.86    0.31
  -2   1   8    3.63    0.25
  -2   1   8    4.05    0.29
  -2   1   8    4.32    0.26
   1  -1  -8   32.80    1.17
   1  -1  -8   33.54    1.11
   1  -1  -8   34.65    1.19
   1  -1  -8   32.08    1.07
  -1   1   8   34.18    1.13
  -1   1   8   33.65    1.19
  -1   1   8   33.30    1.07
   0  -1  -8    6.51    0.38
   0  -1  -8    6.15    0.33
   0  -1  -8    5.98    0.32
   0  -1  -8    5.67    0.36
   0   1   8    5.80    0.28
   0   1   8    5.70    0.40
   0   1   8    6.42    0.33
  -1  -1  -8    7.34    0.43
  -1  -1  -8    7.35    0.36
  -1  -1  -8    6.62    0.36
   1   1   8    7.31    0.33
   1   1   8    6.68    0.36
   1   1   8    7.46    0.45
  -2  -1  -8    5.15    0.31
  -2  -1  -8    5.51    0.33
  -2  -1  -8    6.14    0.41
  -2  -1  -8    5.40    0.31
   2   1   8    5.42    0.32
   2   1   8    6.15    0.33
   2   1   8    5.65    0.42
  -3  -1  -8    2.33    0.26
  -3  -1  -8    3.00    0.30
   3   1   8    2.75    0.23
   3   1   8    3.02    0.38
   3   1   8    2.55    0.29
  -4  -1  -8    1.02    0.21
  -4  -1  -8    1.34    0.22
   4   1   8    1.21    0.24
   4   1   8    1.03    0.27
  -5  -1  -8    5.08    0.28
  -5  -1  -8    5.81    0.41
   5   1   8    4.66    0.51
   5   1   8    4.96    0.49
   6   1   8    0.32    0.21
   7  -2  -8   -0.19    0.19
  -7   2   8    0.04    0.12
   6  -2  -8    3.38    0.45
   6  -2  -8    4.46    0.38
   6  -2  -8    4.27    0.31
  -6   2   8    3.94    0.32
   5  -2  -8    1.02    0.25
   5  -2  -8    0.73    0.15
   5  -2  -8    1.14    0.22
  -5   2   8    0.67    0.16
  -5   2   8    0.72    0.21
   4  -2  -8    0.68    0.14
   4  -2  -8    0.43    0.14
   4  -2  -8    0.86    0.19
   4  -2  -8    0.56    0.19
  -4   2   8    0.44    0.16
  -4   2   8    0.54    0.14
   3  -2  -8    0.64    0.15
   3  -2  -8    0.75    0.17
   3  -2  -8    0.53    0.18
   3  -2  -8    0.75    0.14
  -3   2   8    0.84    0.15
  -3   2   8    0.73    0.18
  -3   2   8    0.55    0.15
   2  -2  -8   22.27    0.85
   2  -2  -8   23.52    0.80
   2  -2  -8   23.05    0.90
   2  -2  -8   24.31    0.94
  -2   2   8   25.62    0.94
  -2   2   8   24.10    0.85
  -2   2   8   23.74    0.84
  -2   2   8   24.39    0.88
  -2   2   8   24.53    0.81
   1  -2  -8   -0.20    0.07
   1  -2  -8    0.05    0.07
   1  -2  -8   -0.07    0.06
   1  -2  -8    0.06    0.10
  -1   2   8    0.04    0.07
  -1   2   8    0.15    0.12
  -1   2   8    0.02    0.07
  -1   2   8   -0.04    0.07
   0  -2  -8  211.55    5.89
   0  -2  -8  224.67    6.18
   0  -2  -8  209.34    6.01
   0  -2  -8  220.04    6.09
   0   2   8  214.84    6.19
   0   2   8  219.98    5.90
   0   2   8  220.44    6.10
   0   2   8  214.14    5.90
  -1  -2  -8    4.33    0.32
  -1  -2  -8    3.48    0.24
  -1  -2  -8    3.50    0.21
  -1  -2  -8    4.17    0.25
   1   2   8    3.51    0.36
   1   2   8    3.57    0.24
   1   2   8    3.67    0.25
  -2  -2  -8    6.93    0.44
  -2  -2  -8    6.52    0.36
  -2  -2  -8    6.26    0.34
  -2  -2  -8    7.09    0.31
   2   2   8    6.94    0.36
   2   2   8    6.71    0.45
   2   2   8    5.97    0.34
  -3  -2  -8    1.24    0.14
  -3  -2  -8    1.27    0.18
  -3  -2  -8    1.31    0.20
   3   2   8    1.51    0.21
   3   2   8    1.25    0.21
   3   2   8    1.51    0.26
  -4  -2  -8    2.25    0.27
  -4  -2  -8    2.04    0.16
  -4  -2  -8    2.45    0.28
   4   2   8    2.07    0.33
   4   2   8    1.95    0.29
   4   2   8    1.99    0.24
   5   2   8    1.39    0.28
   6   2   8    1.26    0.31
   6   2   8    1.34    0.24
   6   2   8    1.54    0.32
   7   2   8    2.59    0.42
   7  -3  -8    1.24    0.28
  -7   3   8    1.35    0.22
   6  -3  -8    1.04    0.29
  -6   3   8    0.90    0.20
   5  -3  -8    0.77    0.19
   5  -3  -8    0.97    0.15
   5  -3  -8    0.55    0.20
  -5   3   8    0.74    0.17
  -5   3   8    0.38    0.16
   4  -3  -8   12.36    0.65
   4  -3  -8   11.80    0.49
   4  -3  -8   13.37    0.62
  -4   3   8   13.77    0.66
  -4   3   8   11.80    0.54
   3  -3  -8    1.51    0.25
   3  -3  -8    1.58    0.17
   3  -3  -8    1.42    0.21
   3  -3  -8    1.72    0.23
  -3   3   8    1.79    0.26
  -3   3   8    1.29    0.21
  -3   3   8    1.54    0.20
   2  -3  -8    2.06    0.17
   2  -3  -8    2.33    0.24
   2  -3  -8    2.37    0.29
   2  -3  -8    1.87    0.24
  -2   3   8    2.24    0.25
  -2   3   8    2.06    0.22
  -2   3   8    2.16    0.26
  -2   3   8    2.59    0.18
   1  -3  -8    4.98    0.32
   1  -3  -8    5.43    0.29
   1  -3  -8    4.98    0.34
   1  -3  -8    4.66    0.25
  -1   3   8    4.55    0.26
  -1   3   8    5.47    0.36
  -1   3   8    5.32    0.31
  -1   3   8    4.91    0.28
   0  -3  -8   47.12    1.47
   0  -3  -8   47.49    1.42
   0  -3  -8   48.36    1.55
   0  -3  -8   48.27    1.54
   0   3   8   45.56    1.55
   0   3   8   47.65    1.42
   0   3   8   46.46    1.48
   0   3   8   49.60    1.43
  -1  -3  -8   34.99    1.23
  -1  -3  -8   35.93    1.14
  -1  -3  -8   37.87    1.10
  -1  -3  -8   32.81    1.11
   1   3   8   35.29    1.16
   1   3   8   36.22    1.16
   1   3   8   34.97    1.09
   1   3   8   36.78    1.26
  -2  -3  -8   12.67    0.52
  -2  -3  -8   12.95    0.46
  -2  -3  -8   12.00    0.52
  -2  -3  -8   13.70    0.62
   2   3   8   12.93    0.63
   2   3   8   12.28    0.52
   2   3   8   13.14    0.55
  -3  -3  -8   12.95    0.45
  -3  -3  -8   12.62    0.54
  -3  -3  -8   13.59    0.57
   3   3   8   12.82    0.55
   3   3   8   12.60    0.59
   3   3   8   13.21    0.67
  -4  -3  -8    2.87    0.29
  -4  -3  -8    2.85    0.16
   4   3   8    3.05    0.35
   4   3   8    2.57    0.27
   4   3   8    2.25    0.34
   5   3   8    0.97    0.24
   6   3   8    0.51    0.18
   6   3   8    0.59    0.22
   6   3   8    0.49    0.24
   7   3   8    1.08    0.32
   7  -4  -8    1.23    0.33
  -7   4   8    1.30    0.22
   6  -4  -8    2.94    0.41
  -6   4   8    3.78    0.32
   5  -4  -8    2.15    0.34
   5  -4  -8    1.97    0.19
   5  -4  -8    1.78    0.27
  -5   4   8    2.11    0.32
  -5   4   8    1.84    0.24
   4  -4  -8    7.49    0.44
   4  -4  -8    7.93    0.34
   4  -4  -8    7.45    0.48
  -4   4   8    6.88    0.46
  -4   4   8    7.23    0.40
  -4   4   8    8.16    0.48
   3  -4  -8    8.77    0.46
   3  -4  -8    9.35    0.36
   3  -4  -8    8.22    0.49
  -3   4   8    9.24    0.49
  -3   4   8    8.97    0.43
  -3   4   8    9.36    0.48
   2  -4  -8   11.85    0.42
   2  -4  -8   12.58    0.55
   2  -4  -8   11.55    0.51
   2  -4  -8   11.87    0.57
  -2   4   8   11.84    0.56
  -2   4   8   11.53    0.49
  -2   4   8   11.16    0.52
  -2   4   8   12.32    0.43
   1  -4  -8    1.20    0.20
   1  -4  -8    1.02    0.15
   1  -4  -8    1.40    0.19
   1  -4  -8    1.13    0.13
  -1   4   8    1.10    0.16
  -1   4   8    1.18    0.17
  -1   4   8    1.41    0.15
  -1   4   8    1.07    0.19
   0  -4  -8    2.72    0.18
   0  -4  -8    2.32    0.19
   0  -4  -8    3.02    0.22
   0  -4  -8    3.58    0.26
   0   4   8    2.59    0.19
   0   4   8    3.30    0.26
   0   4   8    2.47    0.18
   0   4   8    2.81    0.21
  -1  -4  -8   29.61    0.99
  -1  -4  -8   31.81    0.95
  -1  -4  -8   32.01    1.09
  -1  -4  -8   29.31    0.96
   1   4   8   29.70    1.00
   1   4   8   31.49    1.11
   1   4   8   31.15    1.04
   1   4   8   29.54    0.94
   1   4   8   29.71    0.97
[truncated: 156,021 more chars]
